# Supplementary material for: Multiple regulatory variants located in cell type-specific enhancers within the PKP2 locus form major risk and protective haplotypes for canine atopic dermatitis in German shepherd dogs
Source: BMC Genet. 2016 Jun 29;17:97. doi: 10.1186/s12863-016-0404-3 (PMC4928279; doi:10.1186/s12863-016-0404-3)
Supplement: Additional file 2: Table S2. — Genotypes for 104 SNPs and haplotypes in all breeds. (TXT 161 kb) [file 12863_2016_404_MOESM2_ESM.txt]

Table S2. Genotypes for 104SNPs and haplotypes in all breeds																																																																																																												
Dog ID	Breed	CAD	7-SNP haplotype (48kb haplotype)	9-SNP haplotype (9 selected SNPs)	19140837	19086778	19093355	19095978	19140960	18844105	18862439	18861228	19096199	19112169	19114170	19124996	19135677	19126533	19143309	18934038	18934219	19107516	19102841	19102681	19097147	19093585	19119963	19086631	18932881	18862058	18936592	19121205	18941383	18945749	18861390	18934303	18490669	18932887	18936358	19146102	19131614	19146391	18857197	18827867	19131113	18964049	19132339	19197711	18965475	18507811	19032172	19177149	18951947	19170561	19182732	19299519	18930158	18917097	19013850	19014281	19031839	19032742	19143986	18457482	18540760	19015640	19031586	19028915	18486358	19013715	19298550	19108790	18942454	19032261	19032875	18874358	18805907	18459109	18459330	18920067	19072862	19034176	19036266	19130125	19126638	18806574	19013318	19030147	19031583	19031796	18875109	19013764	19031106	19031514	19034596	19017153	18940005	19052050	19007642	19037224	18908958	18909840	19033054	18486849	19013243	19017415	19146541	18908562
2.6.32	Boxer	0	1.1	1.13	G/G	C/C	C/C	A/A	G/G	T/T	C/C	C/A	T/T	A/A	C/C	A/A	G/G	C/C	A/A	G/G	C/C	T/T	G/G	T/T	A/A	A/A	C/C	T/G	A/A	G/G	G/A	A/A	G/T	A/G	A/G	G/C	G/G	A/A	G/A	C/C	T/A	T/T	C/C	G/A	C/C	C/C	G/G	T/T	A/A	C/T	C/T	T/T	T/C	T/T	A/A	A/G	A/A	T/T	C/C	G/G	G/A	T/T	G/G	C/C	C/T	G/C	G/A	C/C	G/A	A/A	T/C	T/C	T/T	T/G	T/T	C/C	T/C	T/C	C/T	G/G	T/T	C/C	G/A	A/A	T/T	A/A	C/C	A/A	A/A	C/C	A/A	C/C	C/C	G/G	G/T	A/A	G/G	A/A	G/G	T/C	A/T	A/T	G/G	G/G	A/A	G/G	A/A	C/T
2.6.33	Boxer	0	1.1	13.13	G/G	C/C	C/C	A/A	G/G	T/T	C/C	A/A	T/T	A/A	C/C	A/A	G/G	C/C	A/A	G/G	C/C	T/T	G/G	T/T	A/A	A/A	C/C	T/G	A/A	G/G	A/A	A/A	T/T	G/G	G/G	C/C	A/G	A/A	A/A	C/C	T/A	T/T	C/C	G/A	C/C	C/C	G/G	T/G	A/A	C/C	C/T	T/C	C/C	T/C	A/G	A/G	A/A	T/T	C/C	G/G	G/A	T/C	G/G	T/T	C/C	G/C	G/A	C/A	G/G	A/A	T/C	T/C	T/T	T/G	T/A	C/A	C/C	T/T	C/C	G/G	T/T	C/G	G/A	A/A	T/T	A/A	C/C	A/A	A/A	C/C	A/A	C/A	C/C	G/G	T/T	A/A	G/G	A/A	G/G	T/C	A/T	A/T	G/G	A/A	A/A	G/G	A/A	C/C
2.6.28	Boxer	0	1.1	1.5	G/T	C/C	C/C	A/A	G/G	T/T	C/C	C/C	T/T	A/A	C/C	T/A	G/G	C/C	A/G	T/G	A/C	T/T	G/G	T/T	A/A	A/A	C/C	T/T	A/A	G/G	G/G	A/T	G/G	A/A	A/A	G/G	A/G	G/A	G/G	C/C	T/T	T/T	C/C	G/G	C/C	C/C	G/G	T/G	A/A	C/T	C/C	T/C	T/T	T/C	A/G	A/A	A/A	T/T	C/C	G/G	G/G	T/C	G/G	T/C	C/T	G/C	G/G	C/A	G/A	A/A	T/T	T/T	T/T	T/T	T/A	C/C	T/T	T/C	C/T	G/G	T/T	C/G	A/A	A/A	T/T	A/G	C/C	A/G	A/G	C/T	A/A	C/A	C/A	G/A	G/T	A/G	G/G	A/A	G/G	C/C	A/T	A/T	G/C	A/A	A/A	G/A	A/A	C/T
2.6.21	Boxer	0	1.1	1.13	G/G	C/C	C/C	A/A	G/G	T/T	C/C	C/A	T/T	A/A	C/C	A/A	G/G	C/C	A/A	T/G	A/C	T/T	G/G	T/T	A/A	A/A	C/C	T/T	A/A	G/G	G/A	A/A	G/T	A/G	A/G	G/C	A/G	G/A	G/A	C/C	T/T	T/T	C/C	G/A	C/C	C/C	G/G	T/G	A/A	C/C	C/C	T/C	T/C	T/C	A/G	A/A	A/A	T/T	C/C	G/G	G/G	C/C	G/G	T/T	C/C	G/G	G/G	A/A	G/G	A/A	T/T	T/T	T/T	T/T	A/A	C/A	C/C	T/T	C/C	G/G	T/T	G/G	G/A	A/A	T/T	A/A	C/C	A/A	A/A	C/C	A/A	A/A	C/C	G/G	G/T	A/A	G/G	A/A	G/G	T/C	A/T	A/T	G/G	A/A	A/A	G/G	NA	C/C
2.6.30	Boxer	0	1.1	1.1	G/G	C/C	C/C	A/A	G/G	T/T	C/C	C/C	T/T	A/A	C/C	A/A	G/G	C/C	A/A	G/G	C/C	T/T	G/G	T/T	A/A	A/A	C/C	T/T	A/A	G/G	G/G	A/A	G/G	A/A	A/A	G/G	G/G	A/A	G/G	C/C	T/T	T/T	C/C	G/G	C/C	C/C	G/G	T/T	A/A	T/T	C/C	T/T	T/T	T/T	A/A	A/A	A/A	T/T	C/C	G/G	G/G	T/T	G/G	C/C	T/T	G/G	G/G	C/C	A/A	A/A	T/T	T/T	T/T	T/T	T/T	C/C	T/T	C/C	T/T	G/G	T/T	C/C	A/A	A/A	T/T	A/A	C/C	A/A	A/A	C/C	A/A	C/C	C/C	G/G	G/G	A/A	G/G	A/A	G/G	C/C	A/A	A/A	G/G	G/G	A/A	G/G	A/A	C/C
2.6.5	Boxer	0	1.1	1.1	G/G	C/C	C/C	A/A	G/G	T/T	C/C	C/C	T/T	A/A	C/C	A/A	G/G	C/C	A/A	G/G	C/C	T/T	G/G	T/T	A/A	A/A	C/C	T/T	A/A	G/G	G/G	A/A	G/G	A/A	A/A	G/G	G/G	A/A	G/G	C/C	T/T	T/T	C/C	G/G	C/C	C/C	G/G	T/T	A/A	T/T	C/C	T/T	T/T	T/T	A/A	A/A	A/A	T/T	C/C	G/G	G/G	T/T	G/G	C/C	T/T	G/G	G/G	C/C	A/A	A/A	T/T	T/T	T/T	T/T	T/T	C/C	T/T	C/C	T/T	G/G	T/T	C/C	A/A	A/A	T/T	A/A	C/C	A/A	A/A	C/C	A/A	C/C	C/C	G/G	G/G	A/A	G/G	A/A	G/G	C/C	A/A	A/A	G/G	G/G	A/A	G/G	A/A	C/C
2.6.15	Boxer	0	1.1	1.13	G/G	C/C	C/C	A/A	G/G	T/T	C/C	C/A	T/T	A/A	C/C	A/A	G/G	C/C	A/A	G/G	C/C	T/T	G/G	T/T	A/A	A/A	C/C	T/T	A/A	G/G	G/A	A/A	G/T	A/G	A/G	G/C	A/G	A/A	G/A	C/C	T/T	T/T	C/C	G/G	C/C	C/C	G/G	T/G	A/A	C/T	C/C	T/C	T/C	T/C	A/G	A/A	A/A	T/T	C/C	G/G	G/G	T/C	G/G	T/C	C/T	G/G	G/G	C/A	G/A	A/A	T/T	T/T	T/T	T/T	T/A	C/A	T/C	T/C	C/T	G/G	T/T	C/G	A/A	A/A	T/T	A/A	C/C	A/A	A/A	C/C	A/A	C/A	C/C	G/G	G/T	A/A	G/G	A/A	G/G	C/C	A/A	A/A	G/G	A/A	A/A	G/G	A/A	C/C
2.6.16	Boxer	0	1.1	1.1	G/G	C/C	C/C	A/A	G/G	T/T	C/C	C/C	T/T	A/A	C/C	A/A	G/G	C/C	A/A	G/G	C/C	T/T	G/G	T/T	A/A	A/A	C/C	T/T	A/A	G/G	G/G	A/A	G/G	A/A	A/A	G/G	G/G	A/A	G/G	C/C	T/T	T/T	C/C	G/G	C/C	C/C	G/G	T/T	A/A	T/T	C/C	T/T	T/T	T/T	A/A	A/A	A/A	T/T	C/C	G/G	G/G	T/T	G/G	C/C	T/T	G/G	G/G	C/C	A/A	A/A	T/T	T/T	T/T	T/T	T/T	C/C	T/T	C/C	T/T	G/G	T/T	C/C	A/A	A/A	T/T	A/A	C/C	A/A	A/A	C/C	A/A	C/C	C/C	G/G	G/G	A/A	G/G	A/A	G/G	C/C	A/A	A/A	G/G	G/G	A/A	G/G	A/A	C/C
2.6.24	Boxer	0	1.1	1.5	G/T	C/C	C/C	A/A	G/G	T/T	C/C	C/C	T/T	A/A	C/C	T/A	G/G	C/C	A/G	T/G	A/C	T/T	G/G	T/T	A/A	A/A	C/C	T/T	A/A	G/G	G/G	A/T	G/G	A/A	A/A	G/G	A/G	G/A	G/G	C/C	T/T	T/T	C/C	G/G	C/C	C/C	G/G	T/G	A/A	C/T	C/C	T/C	T/T	T/C	A/G	A/A	A/A	T/T	C/C	G/G	G/G	T/C	G/G	T/C	C/T	G/C	G/G	C/A	G/A	A/A	T/T	T/T	T/T	T/T	T/A	C/C	T/T	T/C	C/T	G/G	T/T	C/G	A/A	A/A	T/T	A/G	C/C	A/G	A/G	C/T	A/A	C/A	C/A	G/A	G/T	A/G	G/G	A/A	G/G	C/C	A/T	A/T	G/C	A/A	A/A	G/A	A/A	C/T
2.6.40	Boxer	0	1.1	1.1	G/G	C/C	C/C	A/A	G/G	T/T	C/C	C/C	T/T	A/A	C/C	A/A	G/G	C/C	A/A	G/G	C/C	T/T	G/G	T/T	A/A	A/A	C/C	T/T	A/A	G/G	G/G	A/A	G/G	A/A	A/A	G/G	G/G	A/A	G/G	C/C	T/T	T/T	C/C	G/G	C/C	C/C	G/G	T/T	A/A	T/T	C/C	T/T	T/T	T/T	A/A	A/A	A/A	T/T	C/C	G/G	G/G	T/T	G/G	C/C	T/T	G/G	G/G	C/C	A/A	A/A	T/T	T/T	T/T	T/T	T/T	C/C	T/T	C/C	T/T	G/G	T/T	C/C	A/A	A/A	T/T	A/A	C/C	A/A	A/A	C/C	A/A	C/C	C/C	G/G	G/G	A/A	G/G	A/A	G/G	C/C	A/A	A/A	G/G	G/G	A/A	G/G	A/A	C/C
2.6.25	Boxer	0	1.1	1.13	G/G	C/C	C/C	A/A	G/G	T/T	C/C	C/A	T/T	A/A	C/C	A/A	G/G	C/C	A/A	G/G	C/C	T/T	G/G	T/T	A/A	A/A	C/C	T/T	A/A	G/G	G/A	A/A	G/T	NA	A/G	NA	A/G	A/A	G/A	C/C	T/T	T/T	C/C	G/G	C/C	C/C	G/G	T/G	A/A	C/T	C/C	T/C	T/C	T/C	NA	A/A	A/A	T/T	C/C	G/G	G/G	T/C	G/G	T/C	NA	G/G	G/G	C/A	NA	A/A	T/T	T/T	T/T	T/T	T/A	C/A	T/C	T/C	C/T	G/G	T/T	C/G	A/A	A/A	T/T	A/A	C/C	A/A	A/A	C/C	A/A	C/A	C/C	G/G	G/T	A/A	G/G	A/A	G/G	C/C	A/A	A/A	G/G	A/A	A/A	G/G	A/A	C/C
2.6.41	Boxer	0	1.1	1.1	G/G	C/C	C/C	A/A	G/G	T/T	C/C	C/C	T/T	A/A	C/C	A/A	G/G	C/C	A/A	G/G	C/C	T/T	G/G	T/T	A/A	A/A	C/C	T/T	A/A	G/G	G/G	A/A	G/G	A/A	A/A	G/G	G/G	A/A	G/G	C/C	T/T	T/T	C/C	G/G	C/C	C/C	G/G	T/T	A/A	T/T	C/C	T/T	T/T	T/T	A/A	A/A	A/A	T/T	C/C	G/G	G/G	T/T	G/G	C/C	T/T	G/G	G/G	C/C	NA	A/A	T/T	T/T	T/T	T/T	T/T	C/C	T/T	C/C	T/T	G/G	T/T	C/C	A/A	A/A	T/T	A/A	C/C	A/A	A/A	C/C	A/A	C/C	C/C	G/G	G/G	A/A	G/G	A/A	G/G	C/C	A/A	A/A	G/G	G/G	A/A	G/G	A/A	C/C
2.6.26	Boxer	0	1.1	1.1	G/G	C/C	C/C	A/A	G/G	T/T	C/C	C/C	T/T	A/A	C/C	A/A	G/G	C/C	A/A	G/G	C/C	T/T	G/G	T/T	A/A	A/A	C/C	T/T	A/A	G/G	G/G	A/A	G/G	A/A	A/A	G/G	G/G	A/A	G/G	C/C	T/T	T/T	C/C	G/G	C/C	C/C	G/G	T/T	A/A	T/T	C/C	T/T	T/T	T/T	A/A	A/A	A/A	T/T	C/C	G/G	G/G	T/T	G/G	C/C	T/T	G/G	G/G	C/C	A/A	A/A	T/T	T/T	T/T	T/T	T/T	C/C	T/T	C/C	T/T	G/G	T/T	C/C	A/A	A/A	T/T	A/A	C/C	A/A	A/A	C/C	A/A	C/C	C/C	G/G	G/G	A/A	G/G	A/A	G/G	C/C	A/A	A/A	G/G	G/G	A/A	G/G	A/A	C/C
2.6.34	Boxer	0	1.1	1.13	G/G	C/C	C/C	A/A	G/G	T/T	C/C	C/A	T/T	A/A	C/C	A/A	G/G	C/C	A/A	T/G	A/C	T/T	G/G	T/T	A/A	A/A	C/C	T/T	A/A	G/G	G/A	A/A	G/T	A/G	A/G	G/C	A/G	G/A	G/A	C/C	T/T	T/T	C/C	G/A	C/C	C/C	G/G	T/G	A/A	C/C	C/C	T/C	T/C	T/C	A/G	A/A	A/A	T/T	C/C	G/G	G/G	C/C	G/G	T/T	C/C	G/G	G/G	A/A	G/G	A/A	T/T	T/T	T/T	T/T	A/A	C/A	C/C	T/T	C/C	G/G	T/T	G/G	G/A	A/A	T/T	A/A	C/C	A/A	A/A	C/C	A/A	A/A	C/C	G/G	G/T	A/A	G/G	A/A	G/G	T/C	A/T	A/T	G/G	A/A	A/A	G/G	A/A	C/C
2.6.19	Boxer	0	1.1	1.5	G/T	C/C	C/C	NA	G/G	T/T	C/C	C/C	T/T	A/A	C/C	T/A	G/G	NA	NA	T/G	A/C	T/T	G/G	T/T	A/A	A/A	C/C	T/T	A/A	G/G	G/G	A/T	G/G	A/A	A/A	G/G	A/G	G/A	G/G	C/C	T/T	T/T	C/C	G/G	C/C	C/C	G/G	T/G	A/A	C/C	C/C	T/C	NA	T/C	NA	A/A	A/A	T/T	C/C	G/G	G/G	T/C	G/G	T/T	C/C	NA	G/G	C/A	NA	A/A	T/T	T/T	T/T	T/T	T/A	C/C	T/T	T/T	C/C	G/G	T/T	C/G	A/A	A/A	T/T	A/G	C/C	NA	A/G	C/T	A/A	C/A	C/A	G/A	G/T	A/G	G/G	A/A	G/G	C/C	A/T	A/T	G/C	A/A	A/A	G/A	A/A	C/T
2.6.43	Boxer	0	1.1	1.1	G/G	C/C	C/C	A/A	G/G	T/T	C/C	C/C	T/T	A/A	C/C	A/A	G/G	C/C	A/A	G/G	C/C	T/T	G/G	T/T	A/A	A/A	C/C	T/T	A/A	G/G	G/G	A/A	G/G	A/A	A/A	G/G	G/G	A/A	G/G	C/C	T/T	T/T	C/C	G/G	C/C	C/C	G/G	T/T	A/A	T/T	C/C	T/T	T/T	T/T	A/A	A/A	A/A	T/T	C/C	G/G	G/G	T/T	G/G	C/C	T/T	G/G	G/G	C/C	A/A	A/A	T/T	T/T	T/T	T/T	T/T	C/C	T/T	C/C	T/T	G/G	T/T	C/C	A/A	A/A	T/T	A/A	C/C	A/A	A/A	C/C	A/A	C/C	C/C	G/G	G/G	A/A	G/G	A/A	G/G	C/C	A/A	A/A	G/G	G/G	NA	G/G	A/A	C/C
2.6.27	Boxer	0	1.1	1.1	G/G	C/C	C/C	A/A	G/G	T/T	C/C	C/C	T/T	A/A	C/C	A/A	G/G	C/C	NA	G/G	C/C	T/T	G/G	T/T	A/A	NA	NA	T/T	A/A	G/G	NA	A/A	G/G	NA	A/A	G/G	G/G	A/A	G/G	C/C	T/T	T/T	C/C	G/G	C/C	C/C	G/G	T/T	NA	T/T	NA	NA	NA	T/T	A/A	A/A	A/A	NA	NA	NA	G/G	T/T	G/G	C/C	NA	NA	G/G	C/C	NA	A/A	NA	T/T	T/T	T/T	T/T	C/C	T/T	C/C	T/T	NA	T/T	C/C	A/A	A/A	T/T	A/A	C/C	A/A	A/A	C/C	A/A	NA	C/C	G/G	G/G	A/A	G/G	NA	G/G	NA	A/A	A/A	G/G	G/G	A/A	G/G	A/A	C/C
2.6.8	Boxer	1	1.1	1.1	G/G	C/C	C/C	A/A	G/G	T/T	C/C	C/C	T/T	A/A	C/C	A/A	G/G	C/C	A/A	G/G	C/C	C/C	G/G	A/A	G/G	A/A	T/T	G/G	A/A	G/G	A/A	A/A	T/T	G/G	A/A	C/C	A/A	A/A	A/A	C/C	T/T	T/T	C/C	A/A	C/C	C/C	G/G	G/G	A/A	C/C	C/C	C/C	C/C	C/C	G/G	G/G	A/A	T/T	C/C	G/G	G/G	C/C	G/G	T/T	C/C	G/G	G/G	A/A	G/G	A/A	T/T	C/C	T/T	T/T	A/A	C/C	C/C	T/T	C/C	G/G	G/G	C/C	G/G	A/A	T/T	A/A	C/C	A/A	A/A	C/C	A/A	A/A	C/C	G/G	G/G	A/A	G/G	A/A	G/G	T/T	A/A	A/A	G/G	A/A	A/A	G/G	A/A	C/C
2.6.14	Boxer	1	1.1	13.13	G/G	C/C	C/C	A/A	G/G	T/T	C/C	A/A	T/T	A/A	C/C	A/A	G/G	C/C	A/A	G/G	C/C	T/T	G/G	T/T	A/A	A/A	C/C	T/G	A/A	G/G	A/A	A/A	T/T	G/G	G/G	C/C	A/G	A/A	A/A	C/C	T/A	T/T	C/C	G/A	C/C	C/C	G/G	T/G	A/A	C/C	C/T	T/C	C/C	T/C	A/G	A/G	A/A	T/T	C/C	G/G	G/A	T/C	G/G	T/C	C/C	G/C	G/A	C/A	G/G	A/A	T/C	T/C	T/T	T/G	T/A	C/A	C/C	T/T	C/C	G/G	T/T	C/G	G/A	A/A	T/T	A/A	C/C	A/A	A/A	C/C	A/A	C/A	C/C	G/G	T/T	A/A	G/G	A/A	G/G	T/C	A/T	A/T	G/G	A/A	A/A	G/G	A/A	C/C
2.6.22	Boxer	1	1.1	13.13	G/G	C/C	C/C	A/A	G/G	T/T	C/C	A/A	T/T	A/A	C/C	A/A	G/G	C/C	A/A	G/G	C/C	T/T	G/G	T/T	A/A	A/A	C/C	T/G	A/A	G/G	A/A	A/A	T/T	G/G	G/G	C/C	A/G	A/A	A/A	C/C	T/A	T/T	C/C	G/A	C/C	C/C	G/G	T/G	A/A	C/C	C/T	T/C	C/C	T/C	A/G	A/G	A/A	T/T	C/C	G/G	G/A	T/C	G/G	T/T	C/C	G/C	G/A	C/A	G/G	A/A	T/C	T/C	T/T	T/G	T/A	C/A	C/C	T/T	C/C	G/G	T/T	C/G	G/A	A/A	T/T	A/A	C/C	A/A	A/A	C/C	A/A	C/A	C/C	G/G	T/T	A/A	G/G	A/A	G/G	T/C	A/T	A/T	G/G	A/A	A/A	G/G	A/A	C/C
2.6.31	Boxer	1	1.1	5.13	G/T	C/C	C/C	A/A	G/G	T/T	C/C	C/A	T/T	A/A	C/C	T/A	G/G	C/C	A/G	T/G	A/C	T/T	G/G	T/T	A/A	A/A	C/C	T/G	A/A	G/G	G/A	A/T	G/T	A/G	A/G	G/C	G/G	G/A	G/A	C/C	T/A	T/T	C/C	G/A	C/C	C/A	G/G	T/T	A/C	C/C	C/T	T/T	T/C	T/T	A/A	G/G	A/A	T/T	C/T	G/A	G/A	T/C	G/G	T/T	C/C	G/C	G/A	C/A	G/A	A/G	C/C	T/C	T/A	T/G	T/A	C/C	C/C	T/T	C/C	G/G	T/T	C/G	G/A	A/A	T/T	A/A	C/C	A/A	A/A	C/C	A/A	C/C	C/C	G/G	T/T	A/A	G/G	A/T	G/G	T/C	A/T	A/T	G/G	G/G	A/A	G/G	A/A	C/C
2.6.7	Boxer	1	1.1	1.13	G/G	C/C	C/C	A/A	G/G	T/T	C/C	C/A	T/T	A/A	C/C	A/A	G/G	C/C	A/A	T/G	A/C	T/T	G/G	T/T	A/A	A/A	C/C	T/G	A/A	G/G	G/A	A/A	G/T	A/G	A/G	G/C	G/G	G/A	G/A	C/C	T/A	T/T	C/C	A/A	C/C	C/C	G/G	T/T	A/A	C/C	C/T	T/T	T/C	T/T	A/A	A/G	A/A	T/T	C/C	G/G	G/A	T/C	G/G	C/C	C/C	G/C	G/A	C/A	G/G	A/A	T/C	T/C	T/T	T/G	T/A	C/C	C/C	T/T	C/C	G/G	T/T	C/G	G/G	A/A	T/T	A/A	C/C	A/A	A/A	C/C	A/A	C/A	C/C	G/G	G/T	A/A	G/G	A/A	G/G	T/T	T/T	T/T	G/G	G/G	A/A	G/G	A/A	T/T
2.6.1	Boxer	1	1.1	1.5	G/T	C/C	C/C	A/A	G/G	T/T	C/C	C/C	T/T	A/A	C/C	T/A	G/G	C/C	A/G	T/G	A/C	T/T	G/G	T/T	A/A	A/A	C/C	T/T	A/A	G/G	G/G	A/T	G/G	A/A	A/A	G/G	A/G	G/A	G/G	C/C	T/T	T/T	C/C	G/G	C/C	C/C	G/G	T/G	A/A	C/T	C/C	T/C	T/T	T/C	A/G	A/A	A/A	T/T	C/C	G/G	G/G	T/C	G/G	T/C	C/T	G/C	G/G	C/A	G/A	A/A	T/T	T/T	T/T	T/T	T/A	C/C	T/T	T/C	C/T	G/G	T/T	C/G	A/A	A/A	T/T	A/G	C/C	A/G	A/G	C/T	A/A	C/A	C/A	G/A	G/T	A/G	G/G	A/A	G/G	C/C	A/T	A/T	G/C	A/A	A/A	G/A	A/A	C/T
2.6.12	Boxer	1	1.1	1.13	G/G	C/C	C/C	A/A	G/G	T/T	C/C	C/A	T/T	A/A	C/C	A/A	G/G	C/C	A/A	G/G	C/C	T/T	G/G	T/T	A/A	A/A	C/C	T/T	A/A	G/G	G/A	A/A	G/T	A/G	A/G	G/C	A/G	A/A	G/A	C/C	T/T	T/T	C/C	G/G	C/C	C/C	G/G	T/G	A/A	C/T	C/C	T/C	T/C	T/C	A/G	A/A	A/A	T/T	C/C	G/G	G/G	T/C	G/G	T/C	C/T	G/G	G/G	C/A	G/A	A/A	T/T	T/T	T/T	T/T	T/A	C/A	T/C	T/C	C/T	G/G	T/T	C/G	A/A	A/A	T/T	A/A	C/C	A/A	A/A	C/C	A/A	C/A	C/C	G/G	G/T	A/A	G/G	A/A	G/G	C/C	A/A	A/A	G/G	A/A	A/A	G/G	A/A	C/C
2.6.20	Boxer	1	1.1	1.1	G/G	C/C	C/C	A/A	G/G	T/T	C/C	C/C	T/T	A/A	C/C	A/A	G/G	C/C	A/A	T/G	A/C	T/T	G/G	T/T	A/A	A/A	C/C	T/T	A/A	G/G	G/G	A/A	G/G	A/A	A/A	G/G	G/G	G/A	G/G	C/C	T/T	T/T	C/C	G/A	C/C	C/C	G/G	T/T	A/A	C/T	C/C	T/T	T/T	T/T	A/A	A/A	A/A	T/T	C/C	G/G	G/G	T/C	G/G	C/C	C/T	G/G	G/G	C/A	NA	A/A	T/T	T/T	T/T	T/T	T/A	C/C	T/C	T/C	C/T	G/G	T/T	C/G	G/A	A/A	T/T	A/A	C/C	A/A	A/A	C/C	A/A	C/A	C/C	G/G	G/G	A/A	G/G	A/A	G/G	T/C	A/T	A/T	G/G	G/G	A/A	G/G	A/A	C/T
2.6.36	Boxer	1	1.1	1.1	G/G	C/C	C/C	A/A	G/G	T/T	C/C	C/C	T/T	A/A	C/C	A/A	G/G	C/C	A/A	G/G	C/C	T/T	G/G	T/T	A/A	A/A	C/C	T/T	A/A	G/G	G/G	A/A	G/G	A/A	A/A	G/G	G/G	A/A	G/G	C/C	T/T	T/T	C/C	G/G	C/C	C/C	G/G	T/T	A/A	T/T	C/C	T/T	T/T	T/T	A/A	A/A	A/A	T/T	C/C	G/G	G/G	T/T	G/G	C/C	T/T	G/G	G/G	C/C	A/A	A/A	T/T	T/T	T/T	T/T	T/T	C/C	T/T	C/C	T/T	G/G	T/T	C/C	A/A	A/A	T/T	A/A	C/C	A/A	A/A	C/C	A/A	C/C	C/C	G/G	G/G	A/A	G/G	A/A	G/G	C/C	A/A	A/A	G/G	G/G	A/A	G/G	A/A	C/C
2.6.3	Boxer	1	1.1	1.1	G/G	C/C	C/C	A/A	G/G	T/T	C/C	C/C	T/T	A/A	C/C	A/A	G/G	C/C	A/A	T/G	A/C	T/T	G/G	T/T	A/A	A/A	C/C	T/T	A/A	G/G	G/G	A/A	G/G	A/A	A/A	G/G	G/G	G/A	G/G	C/C	T/T	T/T	C/C	G/A	C/C	C/C	G/G	T/T	A/A	C/T	C/C	T/T	T/T	T/T	A/A	A/A	A/A	T/T	C/C	G/G	G/G	T/C	G/G	C/C	C/T	G/G	G/G	C/A	G/A	A/A	T/T	T/T	T/T	T/T	T/A	C/C	T/C	T/C	C/T	G/G	T/T	C/G	G/A	A/A	T/T	A/A	C/C	A/A	A/A	C/C	A/A	C/A	C/C	G/G	G/G	A/A	G/G	A/A	G/G	T/C	A/T	A/T	G/G	G/G	A/A	G/G	A/A	C/T
2.6.13	Boxer	1	1.1	1.1	G/G	C/C	C/C	A/A	G/G	T/T	C/C	C/C	T/T	A/A	C/C	A/A	G/G	C/C	A/A	G/G	C/C	T/T	G/G	T/T	A/A	A/A	C/C	T/T	A/A	G/G	G/G	A/A	G/G	A/A	A/A	G/G	G/G	A/A	G/G	C/C	T/T	T/T	C/C	G/G	C/C	C/C	G/G	T/T	A/A	T/T	C/C	T/T	T/T	T/T	A/A	A/A	A/A	T/T	C/C	G/G	G/G	T/T	G/G	C/C	T/T	G/G	G/G	C/C	A/A	A/A	T/T	T/T	T/T	T/T	T/T	C/C	T/T	C/C	T/T	G/G	T/T	C/C	A/A	A/A	T/T	A/A	C/C	A/A	A/A	C/C	A/A	C/C	C/C	G/G	G/G	A/A	G/G	A/A	G/G	C/C	A/A	A/A	G/G	G/G	A/A	G/G	A/A	C/C
2.6.29	Boxer	1	1.1	1.5	G/T	C/C	C/C	A/A	G/G	T/T	C/C	C/C	T/T	A/A	C/C	T/A	G/G	C/C	A/G	T/G	A/C	T/T	G/G	T/T	A/A	A/A	C/C	T/T	A/A	G/G	G/G	A/T	G/G	A/A	A/A	G/G	A/G	G/A	G/G	C/C	T/T	T/T	C/C	G/G	C/C	C/C	G/G	T/G	A/A	C/T	C/C	T/C	T/T	T/C	A/G	A/A	A/A	T/T	C/C	G/G	G/G	T/C	G/G	T/C	C/T	G/C	G/G	C/A	G/A	A/A	T/T	T/T	T/T	T/T	T/A	C/C	T/T	T/C	C/T	G/G	T/T	C/G	A/A	A/A	T/T	A/G	C/C	A/G	A/G	C/T	A/A	C/A	C/A	G/A	G/T	A/G	G/G	A/A	G/G	C/C	A/T	A/T	NA	A/A	A/A	G/A	A/A	C/T
2.6.37	Boxer	1	1.1	13.13	G/G	C/C	C/C	A/A	G/G	T/T	C/C	A/A	T/T	A/A	C/C	A/A	G/G	C/C	A/A	G/G	C/C	T/T	G/G	T/T	A/A	A/A	C/C	T/T	A/A	G/G	A/A	A/A	T/T	G/G	G/G	C/C	A/A	A/A	A/A	C/C	T/T	T/T	C/C	G/G	C/C	C/C	G/G	G/G	A/A	C/C	C/C	C/C	C/C	C/C	G/G	A/A	A/A	T/T	C/C	G/G	G/G	C/C	G/G	T/T	C/C	G/G	G/G	A/A	G/G	A/A	NA	T/T	T/T	T/T	A/A	A/A	C/C	T/T	C/C	G/G	T/T	G/G	A/A	A/A	T/T	A/A	C/C	A/A	A/A	C/C	A/A	A/A	C/C	G/G	T/T	A/A	G/G	A/A	G/G	NA	A/A	A/A	G/G	A/A	A/A	G/G	A/A	C/C
2.6.38	Boxer	1	1.1	1.1	G/G	C/C	C/C	A/A	G/G	T/T	C/C	C/C	T/T	A/A	C/C	A/A	G/G	C/C	A/A	G/G	C/C	T/T	G/G	T/T	A/A	A/A	C/C	T/T	A/A	G/G	G/G	A/A	G/G	A/A	A/A	G/G	G/G	A/A	G/G	C/C	T/T	T/T	C/C	G/G	C/C	C/C	G/G	T/T	A/A	T/T	C/C	T/T	T/T	T/T	A/A	A/A	A/A	T/T	C/C	G/G	G/G	T/T	G/G	C/C	T/T	G/G	G/G	C/C	A/A	A/A	T/T	T/T	T/T	T/T	T/T	C/C	T/T	C/C	T/T	G/G	T/T	C/C	A/A	A/A	T/T	A/A	C/C	A/A	A/A	C/C	A/A	C/C	C/C	G/G	G/G	A/A	G/G	A/A	G/G	C/C	A/A	A/A	G/G	G/G	A/A	G/G	A/A	C/C
2.6.23	Boxer	1	1.1	1.5	G/T	C/C	C/C	A/A	G/G	T/T	C/C	C/C	T/T	A/A	C/C	T/A	G/G	C/C	A/G	T/G	A/C	T/T	G/G	T/T	A/A	A/A	C/C	T/T	A/A	G/G	G/G	A/T	G/G	A/A	A/A	G/G	A/G	G/A	G/G	C/C	T/T	T/T	C/C	G/G	C/C	C/C	G/G	T/G	A/A	C/T	C/C	T/C	T/T	T/C	A/G	A/A	A/A	T/T	C/C	G/G	G/G	T/C	G/G	T/C	C/T	G/C	G/G	C/A	NA	A/A	T/T	T/T	T/T	T/T	T/A	C/C	T/T	T/C	C/T	G/G	T/T	C/G	A/A	A/A	T/T	A/G	C/C	A/G	A/G	C/T	A/A	C/A	C/A	G/A	G/T	A/G	G/G	A/A	G/G	C/C	A/T	A/T	G/C	A/A	A/A	G/A	A/A	C/T
2.6.39	Boxer	1	1.1	5.5	T/T	C/C	C/C	A/A	G/G	T/T	C/C	C/C	T/T	A/A	C/C	T/T	G/G	C/C	G/G	T/T	A/A	T/T	G/G	T/T	A/A	A/A	C/C	T/T	A/A	G/G	G/G	T/T	G/G	A/A	A/A	G/G	A/A	G/G	G/G	C/C	T/T	T/T	C/C	G/G	C/C	C/C	G/G	G/G	A/A	C/C	C/C	C/C	T/T	C/C	G/G	A/A	A/A	T/T	C/C	G/G	G/G	C/C	G/G	T/T	C/C	C/C	G/G	A/A	G/G	A/A	T/T	T/T	T/T	T/T	A/A	C/C	T/T	T/T	C/C	G/G	T/T	G/G	A/A	A/A	T/T	G/G	C/C	G/G	G/G	T/T	A/A	A/A	A/A	A/A	T/T	G/G	G/G	A/T	G/G	C/C	T/T	T/T	C/C	A/A	A/A	A/A	A/A	T/T
2.6.17	Boxer	1	1.1	1.1	G/G	C/C	C/C	A/A	G/G	T/T	C/C	C/C	T/T	A/A	C/C	A/A	G/G	C/C	A/A	G/G	C/C	T/T	G/G	T/T	A/A	A/A	C/C	T/T	A/A	G/G	G/G	A/A	G/G	A/A	A/A	G/G	G/G	A/A	G/G	C/C	T/T	T/T	C/C	G/G	C/C	C/C	G/G	T/T	A/A	T/T	C/C	T/T	T/T	T/T	A/A	A/A	A/A	T/T	C/C	G/G	G/G	T/T	G/G	C/C	T/T	G/G	G/G	C/C	NA	A/A	NA	T/T	T/T	T/T	T/T	C/C	T/T	C/C	T/T	G/G	T/T	C/C	A/A	A/A	T/T	A/A	C/C	A/A	A/A	C/C	A/A	C/C	C/C	G/G	G/G	A/A	G/G	A/T	G/G	C/C	A/A	A/A	G/G	G/G	A/A	G/G	NA	C/C
2.6.10	Boxer	1	1.1	1.1	G/G	C/C	C/C	A/A	G/G	T/T	C/C	C/C	T/T	A/A	C/C	A/A	G/G	C/C	A/A	G/G	C/C	T/T	G/G	T/T	A/A	A/A	C/C	T/T	A/A	G/G	G/G	A/A	G/G	A/A	A/A	G/G	G/G	A/A	G/G	C/C	T/T	T/T	C/C	G/G	C/C	C/C	G/G	T/T	A/A	T/T	C/C	T/T	T/T	T/T	A/A	A/A	A/A	T/T	C/C	G/G	G/G	T/T	G/G	C/C	T/T	G/G	G/G	C/C	A/A	A/A	T/T	T/T	T/T	T/T	T/T	C/C	T/T	C/C	T/T	G/G	T/T	C/C	A/A	A/A	T/T	A/A	C/C	A/A	A/A	C/C	A/A	C/C	C/C	G/G	G/G	A/A	G/G	A/A	G/G	C/C	A/A	A/A	G/G	G/G	A/A	G/G	A/A	C/C
2.6.18	Boxer	1	1.1	1.1	G/G	C/C	C/C	A/A	G/G	T/T	C/C	C/C	T/T	A/A	C/C	A/A	G/G	C/C	A/A	G/G	C/C	T/T	G/G	T/T	A/A	A/A	C/C	T/T	A/A	G/G	G/G	A/A	G/G	A/A	A/A	G/G	G/G	A/A	G/G	C/C	T/T	T/T	C/C	G/G	C/C	C/C	G/G	T/T	A/A	T/T	C/C	T/T	T/T	T/T	A/A	A/A	A/A	T/T	C/C	G/G	G/G	T/T	G/G	C/C	T/T	G/G	G/G	C/C	A/A	A/A	T/T	T/T	T/T	T/T	T/T	C/C	T/T	C/C	T/T	G/G	T/T	C/C	A/A	A/A	T/T	A/A	C/C	A/A	A/A	C/C	A/A	C/C	C/C	G/G	G/G	A/A	G/G	A/A	G/G	C/C	A/A	A/A	G/G	G/G	A/A	G/G	A/A	C/C
2.6.42	Boxer	1	1.1	1.1	G/G	C/C	C/C	A/A	G/G	T/T	C/C	C/C	T/T	A/A	C/C	A/A	G/G	C/C	A/A	G/G	C/C	T/T	G/G	T/T	A/A	A/A	C/C	T/T	A/A	G/G	G/G	A/A	G/G	A/A	A/A	G/G	G/G	A/A	G/G	C/C	T/T	T/T	C/C	G/G	C/C	C/C	G/G	T/T	A/A	T/T	C/C	T/T	T/T	T/T	A/A	A/A	A/A	T/T	C/C	G/G	G/G	T/T	G/G	C/C	T/T	G/G	G/G	C/C	A/A	A/A	T/T	T/T	T/T	T/T	T/T	C/C	T/T	C/C	T/T	G/G	T/T	C/C	A/A	A/A	T/T	A/A	C/C	A/A	A/A	C/C	A/A	C/C	C/C	G/G	G/G	A/A	G/G	A/A	G/G	C/C	A/A	A/A	G/G	G/G	A/A	G/G	A/A	C/C
2.6.11	Boxer	1	1.1	1.1	G/G	C/C	C/C	A/A	G/G	T/T	C/C	C/C	T/T	A/A	C/C	A/A	G/G	C/C	A/A	T/G	A/C	T/T	G/G	T/T	A/A	A/A	C/C	T/T	A/A	G/G	G/G	A/A	G/G	A/A	A/A	G/G	G/G	G/A	G/G	C/C	T/T	T/T	C/C	G/A	C/C	C/C	G/G	T/T	A/A	C/T	C/C	T/T	T/T	T/T	A/A	A/A	A/A	T/T	C/C	G/G	G/G	T/C	G/G	C/C	NA	NA	G/G	C/A	NA	A/A	NA	T/T	T/T	T/T	T/A	C/C	T/C	T/C	C/T	G/G	T/T	C/G	NA	A/A	T/T	A/A	C/C	A/A	A/A	C/C	A/A	C/A	C/C	G/G	G/G	A/A	G/G	A/A	G/G	T/T	A/T	A/T	G/G	G/G	A/A	G/G	A/A	C/T
2.6.35	Boxer	1	1.1	1.1	G/G	C/C	C/C	A/A	G/G	T/T	C/C	C/C	T/T	A/A	C/C	A/A	G/G	C/C	A/A	G/G	C/C	T/T	G/G	T/T	A/A	A/A	C/C	T/T	A/A	G/G	G/G	A/A	G/G	A/A	A/A	G/G	G/G	A/A	G/G	C/C	T/T	T/T	C/C	G/G	C/C	C/C	G/G	T/T	A/A	T/T	C/C	T/T	T/T	T/T	A/A	A/A	A/A	T/T	C/C	G/G	G/G	T/T	G/G	C/C	T/T	G/G	G/G	C/C	A/A	A/A	T/T	T/T	T/T	T/T	T/T	C/C	T/T	C/C	T/T	G/G	T/T	C/C	A/A	A/A	T/T	A/A	C/C	A/A	A/A	C/C	A/A	C/C	C/C	G/G	G/G	A/A	G/G	A/A	G/G	C/C	A/A	A/A	G/G	G/G	A/A	G/G	A/A	C/C
3.6.7	Bull terrier	0	1.1	1.1	G/G	C/C	C/C	A/A	G/G	T/T	C/C	C/C	T/T	A/A	C/C	A/A	G/G	C/C	A/A	G/G	C/C	C/C	G/G	A/A	NA	A/A	T/T	G/G	A/A	G/G	A/A	A/A	T/T	G/G	A/A	C/C	A/A	A/A	A/A	C/C	T/T	T/T	C/C	A/A	C/C	C/C	G/G	G/G	A/A	C/C	C/C	C/C	C/C	C/C	G/G	G/G	A/A	T/T	C/C	G/G	G/G	C/C	G/G	T/T	C/T	G/G	G/G	A/A	G/G	A/A	T/T	C/C	T/T	T/T	A/A	C/C	C/C	T/T	C/C	G/G	G/G	C/C	G/G	A/A	T/T	A/A	C/C	A/A	A/A	C/C	A/A	A/A	C/C	G/G	G/G	A/A	G/G	A/A	G/G	T/T	A/A	A/A	G/G	A/A	A/A	G/G	A/A	C/C
3.6.14	Bull terrier	0	1.1	1.13	G/G	C/C	C/C	A/A	G/G	T/T	C/C	C/A	T/T	A/A	C/C	A/A	G/G	C/C	A/A	G/G	C/C	C/C	G/G	A/A	G/G	A/A	T/T	G/G	A/A	G/G	A/A	A/A	T/T	G/G	A/G	C/C	A/G	A/A	A/A	C/C	T/T	T/T	C/C	A/A	C/C	C/C	G/G	G/G	A/A	C/T	C/C	C/C	C/C	C/C	G/G	A/G	A/A	T/T	C/C	G/G	G/G	C/C	G/G	T/C	C/T	G/G	G/G	A/A	G/A	A/A	T/T	C/C	T/T	T/T	A/A	C/A	C/C	T/C	C/T	G/G	G/G	C/C	G/G	A/A	T/T	A/A	C/C	A/A	A/A	C/C	A/A	A/A	C/C	G/G	G/G	A/A	G/G	A/A	G/G	T/T	A/A	A/A	G/G	A/A	A/A	G/G	A/A	C/C
3.6.12	Bull terrier	0	1.1	1.1	G/G	C/C	C/C	A/A	G/G	T/T	C/C	C/C	T/T	A/A	C/C	A/A	G/G	C/C	A/A	G/G	C/C	C/C	G/G	A/A	G/G	A/A	T/T	G/G	A/A	G/G	A/A	A/A	T/T	G/G	A/A	C/C	A/A	A/A	A/A	C/C	T/T	T/T	C/C	A/A	C/C	C/C	G/G	G/G	A/A	C/C	C/C	C/C	C/C	C/C	G/G	G/G	A/A	T/T	C/C	G/G	G/G	C/C	G/G	T/T	C/C	G/G	G/G	A/A	G/G	A/A	T/T	C/C	T/T	T/T	A/A	C/C	C/C	T/T	C/C	G/G	G/G	C/C	G/G	A/A	T/T	A/A	C/C	A/A	A/A	C/C	A/A	A/A	C/C	G/G	G/G	A/A	G/G	A/A	G/G	T/T	A/A	A/A	G/G	A/A	A/A	G/G	A/A	C/C
CFA003512	Bull terrier	0	1.1	1.1	G/G	C/C	C/C	A/A	G/G	T/T	C/C	C/C	T/T	A/A	C/C	A/A	G/G	C/C	A/A	G/G	C/C	C/C	G/G	A/A	G/G	A/A	T/T	G/G	A/A	G/G	A/A	A/A	T/T	G/G	A/A	C/C	A/A	A/A	A/A	C/C	T/T	T/T	C/C	A/A	C/C	C/C	G/G	G/G	A/A	C/C	C/C	C/C	C/C	C/C	G/G	NA	A/A	T/T	C/C	G/G	G/G	C/C	G/G	T/T	C/C	G/G	G/G	A/A	G/G	A/A	T/T	C/C	T/T	T/T	A/A	C/C	C/C	T/T	C/C	G/G	G/G	C/C	G/G	A/A	T/T	A/A	C/C	A/A	A/A	C/C	A/A	A/A	C/C	G/G	G/G	A/A	G/G	A/A	G/G	T/T	A/A	A/A	G/G	A/A	A/A	G/G	A/A	C/C
3.6.11	Bull terrier	0	1.1	1.13	G/G	C/C	C/C	A/A	G/G	T/T	C/C	C/A	T/T	A/A	C/C	A/A	G/G	C/C	A/A	G/G	C/C	NA	G/G	T/A	A/A	A/A	C/T	T/G	A/A	G/G	A/A	A/A	T/T	G/G	A/G	C/C	A/A	A/A	A/A	C/C	T/T	T/T	C/C	G/A	C/C	C/C	G/G	G/G	A/A	C/C	C/C	C/C	C/C	C/C	G/G	A/G	A/A	T/T	C/C	G/G	G/G	C/C	G/G	T/T	C/T	G/G	G/G	A/A	G/G	A/A	T/T	T/T	T/T	T/T	A/A	C/A	C/C	T/T	C/C	G/G	T/G	C/G	G/A	A/A	T/T	A/A	C/C	A/A	A/A	C/C	A/A	A/A	C/C	G/G	G/T	A/A	G/G	A/A	G/G	T/C	A/A	A/A	G/G	A/A	A/A	G/G	A/A	C/C
3.6.13	Bull terrier	0	1.1	5.13	G/T	C/C	C/C	A/A	G/G	T/T	C/C	C/A	T/T	A/A	C/C	T/A	G/G	C/C	A/G	T/G	A/C	T/T	G/G	T/T	A/A	A/A	C/C	T/T	A/A	G/G	G/A	A/T	G/T	A/G	A/G	G/C	A/A	G/A	G/A	C/C	T/T	T/T	C/C	G/A	C/C	C/C	G/G	G/G	A/A	C/C	C/C	C/C	T/C	C/C	G/G	A/G	A/A	T/T	C/C	G/G	G/G	C/C	G/G	T/T	C/T	G/G	G/G	A/A	G/G	A/A	T/T	T/T	T/T	T/T	A/A	C/A	C/C	T/T	C/C	G/G	T/T	G/G	A/A	A/A	T/T	A/A	C/C	A/A	A/A	C/C	A/A	A/A	C/C	G/G	G/T	A/A	G/G	A/A	G/G	C/C	A/T	A/T	G/G	A/A	A/A	G/G	A/A	C/C
CFA003513	Bull terrier	0	1.1	1.1	G/G	C/C	C/C	NA	G/G	T/T	C/C	C/C	T/T	A/A	C/C	NA	G/G	C/C	A/A	G/G	C/C	C/C	NA	NA	NA	A/A	T/T	G/G	A/A	G/G	A/A	A/A	T/T	G/G	A/A	C/C	A/A	NA	A/A	C/C	T/T	T/T	C/C	A/A	C/C	C/C	G/G	G/G	A/A	C/C	C/C	C/C	C/C	C/C	G/G	A/G	A/A	T/T	C/C	G/G	NA	NA	G/G	T/T	C/C	G/G	G/G	A/A	G/G	NA	T/T	C/C	T/T	T/T	A/A	NA	NA	NA	C/C	G/G	G/G	C/C	NA	NA	T/T	A/A	C/C	NA	A/A	C/C	A/A	A/A	C/C	G/G	G/G	NA	G/G	A/A	G/G	T/T	A/A	A/A	NA	A/A	A/A	G/G	A/A	NA
3.6.19	Bull terrier	1	1.1	1.13	G/G	C/C	C/C	A/A	G/G	T/T	C/C	C/A	T/T	A/A	C/C	A/A	G/G	C/C	A/A	G/G	C/C	C/C	G/G	A/A	G/G	A/A	T/T	G/G	A/A	G/G	A/A	A/A	T/T	G/G	A/G	C/C	A/G	A/A	A/A	C/C	T/T	T/T	C/C	A/A	C/C	C/C	G/G	G/G	A/A	C/T	C/C	C/C	C/C	C/C	G/G	G/G	A/A	T/T	C/C	G/G	G/G	C/C	G/G	T/C	C/T	G/G	G/G	A/A	G/A	A/A	T/T	C/C	T/T	T/T	A/A	C/A	C/C	T/C	C/T	G/G	G/G	C/C	G/G	A/A	T/T	A/A	C/C	A/A	A/A	C/C	A/A	A/A	C/C	G/G	G/G	A/A	G/G	A/A	G/G	T/T	A/A	A/A	G/G	A/A	A/A	G/G	A/A	C/C
3.6.20	Bull terrier	1	1.1	1.1	G/G	C/C	C/C	A/A	G/G	T/T	C/C	C/C	T/T	A/A	C/C	A/A	G/G	C/C	A/A	G/G	C/C	C/C	G/G	A/A	G/G	A/A	T/T	G/G	A/A	G/G	A/A	A/A	T/T	G/G	A/A	C/C	A/A	A/A	A/A	C/C	T/T	T/T	C/C	A/A	C/C	C/C	G/G	G/G	A/A	C/C	C/C	C/C	C/C	C/C	G/G	G/G	A/A	T/T	C/C	G/G	G/G	C/C	G/G	T/T	C/C	G/G	G/G	A/A	G/G	A/A	T/T	C/C	T/T	T/T	A/A	C/C	C/C	T/T	C/C	G/G	G/G	C/C	G/G	A/A	T/T	A/A	C/C	A/A	A/A	C/C	A/A	A/A	C/C	G/G	G/G	A/A	G/G	A/A	G/G	T/T	A/A	A/A	G/G	A/A	A/A	G/G	A/A	C/C
3.6.21	Bull terrier	1	1.1	1.1	G/G	C/C	C/C	A/A	G/G	T/T	C/C	C/C	T/T	A/A	C/C	A/A	G/G	C/C	A/A	G/G	C/C	C/C	G/G	A/A	G/G	A/A	T/T	G/G	A/A	G/G	A/A	A/A	T/T	G/G	A/A	C/C	A/A	A/A	A/A	C/C	T/T	T/T	C/C	A/A	C/C	C/C	G/G	G/G	A/A	C/C	C/C	C/C	C/C	C/C	G/G	A/G	A/A	T/T	C/C	G/G	G/G	C/C	G/G	T/T	C/C	G/G	G/G	A/A	G/G	A/A	T/T	C/C	T/T	T/T	A/A	C/C	C/C	T/T	C/C	G/G	G/G	C/C	G/G	A/A	T/T	A/A	C/C	A/A	A/A	C/C	A/A	A/A	C/C	G/G	G/G	A/A	G/G	A/A	G/G	T/T	A/A	A/A	G/G	A/A	A/A	G/G	A/A	C/C
3.6.2	Bull terrier	1	1.1	1.1	G/G	C/C	C/C	A/A	G/G	T/T	C/C	C/C	T/T	A/A	C/C	A/A	G/G	C/C	A/A	G/G	C/C	C/C	G/G	A/A	G/G	A/A	T/T	G/G	A/A	G/G	A/A	A/A	T/T	G/G	A/A	C/C	A/A	A/A	A/A	C/C	T/T	T/T	C/C	A/A	C/C	C/C	G/G	G/G	A/A	C/C	C/C	C/C	C/C	C/C	G/G	A/G	A/A	T/T	C/C	G/G	G/G	C/C	G/G	T/T	C/C	G/G	G/G	A/A	G/G	A/A	T/T	C/C	T/T	T/T	A/A	C/C	C/C	T/T	C/C	G/G	G/G	C/C	G/G	A/A	T/T	A/A	C/C	A/A	A/A	C/C	A/A	A/A	C/C	G/G	G/G	A/A	G/G	A/A	G/G	T/T	A/A	A/A	G/G	A/A	A/A	G/G	A/A	C/C
3.6.4	Bull terrier	1	1.1	1.1	G/G	C/C	C/C	A/A	G/G	T/T	C/C	C/C	T/T	A/A	C/C	A/A	G/G	C/C	A/A	G/G	C/C	C/C	G/G	A/A	G/G	A/A	T/T	G/G	A/A	G/G	A/A	A/A	T/T	G/G	A/A	C/C	A/A	A/A	A/A	C/C	T/T	T/T	C/C	A/A	C/C	C/C	G/G	G/G	A/A	C/C	C/C	C/C	C/C	C/C	G/G	G/G	A/A	T/T	C/C	G/G	G/G	C/C	G/G	T/T	C/C	G/G	G/G	A/A	G/G	A/A	T/T	C/C	T/T	T/T	A/A	C/C	C/C	T/T	C/C	G/G	G/G	C/C	G/G	A/A	T/T	A/A	C/C	A/A	A/A	C/C	A/A	A/A	C/C	G/G	G/G	A/A	G/G	A/A	G/G	T/T	A/A	A/A	G/G	A/A	A/A	G/G	A/A	C/C
3.6.5	Bull terrier	1	1.1	1.1	G/G	C/C	C/C	A/A	G/G	T/T	C/C	C/C	T/T	A/A	C/C	A/A	G/G	C/C	A/A	G/G	C/C	C/C	G/G	A/A	G/G	A/A	T/T	G/G	A/A	G/G	A/A	A/A	T/T	G/G	A/A	C/C	A/A	A/A	A/A	C/C	T/T	T/T	C/C	A/A	C/C	C/C	G/G	G/G	A/A	C/C	C/C	C/C	C/C	C/C	G/G	A/G	A/A	T/T	C/C	G/G	G/G	C/C	G/G	T/T	C/C	G/G	G/G	A/A	G/G	A/A	T/T	C/C	T/T	T/T	A/A	C/C	C/C	T/T	C/C	G/G	G/G	C/C	G/G	A/A	T/T	A/A	C/C	A/A	A/A	C/C	A/A	A/A	C/C	G/G	G/G	A/A	G/G	A/A	G/G	T/T	A/A	A/A	G/G	A/A	A/A	G/G	A/A	C/C
3.6.9	Bull terrier	1	1.1	1.1	G/G	C/C	C/C	A/A	G/G	T/T	C/C	C/C	T/T	A/A	C/C	A/A	G/G	C/C	A/A	G/G	C/C	C/C	G/G	A/A	G/G	A/A	T/T	G/G	A/A	G/G	A/A	A/A	T/T	G/G	A/A	C/C	A/A	A/A	A/A	C/C	T/T	T/T	C/C	A/A	C/C	C/C	G/G	G/G	A/A	C/C	C/C	C/C	C/C	C/C	G/G	G/G	A/A	T/T	C/C	G/G	G/G	C/C	G/G	T/T	C/C	G/G	G/G	A/A	G/G	A/A	T/T	C/C	T/T	T/T	A/A	C/C	C/C	T/T	C/C	G/G	G/G	C/C	G/G	A/A	T/T	A/A	C/C	A/A	A/A	C/C	A/A	A/A	C/C	G/G	G/G	A/A	G/G	A/A	G/G	T/T	A/A	A/A	G/G	A/A	A/A	G/G	A/A	C/C
3.6.15	Bull terrier	1	1.1	1.1	G/G	C/C	C/C	A/A	G/G	T/T	C/C	C/C	T/T	A/A	C/C	A/A	G/G	C/C	A/A	G/G	C/C	C/C	G/G	A/A	A/A	A/A	T/T	G/G	A/A	G/G	A/A	A/A	T/T	G/G	A/A	C/C	A/A	A/A	A/A	C/C	T/T	T/T	C/C	A/A	C/C	C/C	G/G	G/G	A/A	C/C	C/C	C/C	C/C	C/C	G/G	A/G	A/A	T/T	C/C	G/G	G/G	C/C	G/G	T/T	C/C	G/G	G/G	A/A	G/G	A/A	T/T	C/C	T/T	T/T	A/A	C/C	C/C	T/T	C/C	G/G	G/G	C/G	G/G	A/A	T/T	A/A	C/C	A/A	A/A	C/C	A/A	A/A	C/C	G/G	G/G	A/A	G/G	A/A	G/G	T/T	A/A	A/A	G/G	A/A	A/A	G/G	A/A	C/C
3.6.1	Bull terrier	1	1.1	1.13	G/G	C/C	C/C	A/A	G/G	T/T	C/C	C/A	T/T	A/A	C/C	A/A	G/G	C/C	A/A	G/G	C/C	NA	G/G	T/A	A/A	A/A	C/T	T/G	A/A	G/G	G/A	A/A	G/T	A/G	A/G	G/C	A/G	A/A	G/A	C/C	T/T	T/T	C/C	A/A	C/C	C/C	G/G	T/G	A/A	C/C	C/C	T/C	T/C	T/C	A/G	A/G	A/A	T/T	C/C	G/G	G/G	T/C	G/G	T/C	C/C	G/G	G/G	C/A	G/A	A/A	T/T	T/T	T/T	T/T	T/A	C/A	C/C	T/C	C/T	G/G	T/G	C/C	G/A	A/A	T/T	A/A	C/C	A/A	A/A	C/C	A/C	C/A	C/C	G/G	G/G	A/A	G/G	A/A	G/G	T/C	A/T	A/T	G/G	A/A	A/A	G/G	A/A	C/C
3.6.6	Bull terrier	1	1.1	1.13	G/G	C/C	C/C	A/A	G/G	T/T	C/C	C/A	T/T	A/A	C/C	A/A	G/G	C/C	A/A	G/G	C/C	NA	G/G	T/A	A/A	A/A	C/T	T/G	A/A	G/G	G/A	A/A	G/T	A/G	A/G	G/C	A/G	A/A	G/A	C/C	T/T	T/T	C/C	A/A	C/C	C/C	G/G	T/G	A/A	C/C	C/C	T/C	T/C	T/C	A/G	A/G	A/A	T/T	C/C	G/G	G/G	T/C	G/G	T/C	C/C	G/G	G/G	C/A	G/A	A/A	T/T	T/T	T/T	T/T	T/A	C/A	C/C	T/C	C/T	G/G	T/G	C/C	G/A	A/A	T/T	A/A	C/C	A/A	A/A	C/C	A/C	C/A	C/C	G/G	G/G	A/A	G/G	A/A	G/G	T/C	A/T	A/T	G/G	A/A	A/A	G/G	A/A	C/C
3.6.16	Bull terrier	1	1.1	1.13	G/G	C/C	C/C	A/A	G/G	T/T	C/C	C/A	T/T	A/A	C/C	A/A	G/G	C/C	A/A	G/G	C/C	T/C	G/G	T/A	A/A	A/A	T/T	T/G	A/A	G/G	A/A	A/A	T/T	G/G	A/G	C/C	A/A	A/A	A/A	C/C	T/T	T/T	C/C	G/A	C/C	C/C	G/G	G/G	A/A	C/C	C/C	C/C	C/C	C/C	G/G	A/G	A/A	T/T	C/C	G/G	G/G	C/C	G/G	T/T	C/C	G/G	G/G	A/A	G/G	A/A	T/T	T/C	T/T	T/T	A/A	C/A	C/C	T/T	C/C	G/G	T/G	C/G	G/A	A/A	T/T	A/A	C/C	A/A	A/A	C/C	A/A	A/A	C/C	G/G	G/T	A/A	G/G	A/A	G/G	T/C	A/A	A/A	G/G	A/A	A/A	G/G	A/A	C/C
3.6.10	Bull terrier	1	1.1	1.13	G/G	C/C	C/C	A/A	G/G	T/T	C/C	C/A	T/T	A/A	C/C	A/A	G/G	C/C	A/A	G/G	C/C	T/T	G/G	T/T	A/A	A/A	C/C	T/T	A/A	G/G	A/A	A/A	T/T	G/G	A/G	C/C	A/A	A/A	A/A	C/C	T/T	T/T	C/C	G/A	C/C	C/C	G/G	T/G	A/A	C/C	C/C	T/C	C/C	T/C	NA	A/G	A/A	T/T	C/C	G/G	G/G	C/C	NA	T/T	C/T	G/G	G/G	A/A	G/G	A/A	NA	T/T	T/T	T/T	A/A	NA	C/C	T/T	C/C	G/G	T/T	NA	G/A	A/A	T/T	A/A	C/C	A/A	A/A	C/C	A/A	A/A	C/C	G/G	G/T	A/A	G/G	A/A	G/G	NA	A/A	A/A	G/G	A/A	A/A	G/G	A/A	C/C
8.111.19	Golden retriever	0	1.1	17.17	G/G	T/T	C/C	A/A	G/G	G/G	T/T	A/A	T/T	A/A	C/C	A/A	G/G	C/C	A/A	T/T	A/A	T/T	G/G	T/T	NA	A/A	C/C	G/G	A/A	A/A	G/G	A/A	G/G	A/A	G/G	G/G	A/A	G/G	G/G	C/C	T/T	T/T	T/T	G/G	C/C	A/A	G/G	G/G	C/C	C/C	C/C	C/C	C/C	C/C	G/G	A/G	A/A	T/T	C/C	G/G	G/G	C/C	G/G	T/T	T/T	C/C	G/G	A/A	G/G	A/A	T/C	C/C	T/T	T/T	A/A	A/A	C/C	T/T	C/C	G/G	G/G	C/C	A/A	A/A	T/T	A/A	T/T	A/A	A/A	C/C	A/A	A/A	C/C	G/G	T/T	G/G	T/T	T/T	C/C	C/C	T/T	T/T	G/G	A/A	C/C	A/A	A/A	T/T
8.111.24	Golden retriever	0	1.1	17.17	G/G	T/T	C/C	A/A	G/G	G/G	T/T	A/A	T/T	A/A	C/C	A/A	G/G	C/C	A/A	T/T	A/A	T/T	G/G	T/T	G/G	A/A	C/C	G/G	A/A	A/A	G/G	A/A	G/G	A/A	G/G	G/G	A/A	G/G	G/G	C/C	T/T	T/T	T/T	G/G	C/C	A/A	G/G	G/G	C/C	C/C	C/C	C/C	C/C	C/C	G/G	A/A	A/A	T/T	C/C	G/G	G/G	C/C	G/G	T/T	T/T	C/C	G/G	A/A	G/G	A/A	T/T	C/C	T/T	T/T	A/A	A/A	C/C	T/T	C/C	G/G	G/G	C/C	A/A	A/A	T/T	A/A	T/T	A/A	A/A	C/C	A/A	A/A	C/C	G/G	T/T	G/G	T/T	T/T	C/C	C/C	T/T	T/T	G/G	A/A	C/C	A/A	A/A	T/T
8.111.31	Golden retriever	0	1.1	5.17	G/T	C/T	C/C	A/A	G/G	T/G	C/T	C/A	T/T	A/A	C/C	T/A	G/G	C/C	A/G	T/T	A/A	T/T	G/G	T/T	A/A	A/A	C/C	T/G	A/A	A/A	G/G	A/T	G/G	A/A	A/G	G/G	A/G	G/G	G/G	C/C	T/T	T/T	C/T	G/A	C/C	A/A	G/G	G/G	A/C	C/C	C/C	C/C	T/C	C/C	G/G	A/A	A/A	T/T	C/C	G/G	G/G	C/C	G/G	T/C	T/T	C/C	G/G	A/A	G/G	A/A	T/T	T/C	T/T	T/T	A/A	C/A	C/C	T/T	C/C	G/G	T/G	C/G	A/A	A/A	T/T	A/A	T/T	A/G	A/G	C/T	A/A	A/A	C/A	G/A	T/T	G/G	T/T	A/T	C/C	C/C	T/T	T/T	NA	A/A	C/C	A/A	A/A	T/T
8.111.33	Golden retriever	0	1.1	16.17	G/T	C/T	C/C	A/A	G/G	T/G	C/T	A/A	T/T	A/A	C/C	T/A	G/G	C/C	A/G	T/G	A/C	T/T	G/G	T/T	A/A	A/A	C/C	T/G	A/A	A/A	G/A	A/T	G/G	A/A	G/G	G/C	A/A	G/A	G/A	C/C	T/T	T/T	C/T	G/G	C/C	C/A	G/G	T/G	A/C	C/C	C/C	T/C	C/C	T/C	A/G	A/A	A/A	T/T	C/C	G/G	G/G	C/C	G/G	T/T	C/T	G/C	G/G	C/A	G/G	A/A	T/T	T/C	T/T	T/T	T/A	A/A	C/C	T/T	C/C	G/G	T/G	C/C	A/A	A/A	T/T	A/A	T/T	A/A	A/A	C/C	A/A	A/A	C/C	G/G	T/T	A/G	G/T	A/T	G/C	C/C	A/T	A/T	G/G	A/A	A/C	G/A	A/A	C/C
8.111.27	Golden retriever	0	1.1	13.17	G/G	C/T	C/C	A/A	G/G	T/G	C/T	A/A	T/T	A/A	C/C	A/A	G/G	C/C	A/A	T/T	A/A	T/T	G/G	T/T	A/A	A/A	C/C	T/G	A/A	A/A	G/G	A/A	G/G	A/A	G/G	G/G	A/A	G/G	G/G	C/C	T/T	T/T	C/T	G/A	C/C	C/A	G/G	G/G	A/C	C/C	C/T	C/C	C/C	C/C	G/G	A/G	A/A	T/T	C/C	G/G	G/A	T/C	G/G	T/T	C/T	C/C	G/A	C/A	G/G	A/A	T/C	T/C	T/A	T/G	T/A	A/A	C/C	T/T	C/C	G/G	T/G	C/G	A/A	A/A	T/T	A/A	C/T	A/A	A/A	C/C	A/C	C/A	C/C	G/G	G/T	A/G	G/T	A/T	G/C	C/C	T/T	T/T	G/G	A/A	A/C	G/A	A/A	T/T
8.111.32	Golden retriever	0	1.1	5.16	T/T	C/C	C/C	A/A	G/G	T/T	C/C	C/A	T/T	A/A	C/C	T/T	G/G	C/C	G/G	T/G	A/C	T/T	G/G	T/T	A/A	A/A	C/C	T/T	A/A	A/A	G/A	T/T	G/G	A/A	A/G	G/C	A/G	G/A	G/A	C/C	T/T	T/T	C/C	G/A	C/C	C/C	G/G	T/G	A/A	C/C	C/C	T/C	T/C	T/C	A/G	A/G	A/A	T/T	C/C	G/G	G/G	C/C	G/G	T/C	C/T	G/C	G/G	C/A	G/G	A/A	NA	T/T	T/T	T/T	T/A	C/A	C/C	T/T	C/C	G/G	T/T	C/G	A/A	A/A	T/T	A/A	T/T	A/G	A/G	C/T	A/A	A/A	C/A	G/A	T/T	A/G	G/T	A/A	G/C	C/C	A/T	A/T	G/C	A/A	A/C	G/A	A/A	C/C
8.111.26	Golden retriever	0	1.1	5.16	T/T	C/C	C/C	A/A	G/G	T/T	C/C	C/A	T/T	A/A	C/C	T/T	G/G	C/C	G/G	T/G	A/C	T/T	G/G	T/T	A/A	A/A	C/C	T/T	A/A	A/A	G/A	T/T	G/G	A/A	A/G	G/C	A/G	G/A	G/A	C/C	T/T	T/T	C/C	G/A	C/C	C/C	G/G	T/G	A/A	C/C	C/C	T/C	T/C	T/C	A/G	A/G	A/A	T/T	C/C	G/G	G/G	C/C	G/G	T/C	C/T	G/C	G/G	C/A	G/G	A/A	NA	T/T	T/T	T/T	T/A	C/A	C/C	T/T	C/C	G/G	T/T	C/G	A/A	A/A	T/T	A/A	T/T	A/G	A/G	C/T	A/A	A/A	C/A	G/A	T/T	A/G	G/T	A/A	G/C	C/C	A/T	A/T	G/C	A/A	A/C	G/A	A/A	C/C
8.111.28	Golden retriever	0	1.1	13.16	G/T	C/C	C/C	A/A	G/G	T/T	C/C	A/A	T/T	A/A	C/C	T/A	G/G	C/C	A/G	T/G	A/C	T/T	G/G	T/T	A/A	A/A	C/C	T/T	A/A	A/A	G/A	A/T	G/G	NA	G/G	NA	A/A	G/A	G/G	C/C	T/T	T/T	C/C	G/A	C/C	C/C	G/G	T/G	A/A	C/C	NA	T/C	C/C	T/C	A/G	A/A	A/A	T/T	C/C	G/G	G/A	T/C	NA	T/T	NA	NA	NA	C/C	G/G	A/A	NA	T/T	T/A	T/G	T/T	NA	C/C	T/T	C/C	G/G	T/T	C/G	A/A	A/A	T/T	A/A	C/C	A/A	A/A	C/C	A/C	C/A	C/C	G/G	G/T	A/A	G/G	NA	G/G	NA	A/T	A/T	NA	A/A	NA	G/G	A/A	C/C
8.111.29	Golden retriever	0	1.1	16.16	T/T	C/C	C/C	A/A	G/G	T/T	C/C	A/A	T/T	A/A	C/C	T/T	G/G	C/C	G/G	G/G	C/C	T/T	G/G	T/T	A/A	A/A	C/C	T/T	A/A	G/A	A/A	T/T	G/G	A/A	G/G	C/C	A/A	A/A	A/A	C/C	T/T	T/T	C/C	G/A	C/C	C/C	G/G	T/G	A/A	C/C	C/C	T/C	T/C	T/C	A/G	A/G	A/A	T/T	C/C	G/G	G/G	T/C	G/G	T/T	C/T	G/C	G/G	C/C	G/G	A/A	T/T	T/T	T/T	T/T	T/T	C/A	C/C	T/T	C/C	G/G	T/T	C/G	G/A	A/A	T/T	A/A	C/C	A/A	A/A	C/C	A/A	C/A	C/C	G/G	T/T	A/A	G/G	A/A	G/C	C/C	A/T	A/T	G/G	A/A	A/A	G/G	A/A	C/C
8.111.30	Golden retriever	0	1.1	13.16	G/T	C/C	C/C	A/A	G/G	T/T	C/C	A/A	T/T	A/A	C/C	T/A	G/G	C/C	A/G	T/G	A/C	T/T	G/G	T/T	A/A	A/A	C/C	T/T	A/A	A/A	G/A	A/T	G/G	A/A	G/G	G/C	A/A	G/A	NA	C/C	T/T	T/T	C/C	G/A	C/C	C/C	G/G	T/G	A/A	C/C	C/T	T/C	C/C	T/C	NA	A/A	A/A	T/T	C/C	G/G	G/A	T/C	G/G	T/T	C/C	NA	G/A	C/C	G/G	A/A	T/T	T/T	T/A	T/G	T/T	A/A	C/C	T/T	C/C	G/G	T/T	G/G	A/A	A/A	T/T	A/A	C/C	A/A	A/A	C/C	A/C	C/A	C/C	G/G	G/T	A/A	G/G	A/A	G/G	NA	A/T	A/T	G/G	A/A	A/A	G/G	A/A	C/C
8.111.23	Golden retriever	0	1.1	5.5	T/T	NA	C/C	NA	NA	T/T	C/C	NA	NA	NA	C/C	T/T	G/G	C/C	NA	G/G	C/C	NA	G/G	T/T	NA	NA	C/C	NA	A/A	A/A	A/A	T/T	NA	NA	G/G	G/G	NA	NA	A/A	NA	NA	NA	C/C	G/A	C/C	C/C	G/G	NA	A/A	NA	C/C	C/C	C/C	C/C	G/G	NA	NA	T/T	C/C	G/G	G/G	NA	NA	C/C	NA	G/G	NA	C/C	G/G	NA	NA	T/T	T/T	T/T	T/T	NA	C/C	C/C	C/T	G/G	T/T	NA	A/A	A/A	T/T	A/A	C/C	A/A	A/A	C/C	A/A	A/A	C/C	G/G	NA	A/A	G/G	NA	G/C	NA	A/T	A/A	NA	A/A	NA	G/G	A/A	C/C
8.111.22	Golden retriever	0	1.1	5.17	G/T	C/T	C/C	A/A	G/G	T/G	C/T	C/A	T/T	A/A	C/C	T/A	G/G	C/C	NA	T/T	A/A	T/T	G/G	T/T	A/A	NA	C/C	T/G	A/A	A/A	G/G	A/T	G/G	A/A	A/G	G/G	A/A	G/G	G/G	C/C	T/T	T/T	NA	G/A	C/C	A/A	G/G	G/G	NA	NA	C/C	C/C	T/C	C/C	G/G	G/G	A/A	T/T	C/C	G/G	G/G	C/C	G/G	T/T	T/T	C/C	G/G	A/A	G/G	A/A	NA	NA	T/T	T/T	A/A	NA	C/C	T/T	C/C	G/G	T/G	C/G	A/A	A/A	T/T	A/A	T/T	NA	NA	NA	A/A	A/A	C/A	G/A	T/T	G/G	T/T	A/T	C/C	NA	T/T	T/T	G/C	A/A	C/C	A/A	A/A	T/T
GR99.8.111.15	Golden retriever	0	1.1	16.17	NA	C/T	C/C	A/A	G/G	T/G	C/T	A/A	T/T	A/A	NA	T/A	G/G	C/C	NA	T/G	A/C	NA	G/G	T/T	A/A	A/A	NA	T/G	A/A	A/A	A/A	A/T	G/G	NA	G/G	NA	A/A	G/A	G/A	C/C	T/T	NA	C/T	G/G	NA	C/A	G/G	T/G	NA	C/C	NA	C/C	C/C	T/C	A/G	A/A	A/A	T/T	C/C	G/G	G/G	C/C	G/G	T/T	NA	NA	G/G	C/A	G/G	A/A	NA	T/C	T/T	T/T	T/A	A/A	C/C	T/T	C/C	G/G	T/G	C/C	A/A	A/A	NA	A/A	T/T	A/A	NA	NA	A/A	A/A	C/C	G/G	T/T	A/G	G/T	NA	NA	NA	A/T	A/T	G/G	A/A	A/C	G/A	A/A	C/C
8.111.14	Golden retriever	0	1.1	16.17	NA	NA	C/C	A/A	G/G	T/G	C/T	A/A	T/T	A/A	NA	T/A	G/G	C/C	NA	T/G	A/C	T/C	G/G	T/T	A/A	NA	C/C	T/G	NA	A/A	NA	A/T	G/G	NA	G/G	G/G	A/A	G/A	G/A	C/C	T/T	NA	C/T	G/G	NA	C/A	G/G	T/G	A/A	C/C	NA	NA	C/C	T/C	A/G	A/G	A/A	T/T	C/C	G/G	G/G	C/C	G/G	T/T	NA	G/G	G/G	C/A	G/G	A/A	NA	T/C	T/T	T/T	T/A	A/A	C/C	T/T	C/C	NA	T/G	C/C	A/A	A/A	T/T	A/A	T/T	A/A	NA	NA	A/A	A/A	C/C	G/G	T/T	A/G	G/T	NA	G/G	NA	A/T	A/T	G/G	A/A	A/C	G/A	A/A	C/C
8.111.25	Golden retriever	0	1.1	5.13	NA	NA	C/C	A/A	G/G	T/T	C/C	C/A	T/T	A/A	NA	T/A	G/G	C/C	NA	G/G	C/C	NA	G/G	T/T	A/A	NA	NA	T/T	A/A	A/A	A/A	A/T	G/G	NA	A/G	NA	A/G	A/A	G/A	C/C	T/T	NA	C/C	NA	NA	C/C	G/G	T/G	NA	C/T	NA	NA	T/C	T/C	A/G	A/A	A/A	T/T	C/C	G/G	G/G	T/C	G/G	T/C	NA	NA	G/G	C/C	G/A	A/A	NA	T/T	T/T	T/T	T/T	C/A	T/C	T/C	C/T	G/G	T/T	C/C	A/A	A/A	T/T	A/A	C/C	A/A	A/A	NA	NA	A/A	C/C	G/G	G/T	A/A	G/G	NA	G/G	NA	A/A	A/A	G/G	A/A	A/A	G/G	A/A	C/C
8.111.13	Golden retriever	1	1.1	5.14	T/T	C/C	C/C	A/A	G/G	T/G	C/T	C/A	T/T	A/A	C/C	T/A	G/G	C/C	G/G	T/T	A/A	T/T	G/G	T/T	A/A	A/A	C/C	T/G	A/A	A/A	NA	A/T	G/G	NA	A/G	G/G	A/G	G/G	G/G	C/C	T/T	T/T	C/T	NA	C/C	A/A	G/G	G/G	A/A	C/C	C/C	C/C	T/C	C/C	G/G	A/G	A/A	NA	C/C	G/G	G/G	C/C	G/G	T/C	NA	C/C	G/G	A/A	G/G	A/A	NA	T/C	T/T	T/T	A/A	C/A	C/C	T/T	C/C	G/G	T/G	C/G	A/A	A/A	T/T	A/A	T/T	A/G	NA	T/T	A/A	A/A	C/A	G/A	T/T	G/G	T/T	NA	C/C	NA	T/T	T/T	G/C	A/A	C/C	A/A	A/A	T/T
8.111.10	Golden retriever	1	1.1	16.16	T/T	C/C	C/C	A/A	G/G	T/T	C/C	A/A	T/T	A/A	C/C	T/T	G/G	C/C	G/G	G/G	C/C	T/T	G/G	T/T	A/A	A/A	C/C	T/T	A/A	A/A	A/A	T/T	G/G	A/A	G/G	C/C	A/A	A/A	A/A	C/C	T/T	T/T	C/C	G/G	C/C	C/C	G/G	T/T	A/A	C/C	C/C	T/T	C/C	T/T	A/A	A/A	A/A	T/T	C/C	G/G	G/G	C/C	G/G	T/T	C/C	G/G	G/G	C/C	G/G	A/A	T/T	T/T	T/T	T/T	T/T	A/A	C/C	T/T	C/C	G/G	T/T	C/C	A/A	A/A	T/T	A/A	C/C	A/A	A/A	C/C	A/A	A/A	C/C	G/G	T/T	A/A	G/G	A/A	G/G	C/C	A/A	A/A	G/G	A/A	A/A	G/G	A/A	C/C
8.111.1	Golden retriever	1	1.1	5.16	T/T	C/C	C/C	A/A	G/G	T/T	C/C	C/A	T/T	A/A	C/C	T/T	G/G	C/C	G/G	T/G	A/C	T/T	G/G	T/T	A/A	A/A	C/C	T/T	A/A	G/G	G/A	T/T	G/G	A/A	A/G	G/C	A/G	G/A	G/A	C/C	T/T	T/T	C/C	A/A	C/C	C/C	G/G	G/G	A/A	C/C	C/C	C/C	T/T	C/C	G/G	G/G	A/A	T/T	C/C	G/G	G/G	T/C	G/G	T/C	T/T	C/C	G/G	C/A	G/G	A/A	T/C	T/T	T/T	T/T	T/A	C/C	C/C	T/T	C/C	G/G	T/T	C/G	G/A	A/A	T/T	A/A	C/T	A/G	A/G	C/T	A/A	C/A	C/A	G/A	T/T	A/G	G/T	A/A	C/C	C/C	T/T	T/T	G/C	A/A	A/C	G/A	A/A	T/T
8.111.12	Golden retriever	1	1.1	1.13	G/G	C/C	C/C	A/A	G/G	T/T	C/C	C/A	T/T	A/A	C/C	A/A	G/G	C/C	A/A	T/G	A/C	T/T	G/G	T/T	A/A	A/A	C/C	T/T	A/A	A/A	G/G	A/A	G/G	A/A	A/G	G/G	A/G	G/A	G/G	C/C	T/T	T/T	C/C	A/A	C/C	C/C	G/G	G/G	A/A	C/C	C/T	C/C	T/C	C/C	G/G	A/A	A/A	T/T	C/C	G/G	G/A	T/T	G/G	T/C	C/T	G/C	G/A	C/C	G/G	A/A	T/T	T/T	T/A	T/G	T/T	C/A	C/C	T/T	C/C	G/G	T/T	C/G	A/A	A/A	T/T	A/A	C/C	A/A	A/A	C/C	A/C	C/C	C/C	G/G	G/G	A/A	G/G	A/A	G/G	C/C	A/T	A/T	G/G	A/A	A/A	G/G	A/A	C/T
8.111.2	Golden retriever	1	1.1	13.16	G/T	C/C	C/C	A/A	G/G	T/T	C/C	A/A	T/T	A/A	C/C	T/A	G/G	C/C	A/G	T/G	A/C	T/T	G/G	T/T	A/A	A/A	C/C	T/T	A/A	A/A	G/A	A/T	G/G	A/A	G/G	G/C	A/A	G/A	G/A	C/C	T/T	T/T	C/C	G/A	C/C	C/C	G/G	T/G	A/A	C/C	C/T	T/C	C/C	T/C	A/G	A/A	A/A	T/T	C/C	G/G	G/A	T/C	G/G	T/T	C/C	G/C	G/A	C/C	G/G	A/A	T/T	T/T	T/A	T/G	T/T	A/A	C/C	T/T	C/C	G/G	T/T	C/G	A/A	A/A	T/T	A/A	C/C	A/A	A/A	C/C	A/C	C/A	C/C	G/G	G/T	A/A	G/G	A/A	G/G	C/C	A/T	A/T	G/G	A/A	A/A	G/G	A/A	C/C
8.111.3	Golden retriever	1	1.1	5.5	T/T	C/C	C/C	A/A	G/G	T/T	C/C	NA	T/T	A/A	C/C	T/T	G/G	C/C	G/G	NA	A/C	T/T	G/G	T/T	A/A	A/A	C/C	T/T	A/A	G/G	G/A	T/T	G/G	A/A	A/G	G/C	NA	NA	G/A	C/C	T/T	T/T	C/C	A/A	C/C	C/C	G/G	G/G	A/A	C/C	C/C	C/C	T/T	C/C	G/G	G/G	A/A	T/T	C/C	G/G	G/G	T/T	G/G	NA	T/T	C/C	G/G	C/A	G/G	A/A	T/C	T/T	T/T	T/T	T/A	NA	C/C	NA	NA	G/G	T/T	C/G	G/G	A/A	T/T	A/A	T/T	A/A	A/G	C/T	A/A	C/A	C/A	G/A	T/T	NA	NA	A/A	C/C	C/C	T/T	T/T	NA	A/A	A/C	G/A	A/A	T/T
8.111.5	Golden retriever	1	1.1	5.16	T/T	C/C	C/C	A/A	G/G	T/T	C/C	C/A	T/T	A/A	C/C	T/T	G/G	C/C	G/G	T/G	A/C	T/T	G/G	T/T	A/A	A/A	C/C	T/T	A/A	A/A	G/A	T/T	G/G	A/A	A/G	G/C	A/G	G/A	G/A	C/C	T/T	T/T	C/C	G/A	C/C	C/C	G/G	T/G	A/A	C/C	C/C	T/C	T/C	T/C	A/G	A/G	A/A	T/T	C/C	G/G	G/G	C/C	G/G	T/C	C/T	NA	G/G	C/A	G/G	A/A	NA	T/T	T/T	T/T	T/A	C/A	C/C	T/T	C/C	G/G	T/T	C/G	A/A	A/A	T/T	A/A	T/T	A/G	A/G	C/T	A/A	A/A	C/A	G/A	T/T	A/G	G/T	A/A	NA	C/C	A/T	A/T	G/C	A/A	A/C	G/A	A/A	C/C
8.111.8	Golden retriever	1	1.1	1.13	G/G	C/C	C/C	A/A	G/G	T/T	C/C	C/A	T/T	A/A	C/C	A/A	G/G	C/C	A/A	G/G	C/C	T/T	G/G	T/T	A/A	A/A	C/C	T/T	A/A	G/G	G/A	A/A	G/T	A/G	A/G	G/C	A/G	A/A	G/A	C/C	T/T	T/T	C/C	G/G	C/C	C/C	G/G	G/G	A/A	C/T	C/C	C/C	T/C	C/C	G/G	A/A	A/A	T/T	C/C	G/G	G/G	T/C	G/G	T/C	C/T	G/G	G/G	C/A	G/A	A/A	T/T	T/T	T/T	T/T	T/A	C/A	T/C	T/C	C/T	G/G	T/T	C/G	A/A	A/A	T/T	A/A	C/C	A/A	A/A	C/C	A/A	C/A	C/C	G/G	G/T	A/A	G/G	A/A	G/G	C/C	A/A	A/A	G/G	A/A	A/A	G/G	A/A	C/C
8.111.9	Golden retriever	1	1.1	5.16	T/T	C/C	C/C	A/A	G/G	T/T	C/C	C/A	T/T	A/A	C/C	T/T	G/G	C/C	G/G	T/G	A/C	T/T	G/G	T/T	A/A	NA	C/C	T/T	A/A	A/A	G/A	T/T	G/G	A/A	A/G	G/C	A/G	G/A	G/A	C/C	T/T	T/T	C/C	G/A	C/C	C/C	G/G	T/G	A/A	C/C	C/C	T/C	T/C	T/C	A/G	A/G	A/A	T/T	C/C	G/G	G/G	C/C	G/G	T/C	C/T	NA	G/G	C/A	G/G	A/A	NA	T/T	T/T	T/T	T/A	NA	C/C	T/T	C/C	G/G	T/T	C/G	A/A	A/A	T/T	A/A	T/T	A/G	NA	C/T	A/A	A/A	C/A	G/A	T/T	A/G	G/T	A/A	G/C	C/C	A/T	A/T	G/C	A/A	A/C	G/A	A/A	C/C
8.111.11	Golden retriever	1	1.6	13.20	G/G	C/T	C/T	A/G	G/A	T/T	C/C	A/A	T/G	A/G	C/G	A/A	G/A	C/T	A/A	T/T	A/A	T/C	G/C	T/T	A/A	A/G	C/T	T/G	A/A	G/A	G/G	A/A	G/G	A/A	G/G	G/G	A/A	G/G	G/G	C/T	T/A	T/C	C/C	A/A	C/G	C/C	G/A	G/G	A/A	C/C	C/T	C/C	T/C	T/C	G/G	A/A	A/A	T/T	C/C	G/A	G/A	T/C	G/A	T/T	C/T	G/C	G/A	C/A	G/G	A/A	T/T	T/C	T/A	T/G	T/A	C/A	C/C	T/T	C/C	G/G	T/G	C/G	A/A	A/C	T/A	A/A	C/C	A/A	A/A	C/C	A/C	C/C	C/C	G/G	G/T	A/A	G/T	A/A	G/G	C/C	T/T	T/T	G/G	A/A	A/A	G/G	A/G	T/T
TFA2	Elkhound	0	1.1	5.15	G/T	C/C	C/C	A/A	G/G	T/T	C/C	C/A	T/T	A/A	C/C	T/T	G/G	C/C	A/A	G/G	C/C	T/C	G/G	T/A	A/A	A/A	C/C	T/G	A/A	G/G	A/A	T/T	G/T	A/G	A/G	C/C	A/G	A/A	A/A	C/T	T/T	T/T	C/T	G/G	C/C	C/C	G/G	T/G	A/A	C/C	C/C	T/C	C/C	T/C	A/G	A/A	A/A	T/T	C/C	G/G	G/G	T/C	G/A	C/C	C/C	G/C	G/G	C/A	G/G	A/A	T/T	T/C	T/T	T/T	T/A	A/A	T/C	T/C	C/T	G/G	T/G	C/G	A/A	A/A	T/T	A/A	C/C	A/A	A/A	C/C	A/A	C/A	C/C	G/G	T/T	A/A	G/G	A/T	G/G	C/C	A/A	A/A	G/G	G/G	A/A	G/G	A/A	C/C
TFA22	Elkhound	0	1.1	15.16	G/T	C/C	C/C	A/A	G/G	T/T	C/C	A/A	T/T	A/A	C/C	T/T	G/G	C/C	A/G	T/T	A/A	T/C	G/G	T/A	A/A	A/A	C/C	T/G	A/A	G/G	G/G	T/T	G/G	A/A	G/G	G/G	G/G	G/G	G/G	C/T	T/T	T/T	C/C	G/A	C/C	C/C	G/G	G/G	A/A	C/T	C/C	C/C	T/T	C/C	G/G	A/A	A/A	T/T	C/C	G/G	G/G	T/C	G/G	C/C	T/T	G/C	G/G	A/A	A/A	A/A	T/T	T/C	T/T	T/T	T/A	C/A	T/C	C/C	T/T	G/G	T/G	C/C	G/A	A/A	T/T	A/A	C/T	A/A	A/A	C/C	A/A	A/A	C/C	G/G	G/T	A/G	G/T	T/T	G/C	T/C	A/T	A/T	G/G	G/G	A/C	G/A	A/A	C/C
TFA26	Elkhound	0	1.1	13.16	G/T	C/C	C/C	A/A	G/G	T/G	C/T	A/A	T/T	A/A	C/C	T/A	G/G	C/C	A/A	G/G	C/C	NA	G/G	T/A	A/A	A/A	C/T	T/T	A/A	G/A	G/A	A/T	G/T	A/G	G/G	G/C	G/G	A/A	G/A	C/C	T/T	T/T	T/T	G/A	C/C	C/C	G/G	T/T	A/A	C/C	C/C	T/T	T/C	T/T	A/A	A/G	A/A	T/T	C/C	G/G	G/G	C/C	NA	C/C	C/T	G/G	G/G	A/A	NA	A/A	NA	T/T	T/T	T/T	T/A	A/A	C/C	T/C	C/T	G/G	T/G	C/G	A/A	A/A	T/T	A/A	C/C	A/A	A/A	C/C	A/A	A/A	C/C	G/G	G/T	A/A	G/G	A/A	G/G	C/C	A/A	A/A	G/G	G/G	A/A	G/G	A/A	C/C
TFA34	Elkhound	0	1.1	13.16	G/T	C/C	C/C	A/A	G/G	T/T	C/C	A/A	T/T	A/A	C/C	T/A	G/G	C/C	A/A	T/G	A/C	T/T	G/G	T/T	A/A	A/A	C/C	T/T	A/A	G/A	G/A	A/T	G/T	A/G	G/G	G/C	A/G	G/A	G/A	C/C	T/T	T/T	C/T	G/A	C/C	C/C	G/G	T/G	A/A	C/C	C/T	T/C	C/C	T/C	A/G	A/A	A/A	T/T	C/C	G/G	G/A	T/C	G/A	T/T	C/C	G/C	G/A	C/A	G/G	A/A	T/T	T/T	T/A	T/G	T/A	A/A	C/C	T/T	C/C	G/G	T/T	G/G	A/A	A/A	T/T	A/A	C/C	A/A	A/A	C/C	A/C	C/A	C/C	G/G	G/T	A/A	G/G	A/A	G/G	C/C	A/T	A/T	G/G	A/A	A/A	G/G	A/A	C/C
TFA50	Elkhound	0	1.1	16.16	T/T	C/C	C/C	NA	G/G	T/T	C/C	A/A	T/T	A/A	C/C	T/T	G/G	NA	G/G	T/T	A/A	T/T	G/G	T/T	A/A	A/A	C/C	T/T	A/A	G/G	G/G	T/T	G/G	A/A	G/G	G/G	A/G	G/G	G/G	C/C	T/T	T/T	C/C	G/A	C/C	C/A	G/G	T/G	A/C	C/C	C/C	T/C	T/T	T/C	NA	A/A	A/A	T/T	C/C	G/G	G/G	C/C	G/G	T/C	C/T	NA	G/G	A/A	NA	A/A	NA	T/T	T/A	T/T	A/A	A/A	C/C	T/C	C/T	G/G	T/T	C/C	NA	A/A	T/T	A/A	C/T	A/A	A/A	C/C	A/A	A/A	C/C	G/G	G/T	A/G	G/G	A/T	NA	T/C	A/A	A/A	G/G	A/A	A/C	G/A	A/A	C/C
1.46.32	gsd	0	1.1	5.17	G/T	C/T	C/C	A/A	G/G	T/G	C/T	C/A	T/T	A/A	C/C	T/A	G/G	C/C	A/G	T/G	A/C	T/T	G/C	T/T	G/G	A/A	C/C	G/G	A/A	A/A	G/A	A/T	G/T	A/G	A/G	G/C	A/G	G/A	G/A	C/C	T/T	T/T	C/T	G/G	C/C	C/C	G/G	T/T	A/A	C/C	C/C	T/T	C/C	T/T	A/A	A/A	A/A	T/T	C/C	G/G	G/G	C/C	G/G	T/C	C/C	C/C	G/G	A/A	G/G	A/A	T/T	C/C	T/T	T/T	A/A	A/A	C/C	T/T	C/C	G/G	G/G	C/G	G/A	A/C	T/A	A/G	C/T	A/G	A/G	C/T	A/C	C/A	C/A	G/A	G/T	A/G	G/T	A/T	G/C	T/C	A/T	A/T	G/C	A/A	A/C	G/A	A/A	C/C
1.46.14	gsd	0	1.1	5.5	T/T	C/C	C/C	A/A	G/G	T/T	C/C	C/C	T/T	A/A	C/C	T/T	G/G	C/C	G/G	T/T	A/A	T/T	G/C	T/T	A/A	A/A	C/C	T/G	A/A	G/G	G/G	T/T	G/G	A/A	A/A	G/G	A/A	G/G	G/G	C/C	T/T	T/T	C/C	G/G	C/C	A/A	G/G	T/T	A/C	C/C	C/T	T/T	T/C	T/T	A/A	A/A	A/A	T/T	C/T	G/A	G/A	T/C	G/G	T/T	C/C	G/C	G/A	C/A	G/G	A/G	T/T	T/C	T/A	T/G	T/A	C/A	T/C	T/T	C/C	G/G	T/G	C/G	G/A	A/C	T/A	A/G	C/T	A/G	A/G	C/T	A/C	C/A	C/A	G/A	G/T	A/G	G/T	A/T	G/C	T/C	A/T	A/T	G/C	A/A	A/C	G/A	A/A	C/C
1.46.27	gsd	0	1.1	5.5	T/T	C/C	C/C	A/A	G/G	T/T	C/C	C/C	T/T	A/A	C/C	T/T	G/G	C/C	G/G	T/T	A/A	T/T	G/C	T/T	A/A	A/A	C/C	T/G	A/A	G/G	G/G	T/T	G/G	A/A	A/A	G/G	A/A	G/G	G/G	C/C	T/T	T/T	C/C	G/G	C/C	A/A	G/G	T/T	A/C	C/C	C/T	T/T	T/C	T/T	A/A	A/A	A/A	T/T	C/T	G/A	G/A	T/C	G/G	T/T	C/C	G/C	G/A	C/A	G/G	A/G	T/T	T/C	T/A	T/G	T/A	C/A	T/C	T/T	C/C	G/G	T/G	C/G	G/A	A/C	T/A	A/G	C/T	A/G	A/G	C/T	A/C	C/A	C/A	G/A	G/T	A/G	G/T	A/T	G/C	T/C	A/T	A/T	G/C	A/A	A/C	G/A	A/A	C/C
1.46.68	gsd	0	1.1	5.5	T/T	C/C	C/C	A/A	G/G	T/T	C/C	C/C	T/T	A/A	C/C	T/T	G/G	C/C	G/G	T/T	A/A	T/T	G/C	T/T	A/A	A/A	C/C	T/G	A/A	G/G	G/G	T/T	G/G	A/A	A/A	G/G	A/A	G/G	G/G	C/C	T/T	T/T	C/C	G/G	C/C	A/A	G/G	T/T	A/C	C/C	C/T	T/T	T/C	T/T	A/A	A/A	A/A	T/T	C/T	G/A	G/A	T/C	G/G	T/T	C/C	G/C	G/A	C/A	G/G	A/G	T/T	T/C	T/A	T/G	T/A	C/A	T/C	T/T	C/C	G/G	T/G	C/G	G/A	A/C	T/A	A/G	C/T	A/G	A/G	C/T	A/C	C/A	C/A	G/A	G/T	A/G	G/T	A/T	G/C	T/C	A/T	A/T	G/C	A/A	A/C	G/A	A/A	C/C
GSD17	gsd	0	1.1	5.5	T/T	C/C	C/C	A/A	G/G	T/T	C/C	C/C	T/T	A/A	C/C	T/T	G/G	C/C	G/G	T/T	A/A	T/T	G/C	T/T	A/A	A/A	C/C	T/G	A/A	G/G	G/G	T/T	G/G	A/A	A/A	G/G	A/A	G/G	G/G	C/C	T/T	T/T	C/C	G/G	C/C	A/A	G/G	T/T	A/C	C/C	C/T	T/T	T/C	T/T	A/A	A/A	A/A	T/T	C/T	G/A	G/A	T/C	G/G	T/T	C/C	G/C	G/A	C/A	G/G	A/G	T/T	T/C	T/A	T/G	T/A	C/A	T/C	T/T	C/C	G/G	T/G	C/G	G/A	A/C	T/A	A/G	C/T	A/G	A/G	C/T	A/C	C/A	C/A	G/A	G/T	A/G	G/T	A/T	G/C	T/C	A/T	A/T	G/C	A/A	A/C	G/A	A/A	C/C
1.46.20	gsd	0	1.1	5.5	T/T	C/C	C/C	A/A	G/G	T/T	C/C	C/C	T/T	A/A	C/C	T/T	G/G	C/C	G/G	T/T	A/A	T/T	G/C	T/T	A/A	A/A	C/C	T/G	A/A	G/G	G/G	T/T	G/G	A/A	A/A	G/G	A/A	G/G	G/G	C/C	T/T	T/T	C/C	G/G	C/C	A/A	G/G	T/T	A/C	C/C	C/T	T/T	T/C	T/T	A/A	A/A	A/A	T/T	C/T	G/A	G/A	T/C	G/G	T/T	C/C	G/C	G/A	C/A	G/G	A/G	T/T	T/C	T/A	T/G	T/A	C/A	T/C	T/T	C/C	G/G	T/G	C/G	G/A	A/C	T/A	A/G	C/T	A/G	A/G	C/T	A/C	C/A	C/A	G/A	G/T	A/G	G/T	A/T	G/C	T/C	A/T	A/T	G/C	A/A	A/C	G/A	A/A	C/C
1.46.53	gsd	0	1.1	5.5	T/T	C/C	C/C	A/A	G/G	T/T	C/C	C/C	T/T	A/A	C/C	T/T	G/G	C/C	G/G	T/T	A/A	T/T	G/C	T/T	A/A	A/A	C/C	T/G	A/A	G/G	G/G	T/T	G/G	A/A	A/A	G/G	A/A	G/G	G/G	C/C	T/T	T/T	C/C	G/G	C/C	A/A	G/G	T/T	A/C	C/C	C/T	T/T	T/C	T/T	A/A	A/A	A/A	T/T	C/T	G/A	G/A	T/C	G/G	T/T	C/C	G/C	G/A	C/A	G/G	A/G	T/T	T/C	T/A	T/G	T/A	C/A	T/C	T/T	C/C	G/G	T/G	C/G	G/A	A/C	T/A	A/G	C/T	A/G	A/G	C/T	A/C	C/A	C/A	G/A	G/T	A/G	G/T	A/T	G/C	T/C	A/T	A/T	G/C	A/A	A/C	G/A	A/A	C/C
1.166.100	gsd	0	1.1	5.17	G/T	C/T	C/C	A/A	G/G	T/G	C/T	C/A	T/T	A/A	C/C	T/A	G/G	C/C	A/G	T/G	A/C	T/T	G/G	T/T	A/A	A/A	C/C	T/G	A/A	A/A	G/A	A/T	G/T	A/G	A/G	G/C	A/G	G/A	G/A	C/C	T/T	T/T	C/T	G/G	C/C	C/A	G/G	T/T	A/C	C/C	C/T	T/T	T/C	T/T	A/A	A/A	A/A	T/T	C/T	G/A	G/A	T/C	G/G	T/C	C/C	G/C	G/A	C/A	G/G	A/G	T/T	T/C	T/A	T/G	T/A	C/A	T/C	T/T	C/C	G/G	T/G	C/C	G/G	A/A	T/T	G/G	C/C	A/A	A/A	C/C	A/A	C/C	C/C	G/G	G/G	A/A	G/G	T/T	G/G	T/T	A/A	A/A	G/G	A/A	A/A	G/G	A/A	C/C
1.166.96	gsd	0	1.1	5.17	G/T	C/T	C/C	A/A	G/G	T/G	C/T	C/A	T/T	A/A	C/C	T/A	G/G	C/C	A/G	T/G	A/C	T/T	G/G	T/T	A/A	A/A	C/C	T/G	A/A	A/A	G/A	A/T	G/T	A/G	A/G	G/C	A/G	G/A	G/A	C/C	T/T	T/T	C/T	G/G	C/C	C/A	G/G	T/T	A/C	C/C	C/T	T/T	T/C	T/T	A/A	A/A	A/A	T/T	C/T	G/A	G/A	T/C	G/G	T/C	C/C	G/C	G/A	C/A	G/G	A/G	T/T	T/C	T/A	T/G	T/A	C/A	T/C	T/T	C/C	G/G	T/G	C/C	G/G	A/A	T/T	G/G	C/C	A/A	A/A	C/C	A/A	C/C	C/C	G/G	G/G	A/A	G/G	T/T	G/G	T/T	A/A	A/A	G/G	A/A	A/A	G/G	A/A	C/C
1.46.46	gsd	0	1.1	5.17	G/T	C/T	C/C	A/A	G/G	T/G	C/T	C/A	T/T	A/A	C/C	T/A	G/G	C/C	A/G	T/G	A/C	T/T	G/G	T/T	A/A	A/A	C/C	T/G	A/A	A/A	G/A	A/T	G/T	A/G	A/G	G/C	A/G	G/A	G/A	C/C	T/T	T/T	C/T	G/G	C/C	C/A	G/G	T/T	A/C	C/C	C/T	T/T	T/C	T/T	A/A	A/A	A/A	T/T	C/T	G/A	G/A	T/C	G/G	T/C	C/C	G/C	G/A	C/A	G/G	A/G	T/T	T/C	T/A	T/G	T/A	C/A	T/C	T/T	C/C	G/G	T/G	C/C	G/G	A/A	T/T	G/G	C/C	A/A	A/A	C/C	A/A	C/C	C/C	G/G	G/G	A/A	G/G	T/T	G/G	T/T	A/A	A/A	G/G	A/A	A/A	G/G	A/A	C/C
GSD70	gsd	0	1.1	5.17	G/T	C/T	C/C	A/A	G/G	T/G	C/T	C/A	T/T	A/A	C/C	T/A	G/G	C/C	A/G	T/G	A/C	T/T	G/G	T/T	A/A	A/A	C/C	T/G	A/A	A/A	G/A	A/T	G/T	A/G	A/G	G/C	A/G	G/A	G/A	C/C	T/T	T/T	C/T	G/G	C/C	C/A	G/G	T/T	A/C	C/C	C/T	T/T	T/C	T/T	A/A	A/A	A/A	T/T	C/T	G/A	G/A	T/C	G/G	T/C	C/C	G/C	G/A	C/A	G/G	A/G	T/T	T/C	T/A	T/G	T/A	C/A	T/C	T/T	C/C	G/G	T/G	C/C	G/G	A/A	T/T	G/G	C/C	A/A	A/A	C/C	A/A	C/C	C/C	G/G	G/G	A/A	G/G	T/T	G/G	T/T	A/A	A/A	G/G	A/A	A/A	G/G	A/A	C/C
GSD139	gsd	0	1.1	5.17	G/T	C/T	C/C	A/A	G/G	T/G	C/T	C/A	T/T	A/A	C/C	T/A	G/G	C/C	A/G	T/G	A/C	T/T	G/G	T/T	A/A	A/A	C/C	T/G	A/A	A/A	G/A	A/T	G/T	A/G	A/G	G/C	A/G	G/A	G/A	C/C	T/T	T/T	C/T	G/G	C/C	C/A	G/G	T/T	A/C	C/C	C/T	T/T	T/C	T/T	A/A	A/A	A/A	T/T	C/T	G/A	G/A	T/C	G/G	T/C	C/C	G/C	G/A	C/A	G/G	A/G	T/T	T/C	T/A	T/G	T/A	C/A	T/C	T/T	C/C	G/G	T/G	C/C	G/G	A/A	T/T	G/G	C/C	A/A	A/A	C/C	A/A	C/C	C/C	G/G	G/G	A/A	G/G	T/T	G/G	T/T	A/A	A/A	G/G	A/A	A/A	G/G	A/A	C/C
1.46.17	gsd	0	1.1	5.17	G/T	C/T	C/C	A/A	G/G	T/G	C/T	C/A	T/T	A/A	C/C	T/A	G/G	C/C	A/G	T/G	A/C	T/T	G/G	T/T	A/A	A/A	C/C	T/G	A/A	A/A	G/A	A/T	G/T	A/G	A/G	G/C	A/G	G/A	G/A	C/C	T/T	T/T	C/T	G/G	C/C	C/A	G/G	T/T	A/C	C/C	C/T	T/T	T/C	T/T	A/A	A/A	A/A	T/T	C/T	G/A	G/A	T/C	G/G	T/C	C/C	G/C	G/A	C/A	G/G	A/G	T/T	T/C	T/A	T/G	T/A	C/A	T/C	T/T	C/C	G/G	T/G	C/C	G/G	A/A	T/T	G/G	C/C	A/A	A/A	C/C	A/A	C/C	C/C	G/G	G/G	A/A	G/G	T/T	G/G	T/T	A/A	A/A	G/G	A/A	A/A	G/G	A/A	C/C
GSD85	gsd	0	1.1	5.17	G/T	C/T	C/C	A/A	G/G	T/G	C/T	C/A	T/T	A/A	C/C	T/A	G/G	C/C	A/G	T/G	A/C	T/T	G/G	T/T	A/A	A/A	C/C	T/G	A/A	A/A	G/A	A/T	G/T	A/G	A/G	G/C	A/G	G/A	G/A	C/C	T/T	T/T	C/T	G/G	C/C	C/A	G/G	T/T	A/C	C/C	C/T	T/T	T/C	T/T	A/A	A/A	A/A	T/T	C/T	G/A	G/A	T/C	G/G	T/C	C/C	G/C	G/A	C/A	G/G	A/G	T/T	T/C	T/A	T/G	T/A	C/A	T/C	T/T	C/C	G/G	T/G	C/C	G/G	A/A	T/T	G/G	C/C	A/A	A/A	C/C	A/A	C/C	C/C	G/G	G/G	A/A	G/G	T/T	G/G	T/T	A/A	A/A	G/G	A/A	A/A	G/G	A/A	C/C
GSD99	gsd	0	1.1	5.17	G/T	C/T	C/C	A/A	G/G	T/G	C/T	C/A	T/T	A/A	C/C	T/A	G/G	C/C	A/G	T/G	A/C	T/T	G/G	T/T	A/A	A/A	C/C	T/G	A/A	A/A	G/A	A/T	G/T	A/G	A/G	G/C	A/G	G/A	G/A	C/C	T/T	T/T	C/T	G/G	C/C	C/A	G/G	T/T	A/C	C/C	C/T	T/T	T/C	T/T	A/A	A/A	A/A	T/T	C/T	G/A	G/A	T/C	G/G	T/C	C/C	G/C	G/A	C/A	G/G	A/G	T/T	T/C	T/A	T/G	T/A	C/A	T/C	T/T	C/C	G/G	T/G	C/C	G/G	A/A	T/T	G/G	C/C	A/A	A/A	C/C	A/A	C/C	C/C	G/G	G/G	A/A	G/G	T/T	G/G	T/T	A/A	A/A	G/G	A/A	A/A	G/G	A/A	C/C
GSD143	gsd	0	1.1	5.17	G/T	C/T	C/C	A/A	G/G	T/G	C/T	C/A	T/T	A/A	C/C	T/A	G/G	C/C	A/G	T/G	A/C	T/T	G/G	T/T	A/A	A/A	C/C	T/G	A/A	A/A	G/A	A/T	NA	A/G	A/G	G/C	A/G	G/A	G/A	C/C	T/T	T/T	C/T	G/G	C/C	C/A	G/G	T/T	A/C	C/C	C/T	T/T	T/C	T/T	A/A	A/A	A/A	T/T	C/T	G/A	G/A	T/C	G/G	C/C	C/C	G/C	G/A	C/A	G/G	A/G	T/T	T/C	T/A	T/G	T/A	C/A	T/C	T/T	C/C	G/G	T/G	C/C	G/G	A/A	T/T	G/G	C/C	A/A	A/A	C/C	A/A	C/C	C/C	G/G	G/G	A/A	G/G	T/T	G/G	T/T	A/A	A/A	G/G	G/G	A/A	G/G	A/A	C/C
1.46.31	gsd	0	1.1	5.17	G/T	C/T	C/C	A/A	G/G	T/G	C/T	C/A	T/T	A/A	C/C	T/A	G/G	C/C	A/G	T/G	A/C	T/T	G/G	T/T	A/A	A/A	C/C	T/G	A/A	A/A	G/A	A/T	G/T	A/G	A/G	G/C	A/G	G/A	G/A	C/C	T/T	T/T	C/T	G/G	C/C	C/A	G/G	T/T	A/C	C/C	C/T	T/T	NA	T/T	A/A	A/A	A/A	T/T	C/T	G/A	G/A	T/C	G/G	T/C	C/C	G/C	G/A	C/A	G/G	A/G	T/T	T/C	T/A	T/G	T/A	C/A	T/C	T/T	C/C	G/G	T/G	C/C	G/G	A/A	T/T	G/G	C/C	A/A	A/A	C/C	A/A	C/C	C/C	G/G	G/G	A/A	G/G	T/T	G/G	T/T	A/A	A/A	G/G	A/A	A/A	G/G	A/A	C/C
1.46.51	gsd	0	1.1	5.17	G/T	C/T	C/C	A/A	G/G	T/G	C/T	C/A	T/T	A/A	C/C	T/A	G/G	C/C	A/G	T/G	A/C	T/T	G/G	T/T	A/A	A/A	C/C	T/G	A/A	A/A	G/A	A/T	G/T	A/G	A/G	G/C	A/G	G/A	G/A	C/C	T/T	T/T	C/T	G/G	C/C	C/A	G/G	T/T	A/C	C/C	C/T	T/T	T/C	T/T	A/A	A/A	A/A	T/T	C/T	G/A	G/A	T/C	G/G	T/C	C/C	G/C	G/A	C/A	G/G	A/G	T/T	T/C	T/A	T/G	T/A	C/A	T/C	T/T	C/C	G/G	T/G	C/C	G/G	A/A	T/T	G/G	C/C	A/A	A/A	C/C	A/A	C/C	C/C	G/G	G/G	A/A	G/G	T/T	G/G	T/T	A/A	A/A	G/G	A/A	A/A	G/G	A/A	C/C
GSD72	gsd	0	1.1	5.9	G/T	C/T	C/C	A/A	G/G	T/T	C/C	C/C	T/T	A/A	C/C	T/A	G/G	C/C	A/G	T/T	A/A	T/T	G/G	T/T	A/A	A/A	C/C	T/G	A/A	G/G	G/G	A/T	G/G	A/A	A/A	G/G	A/A	G/G	G/G	C/C	T/T	T/T	C/C	G/G	C/C	A/A	G/G	T/T	C/C	C/C	T/T	T/T	T/T	T/T	A/A	A/A	A/A	T/T	T/T	A/A	A/A	T/T	G/G	T/T	C/C	G/G	A/A	C/C	G/G	G/G	T/T	T/C	A/A	G/G	T/T	C/C	T/T	T/T	C/C	G/G	T/G	C/C	G/G	A/A	T/T	G/G	C/C	A/A	A/A	C/C	A/A	C/C	C/C	G/G	G/G	A/A	G/G	T/T	G/G	T/T	A/A	A/A	G/G	A/A	A/A	G/G	A/A	C/C
GSD86	gsd	0	1.1	5.17	G/T	C/T	C/C	A/A	G/G	T/G	C/T	C/A	T/T	A/A	C/C	T/A	G/G	C/C	A/G	T/G	A/C	T/T	G/G	T/T	A/A	A/A	C/C	T/G	A/A	A/A	G/A	A/T	G/T	A/G	A/G	G/C	A/G	G/A	G/A	C/C	T/T	T/T	C/T	G/G	C/C	C/A	G/G	T/T	A/C	C/C	C/T	T/T	T/C	T/T	A/A	A/A	A/A	T/T	C/T	G/A	G/A	T/C	G/G	T/C	C/C	G/C	G/A	C/A	G/G	A/G	T/T	T/C	T/A	T/G	T/A	C/A	T/C	T/T	C/C	G/G	T/G	C/C	G/G	A/A	T/T	G/G	C/C	A/A	A/A	C/C	A/A	C/C	C/C	G/G	G/G	A/A	G/G	T/T	G/G	T/T	A/A	A/A	G/G	A/A	A/A	G/G	A/A	C/C
1.46.43	gsd	0	1.1	5.17	G/T	C/T	C/C	A/A	G/G	T/G	C/T	C/A	T/T	A/A	C/C	T/A	G/G	C/C	A/G	T/G	A/C	T/T	G/G	T/T	A/A	A/A	C/C	T/G	A/A	A/A	G/A	A/T	G/T	A/G	A/G	G/C	A/G	G/A	G/A	C/C	T/T	T/T	C/T	G/G	C/C	C/A	G/G	T/T	A/C	C/C	C/T	T/T	T/C	T/T	A/A	A/A	A/A	T/T	C/T	G/A	G/A	T/C	G/G	T/C	C/C	G/C	G/A	C/A	G/G	A/G	T/T	T/C	T/A	T/G	T/A	C/A	T/C	T/T	C/C	G/G	T/G	C/C	G/G	A/A	T/T	G/G	C/C	A/A	A/A	C/C	A/A	C/C	C/C	G/G	G/G	A/A	G/G	T/T	G/G	T/T	A/A	A/A	G/G	A/A	A/A	G/G	A/A	C/C
1.46.10	gsd	0	1.1	5.17	G/T	C/T	C/C	A/A	G/G	T/G	C/T	C/A	T/T	A/A	C/C	T/A	G/G	C/C	A/G	T/G	A/C	T/T	G/G	T/T	A/A	A/A	C/C	T/G	A/A	A/A	G/A	A/T	G/T	A/G	A/G	G/C	A/G	G/A	G/A	C/C	T/T	T/T	C/T	G/G	C/C	C/A	G/G	T/T	A/C	C/C	C/T	T/T	T/C	T/T	A/A	A/A	A/A	T/T	C/T	G/A	G/A	T/C	G/G	T/C	C/C	G/C	G/A	C/A	G/G	A/G	T/T	T/C	T/A	T/G	T/A	C/A	T/C	T/T	C/C	G/G	T/G	C/C	G/G	A/A	T/T	G/G	C/C	A/A	A/A	C/C	A/A	C/C	C/C	G/G	G/G	A/A	G/G	T/T	G/G	T/T	A/A	A/A	G/G	A/A	A/A	G/G	A/A	C/C
1.46.74	gsd	0	1.1	5.17	G/T	C/T	C/C	A/A	G/G	T/G	C/T	C/A	T/T	A/A	C/C	T/A	G/G	C/C	A/G	T/G	A/C	T/T	G/G	T/T	A/A	A/A	C/C	T/G	A/A	A/A	G/A	A/T	G/T	A/G	A/G	G/C	A/G	G/A	G/A	C/C	T/T	T/T	C/T	G/G	C/C	C/A	G/G	T/T	A/C	C/C	C/T	T/T	T/C	T/T	A/A	A/A	A/A	T/T	C/T	G/A	G/A	T/C	G/G	T/C	C/C	G/C	G/A	C/A	G/G	A/G	T/T	T/C	T/A	T/G	T/A	C/A	T/C	T/T	C/C	G/G	T/G	C/C	G/G	A/A	T/T	G/G	C/C	A/A	A/A	C/C	A/A	C/C	C/C	G/G	G/G	A/A	G/G	T/T	G/G	T/T	A/A	A/A	G/G	A/A	A/A	G/G	A/A	C/C
GSD46	gsd	0	1.1	5.17	G/T	C/T	C/C	A/A	G/G	T/G	C/T	C/A	T/T	A/A	C/C	T/A	G/G	C/C	A/G	T/G	A/C	T/T	G/G	T/T	A/A	A/A	C/C	T/G	A/A	A/A	G/A	A/T	G/T	A/G	A/G	G/C	A/G	G/A	G/A	C/C	T/T	T/T	C/T	G/G	C/C	C/A	G/G	T/G	A/C	C/C	C/T	T/C	T/C	T/C	A/G	A/G	A/A	T/T	C/T	G/A	G/A	T/C	G/G	T/C	C/C	G/C	G/A	C/A	G/G	A/G	T/C	T/C	T/A	T/G	T/A	C/A	T/C	T/T	C/C	G/G	T/G	C/C	G/G	A/A	T/T	G/G	C/C	A/A	A/A	C/C	A/A	C/C	C/C	G/G	G/G	A/A	G/G	T/T	G/G	T/T	A/A	A/A	G/G	A/A	A/A	G/G	A/A	C/C
1.166.101	gsd	0	1.1	5.5	T/T	C/C	C/C	A/A	G/G	T/T	C/C	C/C	T/T	A/A	C/C	T/T	G/G	C/C	G/G	T/T	A/A	T/T	G/G	T/T	A/A	A/A	C/C	T/T	A/A	G/G	G/G	T/T	G/G	A/A	A/A	G/G	A/A	G/G	G/G	C/C	T/T	T/T	C/C	G/G	C/C	A/A	G/G	T/T	C/C	C/C	T/T	T/T	T/T	T/T	A/A	A/A	A/A	T/T	T/T	A/A	A/A	T/T	G/G	T/T	C/C	G/G	A/A	C/C	G/G	G/G	T/T	T/T	A/A	G/G	T/T	C/C	T/T	T/T	C/C	G/G	T/T	C/C	G/G	A/A	T/T	G/G	C/C	A/A	A/A	C/C	A/A	C/C	C/C	G/G	G/G	A/A	G/G	T/T	G/G	T/T	A/A	A/A	G/G	A/A	A/A	G/G	A/A	C/C
1.166.97	gsd	0	1.1	5.5	T/T	C/C	C/C	A/A	G/G	T/T	C/C	C/C	T/T	A/A	C/C	T/T	G/G	C/C	G/G	T/T	A/A	T/T	G/G	T/T	A/A	A/A	C/C	T/T	A/A	G/G	G/G	T/T	G/G	A/A	A/A	G/G	A/A	G/G	G/G	C/C	T/T	T/T	C/C	G/G	C/C	A/A	G/G	T/T	C/C	C/C	T/T	T/T	T/T	T/T	A/A	A/A	A/A	T/T	T/T	A/A	A/A	T/T	G/G	T/T	C/C	G/G	A/A	C/C	G/G	G/G	T/T	T/T	A/A	G/G	T/T	C/C	T/T	T/T	C/C	G/G	T/T	C/C	G/G	A/A	T/T	G/G	C/C	A/A	A/A	C/C	A/A	C/C	C/C	G/G	G/G	A/A	G/G	T/T	G/G	T/T	A/A	A/A	G/G	A/A	A/A	G/G	A/A	C/C
1.46.2	gsd	0	1.1	5.5	T/T	C/C	C/C	A/A	G/G	T/T	C/C	C/C	T/T	A/A	C/C	T/T	G/G	C/C	G/G	T/T	A/A	T/T	G/G	T/T	A/A	A/A	C/C	T/T	A/A	G/G	G/G	T/T	G/G	A/A	A/A	G/G	A/A	G/G	G/G	C/C	T/T	T/T	C/C	G/G	C/C	A/A	G/G	T/T	C/C	C/C	T/T	T/T	T/T	T/T	A/A	A/A	A/A	T/T	T/T	A/A	A/A	T/T	G/G	T/T	C/C	G/G	A/A	C/C	G/G	G/G	T/T	T/T	A/A	G/G	T/T	C/C	T/T	T/T	C/C	G/G	T/T	C/C	G/G	A/A	T/T	G/G	C/C	A/A	A/A	C/C	A/A	C/C	C/C	G/G	G/G	A/A	G/G	T/T	G/G	T/T	A/A	A/A	G/G	A/A	A/A	G/G	A/A	C/C
1.46.38	gsd	0	1.1	5.5	T/T	C/C	C/C	A/A	G/G	T/T	C/C	C/C	T/T	A/A	C/C	T/T	G/G	C/C	G/G	T/T	A/A	T/T	G/G	T/T	A/A	A/A	C/C	T/T	A/A	G/G	G/G	T/T	G/G	A/A	A/A	G/G	A/A	G/G	G/G	C/C	T/T	T/T	C/C	G/G	C/C	A/A	G/G	T/T	C/C	C/C	T/T	T/T	T/T	T/T	A/A	A/A	A/A	T/T	T/T	A/A	A/A	T/T	G/G	T/T	C/C	G/G	A/A	C/C	G/G	G/G	T/T	T/T	A/A	G/G	T/T	C/C	T/T	T/T	C/C	G/G	T/T	C/C	G/G	A/A	T/T	G/G	C/C	A/A	A/A	C/C	A/A	C/C	C/C	G/G	G/G	A/A	G/G	T/T	G/G	T/T	A/A	A/A	G/G	A/A	A/A	G/G	A/A	C/C
1.46.63	gsd	0	1.1	5.5	T/T	C/C	C/C	A/A	G/G	T/T	C/C	C/C	T/T	A/A	C/C	T/T	G/G	C/C	G/G	T/T	A/A	T/T	G/G	T/T	A/A	A/A	C/C	T/T	A/A	G/G	G/G	T/T	G/G	A/A	A/A	G/G	A/A	G/G	G/G	C/C	T/T	T/T	C/C	G/G	C/C	A/A	G/G	T/T	C/C	C/C	T/T	T/T	T/T	T/T	A/A	A/A	A/A	T/T	T/T	A/A	A/A	T/T	G/G	T/T	C/C	G/G	A/A	C/C	G/G	G/G	T/T	T/T	A/A	G/G	T/T	C/C	T/T	T/T	C/C	G/G	T/T	C/C	G/G	A/A	T/T	G/G	C/C	A/A	A/A	C/C	A/A	C/C	C/C	G/G	G/G	A/A	G/G	T/T	G/G	T/T	A/A	A/A	G/G	A/A	A/A	G/G	A/A	C/C
GSD3	gsd	0	1.1	5.5	T/T	C/C	C/C	A/A	G/G	T/T	C/C	C/C	T/T	A/A	C/C	T/T	G/G	C/C	G/G	T/T	A/A	T/T	G/G	T/T	A/A	A/A	C/C	T/T	A/A	G/G	G/G	T/T	G/G	A/A	A/A	G/G	A/A	G/G	G/G	C/C	T/T	T/T	C/C	G/G	C/C	A/A	G/G	T/T	C/C	C/C	T/T	T/T	T/T	T/T	A/A	A/A	A/A	T/T	T/T	A/A	A/A	T/T	G/G	T/T	C/C	G/G	A/A	C/C	G/G	G/G	T/T	T/T	A/A	G/G	T/T	C/C	T/T	T/T	C/C	G/G	T/T	C/C	G/G	A/A	T/T	G/G	C/C	A/A	A/A	C/C	A/A	C/C	C/C	G/G	G/G	A/A	G/G	T/T	G/G	T/T	A/A	A/A	G/G	A/A	A/A	G/G	A/A	C/C
GSD60	gsd	0	1.1	5.5	T/T	C/C	C/C	A/A	G/G	T/T	C/C	C/C	T/T	A/A	C/C	T/T	G/G	C/C	G/G	T/T	A/A	T/T	G/G	T/T	A/A	A/A	C/C	T/T	A/A	G/G	G/G	T/T	G/G	A/A	A/A	G/G	A/A	G/G	G/G	C/C	T/T	T/T	C/C	G/G	C/C	A/A	G/G	T/T	C/C	C/C	T/T	T/T	T/T	T/T	A/A	A/A	A/A	T/T	T/T	A/A	A/A	T/T	G/G	T/T	C/C	G/G	A/A	C/C	G/G	G/G	T/T	T/T	A/A	G/G	T/T	C/C	T/T	T/T	C/C	G/G	T/T	C/C	G/G	A/A	T/T	G/G	C/C	A/A	A/A	C/C	A/A	C/C	C/C	G/G	G/G	A/A	G/G	T/T	G/G	T/T	A/A	A/A	G/G	A/A	A/A	G/G	A/A	C/C
GSD82	gsd	0	1.1	5.5	T/T	C/C	C/C	A/A	G/G	T/T	C/C	C/C	T/T	A/A	C/C	T/T	G/G	C/C	G/G	T/T	A/A	T/T	G/G	T/T	A/A	A/A	C/C	T/T	A/A	G/G	G/G	T/T	G/G	A/A	A/A	G/G	A/A	G/G	G/G	C/C	T/T	T/T	C/C	G/G	C/C	A/A	G/G	T/T	C/C	C/C	T/T	T/T	T/T	T/T	A/A	A/A	A/A	T/T	T/T	A/A	A/A	T/T	G/G	T/T	C/C	G/G	A/A	C/C	G/G	G/G	T/T	T/T	A/A	G/G	T/T	C/C	T/T	T/T	C/C	G/G	T/T	C/C	G/G	A/A	T/T	G/G	C/C	A/A	A/A	C/C	A/A	C/C	C/C	G/G	G/G	A/A	G/G	T/T	G/G	T/T	A/A	A/A	G/G	A/A	A/A	G/G	A/A	C/C
GSD94	gsd	0	1.1	5.5	T/T	C/C	C/C	A/A	G/G	T/T	C/C	C/C	T/T	A/A	C/C	T/T	G/G	C/C	G/G	T/T	A/A	T/T	G/G	T/T	A/A	A/A	C/C	T/T	A/A	G/G	G/G	T/T	G/G	A/A	A/A	G/G	A/A	G/G	G/G	C/C	T/T	T/T	C/C	G/G	C/C	A/A	G/G	T/T	C/C	C/C	T/T	T/T	T/T	T/T	A/A	A/A	A/A	T/T	T/T	A/A	A/A	T/T	G/G	T/T	C/C	G/G	A/A	C/C	G/G	G/G	T/T	T/T	A/A	G/G	T/T	C/C	T/T	T/T	C/C	G/G	T/T	C/C	G/G	A/A	T/T	G/G	C/C	A/A	A/A	C/C	A/A	C/C	C/C	G/G	G/G	A/A	G/G	T/T	G/G	T/T	A/A	A/A	G/G	A/A	A/A	G/G	A/A	C/C
GSD133	gsd	0	1.1	5.5	T/T	C/C	C/C	A/A	G/G	T/T	C/C	C/C	T/T	A/A	C/C	T/T	G/G	C/C	G/G	T/T	A/A	T/T	G/G	T/T	A/A	A/A	C/C	T/T	A/A	G/G	G/G	T/T	G/G	A/A	A/A	G/G	A/A	G/G	G/G	C/C	T/T	T/T	C/C	G/G	C/C	A/A	G/G	T/T	C/C	C/C	T/T	T/T	T/T	T/T	A/A	A/A	A/A	T/T	T/T	A/A	A/A	T/T	G/G	T/T	C/C	G/G	A/A	C/C	G/G	G/G	T/T	T/T	A/A	G/G	T/T	C/C	T/T	T/T	C/C	G/G	T/T	C/C	G/G	A/A	T/T	G/G	C/C	A/A	A/A	C/C	A/A	C/C	C/C	G/G	G/G	A/A	G/G	T/T	G/G	T/T	A/A	A/A	G/G	A/A	A/A	G/G	A/A	C/C
1.46.16	gsd	0	1.1	5.5	T/T	C/C	C/C	A/A	G/G	T/T	C/C	C/C	NA	A/A	C/C	T/T	G/G	C/C	G/G	T/T	A/A	T/T	G/G	T/T	A/A	A/A	C/C	T/T	A/A	A/A	G/G	T/T	G/G	A/A	A/A	G/G	A/A	G/G	G/G	C/C	NA	T/T	C/C	G/G	C/C	A/A	G/G	T/T	C/C	C/C	T/T	T/T	T/T	NA	A/A	A/A	A/A	T/T	T/T	A/A	A/A	T/T	G/G	T/T	C/C	G/G	A/A	C/C	G/G	G/G	T/T	T/T	NA	NA	T/T	C/C	T/T	T/T	C/C	G/G	T/T	C/C	G/G	A/A	T/T	G/G	C/C	A/A	A/A	C/C	A/A	C/C	NA	NA	NA	A/A	G/G	T/T	G/G	T/T	NA	NA	G/G	A/A	A/A	G/G	A/A	C/C
1.46.28	gsd	0	1.1	5.5	T/T	C/C	C/C	A/A	G/G	T/T	C/C	C/C	T/T	A/A	C/C	T/T	G/G	C/C	G/G	T/T	A/A	T/T	G/G	T/T	A/A	A/A	C/C	T/T	A/A	G/G	G/G	T/T	G/G	A/A	A/A	G/G	A/A	G/G	G/G	C/C	T/T	T/T	C/C	G/G	C/C	A/A	G/G	T/T	C/C	C/C	T/T	T/T	T/T	T/T	A/A	A/A	A/A	T/T	T/T	A/A	A/A	T/T	G/G	T/T	C/C	G/G	A/A	C/C	G/G	G/G	T/T	T/T	A/A	G/G	T/T	C/C	T/T	T/T	C/C	G/G	T/T	C/C	G/G	A/A	T/T	G/G	C/C	A/A	A/A	C/C	A/A	C/C	C/C	G/G	G/G	A/A	G/G	T/T	G/G	T/T	A/A	A/A	G/G	A/A	A/A	G/G	A/A	C/C
1.46.39	gsd	0	1.1	5.5	T/T	C/C	C/C	A/A	G/G	T/T	C/C	C/C	T/T	A/A	C/C	T/T	G/G	C/C	G/G	T/T	A/A	T/T	G/G	T/T	A/A	A/A	C/C	T/T	A/A	A/A	G/G	T/T	G/G	A/A	A/A	G/G	A/A	G/G	G/G	C/C	NA	T/T	C/C	G/G	C/C	A/A	G/G	T/T	C/C	C/C	T/T	T/T	T/T	NA	A/A	A/A	A/A	T/T	T/T	A/A	A/A	T/T	G/G	T/T	C/C	G/G	A/A	NA	G/G	G/G	T/T	T/T	NA	NA	T/T	C/C	T/T	T/T	C/C	G/G	T/T	C/C	G/G	A/A	T/T	G/G	C/C	A/A	A/A	C/C	A/A	C/C	NA	NA	NA	A/A	G/G	T/T	G/G	T/T	NA	NA	G/G	A/A	A/A	G/G	A/A	C/C
1.46.47	gsd	0	1.1	5.5	T/T	C/C	C/C	A/A	G/G	T/T	C/C	C/C	T/T	A/A	C/C	T/T	G/G	C/C	G/G	T/T	A/A	T/T	G/G	T/T	A/A	A/A	C/C	T/T	A/A	G/G	G/G	T/T	G/G	A/A	A/A	G/G	A/A	G/G	G/G	C/C	T/T	T/T	C/C	G/G	C/C	A/A	G/G	T/T	C/C	C/C	T/T	T/T	T/T	T/T	A/A	A/A	A/A	T/T	T/T	A/A	A/A	T/T	G/G	T/C	C/C	G/G	A/A	C/C	G/G	G/G	T/T	T/T	A/A	G/G	T/T	C/C	T/T	T/C	C/T	G/G	T/T	C/C	G/G	A/A	T/T	G/G	C/C	A/A	A/A	C/C	A/A	C/C	C/C	G/G	G/G	A/A	G/G	T/T	G/G	T/T	A/A	A/A	G/G	A/A	A/A	G/G	A/A	C/C
1.46.65	gsd	0	1.1	5.5	T/T	C/C	C/C	A/A	G/G	T/T	C/C	C/C	T/T	A/A	C/C	T/T	G/G	C/C	G/G	T/T	A/A	T/T	G/G	T/T	A/A	A/A	C/C	T/T	A/A	G/G	G/G	T/T	G/G	A/A	A/A	G/G	A/A	G/G	G/G	C/C	T/T	T/T	C/C	G/G	C/C	A/A	G/G	T/T	C/C	C/C	T/T	T/T	T/T	T/T	A/A	A/A	A/A	T/T	T/T	A/A	A/A	T/T	G/G	T/T	C/C	G/G	A/A	C/C	G/G	G/G	T/T	T/T	A/A	G/G	T/T	C/C	T/T	T/T	C/C	G/G	T/T	C/C	G/G	A/A	T/T	G/G	C/C	A/A	A/A	C/C	A/A	C/C	C/C	G/G	G/G	A/A	G/G	T/T	G/G	T/T	A/A	A/A	G/G	A/A	A/A	G/G	A/A	C/C
GSD97	gsd	0	1.1	5.5	T/T	C/C	C/C	A/A	G/G	T/T	C/C	C/C	T/T	A/A	C/C	T/T	G/G	C/C	G/G	T/T	A/A	T/T	G/G	T/T	A/A	A/A	C/C	T/T	A/A	G/G	G/G	T/T	G/G	A/A	A/A	G/G	A/A	G/G	G/G	C/C	T/T	T/T	C/C	G/G	C/C	A/A	G/G	T/T	C/C	C/C	T/T	T/T	T/T	T/T	A/A	A/A	A/A	T/T	T/T	A/A	A/A	T/T	NA	T/T	C/C	G/G	A/A	C/C	G/G	G/G	T/T	T/T	A/A	G/G	T/T	C/C	T/T	T/T	C/C	G/G	T/T	C/C	G/G	A/A	T/T	G/G	C/C	A/A	A/A	C/C	A/A	C/C	C/C	G/G	G/G	A/A	G/G	T/T	G/G	T/T	A/A	A/A	NA	A/A	A/A	G/G	A/A	C/C
1.46.3	gsd	0	1.1	5.5	T/T	C/C	C/C	A/A	G/G	T/T	C/C	C/C	T/T	A/A	C/C	T/T	G/G	C/C	G/G	T/T	A/A	T/T	G/G	T/T	A/A	A/A	C/C	T/T	A/A	G/G	G/G	T/T	G/G	A/A	A/A	G/G	A/A	G/G	G/G	C/C	T/T	T/T	C/C	G/G	C/C	A/A	G/G	T/T	C/C	C/C	T/T	T/T	T/T	T/T	A/A	A/A	A/A	T/T	T/T	A/A	A/A	T/T	G/G	T/T	C/C	G/G	A/A	C/C	G/G	G/G	T/T	T/T	A/A	G/G	T/T	C/C	T/T	T/T	C/C	G/G	T/T	C/C	G/G	A/A	T/T	G/G	C/C	A/A	A/A	C/C	A/A	C/C	C/C	G/G	G/G	A/A	G/G	T/T	G/G	T/T	A/A	A/A	G/G	A/A	A/A	G/G	A/A	C/C
1.46.40	gsd	0	1.1	5.5	T/T	C/C	C/C	A/A	G/G	T/T	C/C	C/C	T/T	A/A	C/C	T/T	G/G	C/C	G/G	T/T	A/A	T/T	G/G	T/T	A/A	A/A	C/C	T/T	A/A	G/G	G/G	T/T	G/G	A/A	A/A	G/G	A/A	G/G	G/G	C/C	T/T	T/T	C/C	G/G	C/C	A/A	G/G	T/T	C/C	C/C	T/T	T/T	T/T	T/T	A/A	A/A	A/A	T/T	T/T	A/A	A/A	T/T	G/G	T/T	C/C	G/G	A/A	C/C	G/G	G/G	T/T	T/T	A/A	G/G	T/T	C/C	T/T	T/T	C/C	G/G	T/T	C/C	G/G	A/A	T/T	G/G	C/C	A/A	A/A	C/C	A/A	C/C	C/C	G/G	G/G	A/A	G/G	T/T	G/G	T/T	A/A	A/A	G/G	A/A	A/A	G/G	A/A	C/C
1.46.50	gsd	0	1.1	5.5	T/T	C/C	C/C	A/A	G/G	T/T	C/C	C/C	T/T	A/A	C/C	T/T	G/G	C/C	G/G	T/T	A/A	T/T	G/G	T/T	A/A	A/A	C/C	T/T	A/A	G/G	G/G	T/T	G/G	A/A	A/A	G/G	A/A	G/G	G/G	C/C	T/T	T/T	C/C	G/G	C/C	A/A	G/G	T/T	C/C	C/C	T/T	T/T	T/T	T/T	A/A	A/A	A/A	T/T	T/T	A/A	A/A	T/T	G/G	T/T	C/C	G/G	A/A	C/C	G/G	G/G	T/T	T/T	A/A	G/G	T/T	C/C	T/T	T/T	C/C	G/G	T/T	C/C	G/G	A/A	T/T	G/G	C/C	A/A	A/A	C/C	A/A	C/C	C/C	G/G	G/G	A/A	G/G	T/T	G/G	T/T	A/A	A/A	G/G	A/A	A/A	G/G	A/A	C/C
GSD71	gsd	0	1.1	5.5	T/T	C/C	C/C	A/A	G/G	T/T	C/C	C/C	T/T	A/A	C/C	T/T	G/G	C/C	G/G	T/T	A/A	T/T	G/G	T/T	A/A	A/A	C/C	T/T	A/A	G/G	G/G	T/T	G/G	A/A	A/A	G/G	A/A	G/G	G/G	C/C	T/T	T/T	C/C	G/G	C/C	A/A	G/G	T/T	C/C	C/C	T/T	T/T	T/T	T/T	A/A	A/A	A/A	T/T	T/T	A/A	A/A	T/T	G/G	T/T	C/C	G/G	A/A	C/C	G/G	G/G	T/T	T/T	A/A	G/G	T/T	C/C	T/T	T/T	C/C	G/G	T/T	C/C	G/G	A/A	T/T	G/G	C/C	A/A	A/A	C/C	A/A	C/C	C/C	G/G	G/G	A/A	G/G	T/T	G/G	T/T	A/A	A/A	G/G	A/A	A/A	G/G	A/A	C/C
1.46.18	gsd	0	1.1	5.5	T/T	C/C	C/C	A/A	G/G	T/T	C/C	C/C	T/T	A/A	C/C	T/T	G/G	C/C	G/G	T/T	A/A	T/T	G/G	T/T	A/A	A/A	C/C	T/T	A/A	G/G	G/G	T/T	G/G	A/A	A/A	G/G	A/A	G/G	G/G	C/C	T/T	T/T	C/C	G/G	C/C	A/A	G/G	T/T	C/C	C/C	T/T	T/T	T/T	T/T	A/A	A/A	A/A	T/T	T/T	A/A	A/A	T/T	G/G	T/C	C/C	G/G	A/A	C/C	G/G	G/G	T/T	T/T	A/A	G/G	T/T	C/C	T/T	T/T	C/C	G/G	T/T	C/C	G/G	A/A	T/T	G/G	C/C	A/A	A/A	C/C	A/A	C/C	C/C	G/G	G/G	A/A	G/G	T/T	G/G	T/T	A/A	A/A	G/G	A/A	A/A	G/G	A/A	C/C
1.46.41	gsd	0	1.1	5.5	T/T	C/C	C/C	A/A	G/G	T/T	C/C	C/C	T/T	A/A	C/C	T/T	G/G	C/C	G/G	T/T	A/A	T/T	G/G	T/T	A/A	A/A	C/C	T/T	A/A	G/G	G/G	T/T	G/G	A/A	A/A	G/G	A/A	G/G	G/G	C/C	T/T	T/T	C/C	G/G	C/C	A/A	G/G	T/T	C/C	C/C	T/T	T/T	T/T	T/T	A/A	A/A	A/A	T/T	T/T	A/A	A/A	T/T	G/G	T/T	C/C	G/G	A/A	C/C	G/G	G/G	T/T	T/T	A/A	G/G	T/T	C/C	T/T	T/T	C/C	G/G	T/T	C/C	G/G	A/A	T/T	G/G	C/C	A/A	A/A	C/C	A/A	C/C	C/C	G/G	G/G	A/A	G/G	T/T	G/G	T/T	A/A	A/A	G/G	A/A	A/A	G/G	A/A	C/C
GSD104	gsd	0	1.1	5.5	T/T	C/C	C/C	A/A	G/G	T/T	C/C	C/C	T/T	A/A	C/C	T/T	G/G	C/C	G/G	T/T	A/A	T/T	G/G	T/T	A/A	A/A	C/C	T/T	A/A	G/G	G/G	T/T	G/G	A/A	A/A	G/G	A/A	G/G	G/G	C/C	T/T	T/T	C/C	G/G	C/C	A/A	G/G	T/T	C/C	C/C	T/T	T/T	T/T	T/T	A/A	A/A	A/A	T/T	T/T	A/A	A/A	T/T	G/G	T/T	C/C	G/G	A/A	C/C	G/G	G/G	T/T	T/T	A/A	G/G	T/T	C/C	T/T	T/T	C/C	G/G	T/T	C/C	G/G	A/A	T/T	G/G	C/C	A/A	A/A	C/C	A/A	C/C	C/C	G/G	G/G	A/A	G/G	T/T	G/G	T/T	A/A	A/A	G/G	A/A	A/A	G/G	A/A	C/C
GSD147	gsd	0	1.1	5.5	T/T	C/C	C/C	A/A	G/G	T/T	C/C	C/C	T/T	A/A	C/C	T/T	G/G	C/C	G/G	T/T	A/A	T/T	G/G	T/T	A/A	A/A	C/C	T/T	A/A	G/G	G/G	T/T	G/G	A/A	A/A	G/G	A/A	G/G	G/G	C/C	T/T	T/T	C/C	G/G	C/C	A/A	G/G	T/T	C/C	C/C	T/T	T/T	T/T	T/T	A/A	A/A	A/A	T/T	T/T	A/A	A/A	T/T	G/G	T/T	C/C	G/G	A/A	C/C	G/G	G/G	T/T	T/T	A/A	G/G	T/T	C/C	T/T	T/T	C/C	G/G	T/T	C/C	G/G	A/A	T/T	G/G	C/C	A/A	A/A	C/C	A/A	C/C	C/C	G/G	G/G	A/A	G/G	T/T	G/G	T/T	A/A	A/A	G/G	A/A	A/A	G/G	A/A	C/C
1.46.7	gsd	0	1.1	5.5	T/T	C/C	C/C	A/A	G/G	T/T	C/C	C/C	T/T	A/A	C/C	T/T	G/G	C/C	G/G	T/T	A/A	T/T	G/G	T/T	A/A	A/A	C/C	T/T	A/A	G/G	G/G	T/T	G/G	A/A	A/A	G/G	A/A	G/G	G/G	C/C	T/T	T/T	C/C	G/G	C/C	A/A	G/G	T/T	C/C	C/C	T/T	T/T	T/T	T/T	A/A	A/A	A/A	T/T	T/T	A/A	A/A	T/T	G/G	T/T	C/C	G/G	A/A	C/C	G/G	G/G	T/T	T/T	A/A	G/G	T/T	C/C	T/T	T/T	C/C	G/G	T/T	C/C	G/G	A/A	T/T	G/G	C/C	A/A	A/A	C/C	A/A	C/C	C/C	G/G	G/G	A/A	G/G	T/T	G/G	T/T	A/A	A/A	G/G	A/A	A/A	G/G	A/A	C/C
1.46.70	gsd	0	1.1	5.5	T/T	C/C	C/C	A/A	G/G	T/T	C/C	C/C	T/T	A/A	C/C	T/T	G/G	C/C	G/G	T/T	A/A	T/T	G/G	T/T	A/A	A/A	C/C	T/T	A/A	G/G	G/G	T/T	G/G	A/A	A/A	G/G	A/A	G/G	G/G	C/C	T/T	T/T	C/C	G/G	C/C	A/A	G/G	T/T	C/C	C/C	T/T	T/T	T/T	T/T	A/A	A/A	A/A	T/T	T/T	A/A	A/A	T/T	G/G	T/T	C/C	G/G	A/A	C/C	G/G	G/G	T/T	T/T	A/A	G/G	T/T	C/C	T/T	T/T	C/C	G/G	T/T	C/C	G/G	A/A	T/T	G/G	C/C	A/A	A/A	C/C	A/A	C/C	C/C	G/G	G/G	A/A	G/G	T/T	G/G	T/T	A/A	A/A	G/G	A/A	A/A	G/G	A/A	C/C
GSD19	gsd	0	1.1	5.5	T/T	C/C	C/C	A/A	G/G	T/T	C/C	C/C	T/T	A/A	C/C	T/T	G/G	C/C	G/G	T/T	A/A	T/T	G/G	T/T	A/A	A/A	C/C	T/T	A/A	G/G	G/G	T/T	G/G	A/A	A/A	G/G	A/A	G/G	G/G	C/C	T/T	T/T	C/C	G/G	C/C	A/A	G/G	T/T	C/C	C/C	T/T	T/T	T/T	T/T	A/A	A/A	A/A	T/T	T/T	A/A	A/A	T/T	G/G	T/T	C/C	G/G	A/A	C/C	G/G	G/G	T/T	T/T	A/A	G/G	T/T	C/C	T/T	T/T	C/C	G/G	T/T	C/C	G/G	A/A	T/T	G/G	C/C	A/A	A/A	C/C	A/A	C/C	C/C	G/G	G/G	A/A	G/G	T/T	G/G	T/T	A/A	A/A	G/G	A/A	A/A	G/G	A/A	C/C
GSD73	gsd	0	1.1	5.5	T/T	C/C	C/C	A/A	G/G	T/T	C/C	C/C	T/T	A/A	C/C	T/T	G/G	C/C	G/G	T/T	A/A	T/T	G/G	T/T	A/A	A/A	C/C	T/T	A/A	G/G	G/G	T/T	G/G	A/A	A/A	G/G	A/A	G/G	G/G	C/C	T/T	T/T	C/C	G/G	C/C	A/A	G/G	T/T	C/C	C/C	T/T	T/T	T/T	T/T	A/A	A/A	A/A	T/T	T/T	A/A	A/A	T/T	G/G	T/T	C/C	G/G	A/A	C/C	G/G	G/G	T/T	T/T	A/A	G/G	T/T	C/C	T/T	T/T	C/C	G/G	T/T	C/C	G/G	A/A	T/T	G/G	C/C	A/A	A/A	C/C	A/A	C/C	C/C	G/G	G/G	A/A	G/G	T/T	G/G	T/T	A/A	A/A	G/G	A/A	A/A	G/G	A/A	C/C
GSD90	gsd	0	1.1	5.5	T/T	C/C	C/C	A/A	G/G	T/T	C/C	C/C	T/T	A/A	C/C	T/T	G/G	C/C	G/G	T/T	A/A	T/T	G/G	T/T	A/A	A/A	C/C	T/T	A/A	G/G	G/G	T/T	G/G	A/A	A/A	G/G	A/A	G/G	G/G	C/C	T/T	T/T	C/C	G/G	C/C	A/A	G/G	T/T	C/C	C/C	T/T	T/T	T/T	T/T	A/A	A/A	A/A	T/T	T/T	A/A	A/A	T/T	G/G	T/T	C/C	G/G	A/A	C/C	G/G	G/G	T/T	T/T	A/A	G/G	T/T	C/C	T/T	T/T	C/C	G/G	T/T	C/C	G/G	A/A	T/T	G/G	C/C	A/A	A/A	C/C	A/A	C/C	C/C	G/G	G/G	A/A	G/G	T/T	G/G	T/T	A/A	A/A	G/G	A/A	A/A	G/G	A/A	C/C
GSD108	gsd	0	1.1	5.5	T/T	C/C	C/C	A/A	G/G	T/T	C/C	C/C	T/T	A/A	C/C	T/T	G/G	C/C	G/G	T/T	A/A	T/T	G/G	T/T	A/A	A/A	C/C	T/T	A/A	G/G	G/G	T/T	G/G	A/A	A/A	G/G	A/A	G/G	G/G	C/C	T/T	T/T	C/C	G/G	C/C	A/A	G/G	T/T	C/C	C/C	T/T	T/T	T/T	T/T	A/A	A/A	A/A	T/T	T/T	A/A	A/A	T/T	G/G	T/T	C/C	G/G	A/A	C/C	G/G	G/G	T/T	T/T	A/A	G/G	T/T	C/C	T/T	T/T	C/C	G/G	T/T	C/C	G/G	A/A	T/T	G/G	C/C	A/A	A/A	C/C	A/A	C/C	C/C	G/G	G/G	A/A	G/G	T/T	G/G	T/T	A/A	A/A	G/G	A/A	A/A	G/G	A/A	C/C
1.46.9	gsd	0	1.1	5.5	T/T	C/C	C/C	A/A	G/G	T/T	C/C	C/C	T/T	A/A	C/C	T/T	G/G	C/C	G/G	T/T	A/A	T/T	G/G	T/T	A/A	A/A	C/C	T/T	A/A	G/G	G/G	T/T	G/G	A/A	A/A	G/G	A/A	G/G	G/G	C/C	T/T	T/T	C/C	G/G	C/C	A/A	G/G	T/T	C/C	C/C	T/T	T/T	T/T	T/T	A/A	A/A	A/A	T/T	T/T	A/A	A/A	T/T	G/G	T/T	C/C	G/G	A/A	C/C	G/G	G/G	T/T	T/T	A/A	G/G	T/T	C/C	T/T	T/T	C/C	G/G	T/T	C/C	G/G	A/A	T/T	G/G	C/C	A/A	A/A	C/C	A/A	C/C	C/C	G/G	G/G	A/A	G/G	T/T	G/G	T/T	A/A	A/A	G/G	A/A	A/A	G/G	A/A	C/C
1.46.21	gsd	0	1.1	5.5	T/T	C/C	C/C	A/A	G/G	T/T	C/C	C/C	T/T	A/A	C/C	T/T	G/G	C/C	G/G	T/T	A/A	T/T	G/G	T/T	A/A	A/A	C/C	T/T	A/A	G/G	G/G	T/T	G/G	A/A	A/A	G/G	A/A	G/G	G/G	C/C	T/T	T/T	C/C	G/G	C/C	A/A	G/G	T/T	C/C	C/C	T/T	T/T	T/T	T/T	A/A	A/A	A/A	T/T	T/T	A/A	A/A	T/T	G/G	T/T	C/C	G/G	A/A	C/C	G/G	G/G	T/T	T/T	A/A	G/G	T/T	C/C	T/T	T/T	C/C	G/G	T/T	C/C	G/G	A/A	T/T	G/G	C/C	A/A	A/A	C/C	A/A	C/C	C/C	G/G	G/G	A/A	G/G	T/T	G/G	T/T	A/A	A/A	NA	A/A	A/A	G/G	A/A	C/C
1.46.33	gsd	0	1.1	5.5	T/T	C/C	C/C	A/A	G/G	T/T	C/C	C/C	T/T	A/A	C/C	T/T	G/G	C/C	G/G	T/T	A/A	T/T	G/G	T/T	A/A	A/A	C/C	T/T	A/A	G/G	G/G	T/T	G/G	A/A	A/A	G/G	A/A	G/G	G/G	C/C	T/T	T/T	C/C	G/G	C/C	A/A	G/G	T/T	C/C	C/C	T/T	T/T	T/T	T/T	A/A	A/A	A/A	T/T	T/T	A/A	A/A	T/T	G/G	T/C	C/C	G/G	A/A	C/C	G/G	G/G	T/T	T/T	A/A	G/G	T/T	C/C	T/T	T/C	C/T	G/G	T/T	C/C	G/G	A/A	T/T	G/G	C/C	A/A	A/A	C/C	A/A	C/C	C/C	G/G	G/G	A/A	G/G	T/T	G/G	T/T	A/A	A/A	G/G	A/A	A/A	G/G	A/A	C/C
GSD75	gsd	0	1.1	5.5	T/T	C/C	C/C	A/A	G/G	T/T	C/C	C/C	T/T	A/A	C/C	T/T	G/G	C/C	G/G	T/T	A/A	T/T	G/G	T/T	A/A	A/A	C/C	T/T	A/A	G/G	G/G	T/T	G/G	A/A	A/A	G/G	A/A	G/G	G/G	C/C	T/T	T/T	C/C	G/G	C/C	A/A	G/G	T/T	C/C	C/C	T/T	T/T	T/T	T/T	A/A	A/A	A/A	T/T	T/T	A/A	A/A	T/T	G/G	T/T	C/C	G/G	A/A	C/C	G/G	G/G	T/T	T/T	A/A	G/G	T/T	C/C	T/T	T/T	C/C	G/G	T/T	C/C	G/G	A/A	T/T	G/G	C/C	A/A	A/A	C/C	A/A	C/C	C/C	G/G	G/G	A/A	G/G	T/T	G/G	T/T	A/A	A/A	G/G	A/A	A/A	G/G	A/A	C/C
GSD91	gsd	0	1.1	5.5	T/T	C/C	C/C	A/A	G/G	T/T	C/C	C/C	T/T	A/A	C/C	T/T	G/G	C/C	G/G	T/T	A/A	T/T	G/G	T/T	A/A	A/A	C/C	T/T	A/A	G/G	G/G	T/T	G/G	A/A	A/A	G/G	A/A	G/G	G/G	C/C	T/T	T/T	C/C	G/G	C/C	A/A	G/G	T/T	C/C	C/C	T/T	T/T	T/T	T/T	A/A	A/A	A/A	T/T	T/T	A/A	A/A	T/T	G/G	T/T	C/C	G/G	A/A	C/C	G/G	G/G	T/T	T/T	A/A	G/G	T/T	C/C	T/T	T/T	C/C	G/G	T/T	C/C	G/G	A/A	T/T	G/G	C/C	A/A	A/A	C/C	A/A	C/C	C/C	G/G	G/G	A/A	G/G	T/T	G/G	T/T	A/A	A/A	G/G	A/A	A/A	G/G	A/A	C/C
GSD109	gsd	0	1.1	5.5	T/T	C/C	C/C	A/A	G/G	T/T	C/C	C/C	T/T	A/A	C/C	T/T	G/G	C/C	G/G	T/T	A/A	T/T	G/G	T/T	A/A	A/A	C/C	T/T	A/A	G/G	G/G	T/T	G/G	A/A	A/A	G/G	A/A	G/G	G/G	C/C	T/T	T/T	C/C	G/G	C/C	A/A	G/G	T/T	C/C	C/C	T/T	T/T	T/T	T/T	A/A	A/A	A/A	T/T	T/T	A/A	A/A	T/T	G/G	T/T	C/C	G/G	A/A	C/C	G/G	G/G	T/T	T/T	A/A	G/G	T/T	C/C	T/T	T/T	C/C	G/G	T/T	C/C	G/G	A/A	T/T	G/G	C/C	A/A	A/A	C/C	A/A	C/C	C/C	G/G	G/G	A/A	G/G	T/T	G/G	T/T	A/A	A/A	G/G	A/A	A/A	G/G	A/A	C/C
1.46.44	gsd	0	1.1	5.5	T/T	C/C	C/C	A/A	G/G	T/T	C/C	C/C	T/T	A/A	C/C	T/T	G/G	C/C	G/G	T/T	A/A	T/T	G/G	T/T	A/A	A/A	C/C	T/T	A/A	G/G	G/G	T/T	G/G	A/A	A/A	G/G	A/A	G/G	G/G	C/C	T/T	T/T	C/C	G/G	C/C	A/A	G/G	T/T	C/C	C/C	T/T	T/T	T/T	T/T	A/A	A/A	A/A	T/T	T/T	A/A	A/A	T/T	G/G	T/T	C/C	G/G	A/A	C/C	G/G	G/G	T/T	T/T	A/A	G/G	T/T	C/C	T/T	T/T	C/C	G/G	T/T	C/C	G/G	A/A	T/T	G/G	C/C	A/A	A/A	C/C	A/A	C/C	C/C	G/G	G/G	A/A	G/G	T/T	G/G	T/T	A/A	A/A	NA	A/A	A/A	G/G	A/A	C/C
GSD92	gsd	0	1.1	5.5	T/T	C/C	C/C	A/A	G/G	T/T	C/C	C/C	T/T	A/A	C/C	T/T	G/G	C/C	G/G	T/T	A/A	T/T	G/G	T/T	A/A	A/A	C/C	T/T	A/A	G/G	G/G	T/T	G/G	A/A	A/A	G/G	A/A	G/G	G/G	C/C	T/T	T/T	C/C	G/G	C/C	A/A	G/G	T/T	C/C	C/C	T/T	T/T	T/T	T/T	A/A	A/A	A/A	T/T	T/T	A/A	A/A	T/T	G/G	T/T	C/C	G/G	A/A	C/C	G/G	G/G	T/T	T/T	A/A	G/G	T/T	C/C	T/T	T/T	C/C	G/G	T/T	C/C	G/G	A/A	T/T	G/G	C/C	A/A	A/A	C/C	A/A	C/C	C/C	G/G	G/G	A/A	G/G	T/T	G/G	T/T	A/A	A/A	G/G	A/A	A/A	G/G	A/A	C/C
GSD111	gsd	0	1.1	5.5	T/T	C/C	C/C	A/A	G/G	T/T	C/C	C/C	T/T	A/A	C/C	T/T	G/G	C/C	G/G	T/T	A/A	T/T	G/G	T/T	A/A	A/A	C/C	T/T	A/A	G/G	G/G	T/T	G/G	A/A	A/A	G/G	A/A	G/G	G/G	C/C	T/T	T/T	C/C	G/G	C/C	A/A	G/G	T/T	C/C	C/C	T/T	T/T	T/T	T/T	A/A	A/A	A/A	T/T	T/T	A/A	A/A	T/T	G/G	T/T	C/C	G/G	A/A	C/C	G/G	G/G	T/T	T/T	A/A	G/G	T/T	C/C	T/T	T/T	C/C	G/G	T/T	C/C	G/G	A/A	T/T	G/G	C/C	A/A	A/A	C/C	A/A	C/C	C/C	G/G	G/G	A/A	G/G	T/T	G/G	T/T	A/A	A/A	G/G	A/A	A/A	G/G	A/A	C/C
1.46.13	gsd	0	1.1	5.5	T/T	C/C	C/C	A/A	G/G	T/T	C/C	C/C	T/T	A/A	C/C	T/T	G/G	C/C	G/G	T/T	A/A	T/T	G/G	T/T	A/A	A/A	C/C	T/T	A/A	G/G	G/G	T/T	G/G	A/A	A/A	G/G	A/A	G/G	G/G	C/C	T/T	T/T	C/C	G/G	C/C	A/A	G/G	T/T	C/C	C/C	T/T	T/T	T/T	T/T	A/A	A/A	A/A	T/T	T/T	A/A	A/A	T/T	G/G	T/T	C/C	G/G	A/A	C/C	G/G	G/G	T/T	T/T	A/A	G/G	T/T	C/C	T/T	T/T	C/C	G/G	T/T	C/C	G/G	A/A	T/T	G/G	C/C	A/A	A/A	C/C	A/A	C/C	C/C	G/G	G/G	A/A	G/G	T/T	G/G	T/T	A/A	A/A	G/G	A/A	A/A	G/G	A/A	C/C
1.46.26	gsd	0	1.1	5.5	T/T	C/C	C/C	A/A	G/G	T/T	C/C	C/C	T/T	A/A	C/C	T/T	G/G	C/C	G/G	T/T	A/A	T/T	G/G	T/T	A/A	A/A	C/C	T/T	A/A	G/G	G/G	T/T	G/G	A/A	A/A	G/G	A/A	G/G	G/G	C/C	T/T	T/T	C/C	G/G	C/C	A/A	G/G	T/T	C/C	C/C	T/T	T/T	T/T	T/T	A/A	A/A	A/A	T/T	T/T	A/A	A/A	T/T	G/G	T/T	C/C	G/G	A/A	C/C	G/G	G/G	T/T	T/T	A/A	G/G	T/T	C/C	T/T	T/T	C/C	G/G	T/T	C/C	G/G	A/A	T/T	G/G	C/C	A/A	A/A	C/C	A/A	C/C	C/C	G/G	G/G	A/A	G/G	T/T	G/G	T/T	A/A	A/A	G/G	A/A	A/A	G/G	A/A	C/C
1.46.37	gsd	0	1.1	5.5	T/T	C/C	C/C	A/A	G/G	T/T	C/C	C/C	T/T	A/A	C/C	T/T	G/G	C/C	G/G	T/T	A/A	T/T	G/G	T/T	A/A	A/A	C/C	T/T	A/A	G/G	G/G	T/T	G/G	A/A	A/A	G/G	A/A	G/G	G/G	C/C	T/T	T/T	C/C	G/G	C/C	A/A	G/G	T/T	C/C	C/C	T/T	T/T	T/T	T/T	A/A	A/A	A/A	T/T	T/T	A/A	A/A	T/T	G/G	T/T	C/C	G/G	A/A	C/C	G/G	G/G	T/T	T/T	A/A	G/G	T/T	C/C	T/T	T/T	C/C	G/G	T/T	C/C	G/G	A/A	T/T	G/G	C/C	A/A	A/A	C/C	A/A	C/C	C/C	G/G	G/G	A/A	G/G	T/T	G/G	T/T	A/A	A/A	NA	A/A	A/A	G/G	A/A	C/C
1.46.45	gsd	0	1.1	5.5	T/T	C/C	C/C	A/A	G/G	T/T	C/C	C/C	T/T	A/A	C/C	T/T	G/G	C/C	G/G	T/T	A/A	T/T	G/G	T/T	A/A	A/A	C/C	T/T	A/A	G/G	G/G	T/T	G/G	A/A	A/A	G/G	A/A	G/G	G/G	C/C	T/T	T/T	C/C	G/G	C/C	A/A	G/G	T/T	C/C	C/C	T/T	T/T	T/T	T/T	A/A	A/A	A/A	T/T	T/T	A/A	A/A	T/T	G/G	T/T	C/C	G/G	A/A	C/C	G/G	G/G	T/T	T/T	A/A	G/G	T/T	C/C	T/T	T/T	C/C	G/G	T/T	C/C	G/G	A/A	T/T	G/G	C/C	A/A	A/A	C/C	A/A	C/C	C/C	G/G	G/G	A/A	G/G	T/T	G/G	T/T	A/A	A/A	G/G	A/A	A/A	G/G	A/A	C/C
1.46.61	gsd	0	1.1	5.5	T/T	C/C	C/C	A/A	G/G	T/T	C/C	C/C	T/T	A/A	C/C	T/T	G/G	C/C	G/G	T/T	A/A	T/T	G/G	T/T	A/A	A/A	C/C	T/T	A/A	G/G	G/G	T/T	G/G	A/A	A/A	G/G	A/A	G/G	G/G	C/C	T/T	T/T	C/C	G/G	C/C	A/A	G/G	T/T	C/C	C/C	T/T	T/T	T/T	T/T	A/A	A/A	A/A	T/T	T/T	A/A	A/A	T/T	G/G	T/T	C/C	G/G	A/A	C/C	G/G	G/G	T/T	T/T	A/A	G/G	T/T	C/C	T/T	T/T	C/C	G/G	T/T	C/C	G/G	A/A	T/T	G/G	C/C	A/A	A/A	C/C	A/A	C/C	C/C	G/G	G/G	A/A	G/G	T/T	G/G	T/T	A/A	A/A	G/G	A/A	A/A	G/G	A/A	C/C
1.46.56	gsd	0	1.1	5.5	T/T	C/C	C/C	A/A	G/G	T/T	C/C	C/C	T/T	A/A	C/C	T/T	G/G	C/C	G/G	T/T	A/A	T/T	G/G	T/T	A/A	A/A	C/C	T/T	A/A	G/G	G/G	T/T	G/G	A/A	A/A	G/G	A/A	G/G	G/G	C/C	T/T	T/T	C/C	G/G	C/C	A/A	G/G	T/T	C/C	C/C	T/T	T/T	T/T	T/T	A/A	A/A	A/A	T/T	T/T	A/A	A/A	T/T	NA	T/T	C/C	G/G	A/A	C/C	G/G	G/G	T/T	T/T	A/A	G/G	T/T	C/C	T/T	T/T	C/C	G/G	T/T	C/C	G/G	A/A	T/T	G/G	C/C	A/A	A/A	C/C	A/A	C/C	C/C	G/G	G/G	A/A	G/G	T/T	G/G	T/T	A/A	A/A	NA	A/A	A/A	G/G	A/A	C/C
GSD59	gsd	0	1.1	5.5	T/T	C/C	C/C	A/A	G/G	T/T	C/C	C/C	T/T	A/A	C/C	T/T	G/G	C/C	G/G	T/T	A/A	T/T	G/G	T/T	A/A	A/A	C/C	T/T	A/A	G/G	G/G	T/T	G/G	A/A	A/A	G/G	A/A	G/G	G/G	C/C	T/T	T/T	C/C	G/G	C/C	A/A	G/G	T/T	C/C	C/C	T/T	T/T	T/T	T/T	A/A	A/A	A/A	T/T	T/T	A/A	A/A	T/T	G/G	T/T	C/C	G/G	A/A	C/C	G/G	G/G	T/T	T/T	A/A	G/G	T/T	C/C	T/T	T/T	C/C	G/G	T/T	C/C	G/G	A/A	T/T	G/G	C/C	A/A	A/A	C/C	A/A	C/C	C/C	G/G	G/G	A/A	G/G	T/T	G/G	T/T	A/A	A/A	G/G	A/A	A/A	G/G	A/A	C/C
GSD80	gsd	0	1.1	5.5	T/T	C/C	C/C	A/A	G/G	T/T	C/C	C/C	T/T	A/A	C/C	T/T	G/G	C/C	G/G	T/T	A/A	T/T	G/G	T/T	A/A	A/A	C/C	T/T	A/A	G/G	G/G	T/T	G/G	A/A	A/A	G/G	A/A	G/G	G/G	C/C	T/T	T/T	C/C	G/G	C/C	A/A	G/G	T/T	C/C	C/C	T/T	T/T	T/T	T/T	A/A	A/A	A/A	T/T	T/T	A/A	A/A	T/T	G/G	T/T	C/C	G/G	A/A	C/C	G/G	G/G	T/T	T/T	A/A	G/G	T/T	C/C	T/T	T/T	C/C	G/G	T/T	C/C	G/G	A/A	T/T	G/G	C/C	A/A	A/A	C/C	A/A	C/C	C/C	G/G	G/G	A/A	G/G	T/T	G/G	T/T	A/A	A/A	G/G	A/A	A/A	G/G	A/A	C/C
GSD93	gsd	0	1.1	5.16	T/T	C/C	C/C	A/A	G/G	T/G	C/T	C/A	T/T	A/A	C/C	T/T	G/G	C/C	G/G	T/G	A/C	T/T	G/G	T/T	A/A	A/A	C/C	T/T	A/A	A/A	G/A	T/T	G/T	A/G	A/G	G/C	A/G	G/A	G/A	C/C	T/T	T/T	C/T	G/G	C/C	C/A	G/G	T/T	A/C	C/C	C/T	T/T	T/C	T/T	A/A	A/A	A/A	T/T	C/T	G/A	G/A	T/C	G/G	T/C	C/C	G/C	G/A	C/A	G/G	A/G	T/T	T/T	T/A	T/G	T/A	C/A	T/C	T/T	C/C	G/G	T/T	C/C	G/G	A/A	T/T	G/G	C/C	A/A	A/A	C/C	A/A	C/C	C/C	G/G	G/G	A/A	G/G	T/T	G/G	T/T	A/A	A/A	G/G	A/A	A/A	G/G	A/A	C/C
GSD122	gsd	0	1.1	5.5	T/T	C/C	C/C	A/A	G/G	T/T	C/C	C/C	T/T	A/A	C/C	T/T	G/G	C/C	G/G	T/T	A/A	T/T	G/G	T/T	A/A	A/A	C/C	T/T	A/A	G/G	G/G	T/T	G/G	A/A	A/A	G/G	A/A	G/G	G/G	C/C	T/T	T/T	C/C	G/G	C/C	A/A	G/G	T/T	C/C	C/C	T/T	T/T	T/T	T/T	A/A	A/A	A/A	T/T	T/T	A/A	A/A	T/T	G/G	T/T	C/C	G/G	A/A	C/C	G/G	G/G	T/T	T/T	A/A	G/G	T/T	C/C	T/T	T/T	C/C	G/G	T/T	C/C	G/G	A/A	T/T	G/G	C/C	A/A	A/A	C/C	A/A	C/C	C/C	G/G	G/G	A/A	G/G	T/T	G/G	T/T	A/A	A/A	G/G	A/A	A/A	G/G	A/A	C/C
1.46.42	gsd	0	1.1	5.5	T/T	C/C	C/C	A/A	G/G	T/T	C/C	C/C	T/T	A/A	C/C	T/T	G/G	C/C	G/G	T/T	A/A	NA	G/G	T/T	A/A	NA	C/C	T/T	NA	G/G	NA	T/T	G/G	NA	A/A	G/G	A/A	G/G	G/G	C/C	T/T	NA	C/C	G/G	C/C	A/A	G/G	T/T	C/C	C/C	NA	NA	T/T	T/T	A/A	A/A	A/A	NA	NA	NA	A/A	T/T	NA	T/T	NA	NA	A/A	C/C	G/G	G/G	NA	T/T	A/A	G/G	T/T	C/C	T/T	T/T	C/C	A/A	T/T	C/C	G/G	A/A	T/T	G/G	C/C	A/A	NA	NA	A/A	NA	C/C	G/G	G/G	A/A	G/G	NA	G/G	NA	A/A	A/A	NA	A/A	A/A	G/G	A/A	C/C
GSD4	gsd	0	1.6	5.20	G/T	C/T	C/T	A/G	G/A	T/G	C/T	C/A	T/G	A/G	C/G	T/A	G/A	C/T	A/G	T/G	A/C	C/C	C/C	T/T	G/G	A/G	C/T	G/G	C/C	A/A	G/A	A/T	G/T	A/G	A/G	G/C	A/G	G/A	G/A	C/T	T/A	T/C	C/T	G/A	C/G	C/C	G/A	T/G	A/A	C/T	C/C	T/C	C/C	T/C	A/G	A/G	A/G	T/C	C/C	G/G	G/G	C/C	G/A	T/C	C/T	C/C	G/G	A/A	G/A	A/A	NA	C/C	T/T	T/T	A/A	A/A	C/C	T/C	C/T	G/A	G/G	G/G	A/A	C/C	A/A	A/A	T/T	G/G	G/G	T/T	C/C	A/A	A/A	A/A	T/T	G/G	T/T	A/A	C/C	C/C	T/T	T/T	C/C	A/A	C/C	A/A	A/A	T/T
GSD9	gsd	0	1.6	17.20	G/G	T/T	C/T	A/G	G/A	G/G	T/T	A/A	T/G	A/G	C/G	A/A	G/A	C/T	A/A	G/G	C/C	T/C	G/C	T/T	G/G	A/G	C/T	G/G	A/C	A/A	A/A	A/A	T/T	G/G	G/G	C/C	G/G	G/A	A/A	C/T	T/A	T/C	T/T	G/A	C/G	C/C	G/A	T/G	A/A	C/T	C/C	T/C	C/C	T/C	A/G	A/G	A/G	T/C	C/C	G/G	G/G	C/C	G/A	C/C	C/T	C/C	G/G	A/A	G/A	A/A	T/C	C/C	T/T	T/T	A/A	A/A	C/C	T/C	C/T	G/A	G/G	C/G	G/A	A/C	T/A	A/G	C/T	A/G	A/G	C/T	A/C	C/A	C/A	G/A	G/T	A/G	G/T	A/T	G/C	T/C	A/T	A/T	G/C	G/G	A/C	G/A	A/G	C/C
1.46.6	gsd	0	1.6	17.20	G/G	T/T	C/T	A/G	G/A	G/G	T/T	A/A	T/G	A/G	C/G	A/A	G/A	C/T	A/A	G/G	C/C	T/C	G/C	T/T	G/G	A/G	C/T	G/G	A/C	A/A	A/A	A/A	T/T	G/G	G/G	C/C	G/G	G/A	A/A	C/T	T/A	T/C	T/T	G/A	C/G	C/C	G/A	T/G	A/A	C/T	C/C	T/C	C/C	T/C	A/G	A/G	A/G	T/C	C/C	G/G	G/G	C/C	G/A	C/C	C/T	C/C	G/G	A/A	G/A	A/A	T/C	C/C	T/T	T/T	A/A	A/A	C/C	T/C	C/T	G/A	G/G	C/G	G/A	A/C	T/A	A/G	C/T	A/G	A/G	C/T	A/C	C/A	C/A	G/A	G/T	A/G	G/T	A/T	G/C	T/C	A/T	A/T	G/C	G/G	A/C	G/A	A/G	C/C
1.166.99	gsd	0	1.6	5.20	G/T	C/T	NA	A/G	G/A	T/G	C/T	C/A	T/G	A/G	C/G	T/A	G/A	NA	A/G	T/G	A/C	T/C	G/C	T/T	A/A	A/G	C/T	T/G	C/C	A/A	G/A	A/T	NA	A/G	G/G	G/C	A/G	G/A	G/A	C/T	T/A	T/C	NA	G/A	C/G	NA	NA	T/G	A/C	NA	C/T	T/C	T/C	T/C	NA	NA	A/G	T/C	C/T	G/A	G/A	T/C	NA	T/C	C/T	G/C	NA	C/A	NA	A/G	T/C	NA	T/A	T/G	T/T	C/A	T/C	T/C	C/T	G/A	G/G	C/G	G/A	A/C	T/A	A/G	C/T	A/G	A/G	C/T	A/C	C/A	C/A	G/A	G/T	A/G	G/T	A/T	G/C	T/C	A/T	A/T	G/C	A/A	NA	G/G	A/A	C/C
1.46.73	gsd	0	1.6	5.20	G/T	C/T	C/T	A/G	G/A	T/G	C/T	C/A	T/G	A/G	C/G	T/A	G/A	C/T	A/G	T/G	A/C	T/C	G/C	T/T	A/A	A/G	C/T	T/G	C/C	A/A	G/A	A/T	G/T	A/G	A/G	G/C	A/G	G/A	G/A	C/T	T/A	T/C	C/T	G/A	C/G	C/A	G/A	T/G	A/C	C/T	C/T	T/C	T/C	T/C	A/G	A/G	A/G	T/C	C/T	G/A	G/A	T/C	G/A	T/C	C/T	G/C	G/A	C/A	G/A	A/G	T/C	T/C	T/A	T/G	T/A	C/A	T/C	T/C	C/T	G/A	T/G	C/G	G/A	A/C	T/A	A/G	C/T	A/G	A/G	C/T	A/C	C/A	C/A	G/A	G/T	A/G	G/T	A/T	G/C	T/C	A/T	A/T	G/C	A/A	A/C	G/A	A/A	C/C
1.46.25	gsd	0	1.6	5.20	G/T	C/T	C/T	A/G	G/A	T/G	C/T	C/A	T/G	A/G	C/G	T/A	G/A	NA	A/G	T/G	A/C	T/C	G/C	T/T	A/A	A/G	C/T	T/G	C/C	A/A	G/A	A/T	NA	A/G	NA	G/C	A/G	G/A	G/A	C/T	T/A	T/C	NA	G/A	C/G	NA	G/A	T/G	A/C	NA	C/T	T/C	T/C	T/C	NA	NA	A/G	T/C	C/T	G/A	G/A	T/C	NA	T/C	C/T	G/C	NA	C/A	NA	A/G	T/C	T/C	T/A	T/G	T/A	C/A	T/C	T/C	C/T	G/A	G/G	C/G	G/A	A/C	T/A	A/G	C/T	A/G	A/G	C/T	A/C	C/A	C/A	G/A	G/T	A/G	G/T	A/T	G/C	T/C	A/T	A/T	G/C	A/A	NA	G/A	A/A	C/C
1.46.58	gsd	0	1.6	5.20	G/T	C/T	NA	A/G	G/A	T/G	C/T	C/A	T/G	A/G	C/G	T/A	G/A	NA	A/G	T/G	A/C	T/C	G/C	T/T	A/A	A/G	C/T	T/G	C/C	A/A	G/A	A/T	NA	A/G	NA	G/C	A/G	G/A	G/A	C/T	T/A	T/C	NA	G/A	C/G	NA	NA	T/G	A/C	NA	C/T	T/C	T/C	T/C	NA	NA	A/G	T/C	C/T	G/A	G/A	T/C	NA	T/C	C/T	G/C	NA	C/A	NA	A/G	T/C	T/C	T/A	T/G	T/T	C/A	T/C	T/C	C/T	G/A	T/T	C/G	G/A	A/C	T/A	A/G	C/T	A/G	A/G	C/T	A/C	C/A	C/A	G/A	G/T	A/G	G/T	A/T	G/C	T/C	A/T	A/T	G/C	A/A	NA	G/A	A/A	C/C
GSD78	gsd	0	1.6	5.20	G/T	C/T	C/T	A/G	G/A	T/G	C/T	C/A	T/G	A/G	C/G	T/A	G/A	C/T	A/G	T/G	A/C	T/C	G/C	T/T	A/A	A/G	C/T	T/G	C/C	A/A	G/A	A/T	G/T	A/G	A/G	G/C	A/G	G/A	G/A	C/T	T/A	T/C	C/T	G/A	C/G	C/A	G/A	T/G	A/C	C/T	C/T	T/C	T/C	T/C	A/G	A/G	A/G	T/C	C/T	G/A	G/A	T/C	G/A	T/C	C/T	G/C	G/A	C/A	G/A	A/G	T/C	T/C	T/A	T/G	T/A	C/A	T/C	T/C	C/T	G/A	T/G	C/G	G/A	A/C	T/A	A/G	C/T	A/G	A/G	C/T	A/C	C/A	C/A	G/A	G/T	A/G	G/T	A/T	G/C	T/C	A/T	A/T	G/C	A/A	A/C	G/A	A/A	C/C
1.46.66	gsd	0	1.1	5.5	NA	NA	C/C	A/A	G/G	T/T	C/C	C/C	T/T	A/A	NA	T/T	G/G	C/C	NA	T/T	A/A	NA	G/G	T/T	A/A	NA	NA	T/T	NA	G/G	NA	T/T	G/G	NA	A/A	G/G	A/A	G/G	G/G	C/C	T/T	NA	C/C	NA	NA	A/A	G/G	T/T	NA	C/C	NA	T/T	T/T	T/T	A/A	A/A	A/A	NA	T/T	A/A	A/A	T/T	G/G	T/T	NA	G/G	A/A	C/C	G/G	G/G	NA	T/T	A/A	G/G	T/T	C/C	T/T	T/T	C/C	A/A	T/T	C/C	G/G	A/A	T/T	G/G	C/C	A/A	NA	NA	NA	C/C	C/C	G/G	G/G	A/A	G/G	NA	NA	NA	A/A	A/A	G/G	A/A	A/A	G/G	A/A	C/C
1.166.92	gsd	1	1.1	5.5	T/T	C/C	C/C	A/A	G/G	T/T	C/C	C/C	T/T	A/A	C/C	T/T	G/G	C/C	G/G	T/T	A/A	T/T	G/C	T/T	A/A	A/A	C/C	T/G	A/A	G/G	G/G	T/T	G/G	A/A	A/A	G/G	A/A	G/G	G/G	C/C	T/T	T/T	C/C	G/G	C/C	A/A	G/G	T/T	A/C	C/C	C/T	T/T	T/C	T/T	A/A	A/A	A/A	T/T	C/T	G/A	G/A	T/C	G/G	T/T	C/C	G/C	G/A	C/A	G/G	A/G	T/T	T/C	T/A	T/G	T/A	C/A	T/C	T/T	C/C	G/G	T/G	C/G	G/A	A/C	T/A	A/G	C/T	A/G	A/G	C/T	A/C	C/A	C/A	G/A	G/T	A/G	G/T	A/T	G/C	T/C	A/T	A/T	G/C	A/A	A/C	G/A	A/A	C/C
1.166.113	gsd	1	1.1	5.5	T/T	C/C	C/C	A/A	G/G	T/T	C/C	C/C	T/T	A/A	C/C	T/T	G/G	C/C	G/G	T/T	A/A	T/T	G/C	T/T	A/A	A/A	C/C	T/G	A/A	G/G	G/G	T/T	G/G	A/A	A/A	G/G	A/A	G/G	G/G	C/C	T/T	T/T	C/C	G/G	C/C	A/A	G/G	T/T	A/C	C/C	C/T	T/T	T/C	T/T	A/A	A/A	A/A	T/T	C/T	G/A	G/A	T/C	G/G	T/T	C/C	G/C	G/A	C/A	G/G	A/G	T/T	T/C	T/A	T/G	T/A	C/A	T/C	T/T	C/C	G/G	T/G	C/G	G/A	A/C	T/A	A/G	C/T	A/G	A/G	C/T	A/C	C/A	C/A	G/A	G/T	A/G	G/T	A/T	G/C	T/C	A/T	A/T	G/C	A/A	A/C	G/A	A/A	C/C
1.166.41	gsd	1	1.1	5.5	T/T	C/C	C/C	A/A	G/G	T/T	C/C	C/C	T/T	A/A	C/C	T/T	G/G	C/C	G/G	T/T	A/A	T/T	G/C	T/T	A/A	A/A	C/C	T/G	A/A	G/G	G/G	T/T	G/G	A/A	A/A	G/G	A/A	G/G	G/G	C/C	T/T	T/T	C/C	G/G	C/C	A/A	G/G	T/T	A/C	C/C	C/T	T/T	T/C	T/T	A/A	A/A	A/A	T/T	C/T	G/A	G/A	T/C	G/G	T/T	C/C	G/C	G/A	C/A	G/G	A/G	T/T	T/C	T/A	T/G	T/A	C/A	T/C	T/T	C/C	G/G	T/G	C/G	G/A	A/C	T/A	A/G	C/T	A/G	A/G	C/T	A/C	C/A	C/A	G/A	G/T	A/G	G/T	A/T	G/C	T/C	A/T	A/T	G/C	A/A	A/C	G/A	A/A	C/C
1.166.14	gsd	1	1.1	17.17	G/G	T/T	C/C	A/A	G/G	G/G	T/T	A/A	T/T	A/A	C/C	A/A	G/G	C/C	A/A	G/G	C/C	T/T	G/G	T/T	G/G	A/A	C/C	G/G	A/A	A/A	A/A	A/A	T/T	G/G	G/G	C/C	G/G	G/A	A/A	C/C	T/T	T/T	T/T	G/G	C/C	C/C	G/G	T/T	A/A	C/C	C/C	T/T	C/C	T/T	A/A	A/A	A/A	T/T	C/C	G/G	G/G	C/C	G/G	C/C	C/C	C/C	G/G	A/A	G/G	A/A	T/T	C/C	T/T	T/T	A/A	A/A	C/C	T/T	C/C	G/G	G/G	C/C	G/G	A/A	T/T	G/G	C/C	A/A	A/A	C/C	A/A	C/C	C/C	G/G	G/G	A/A	G/G	T/T	G/G	T/T	A/A	A/A	G/G	G/G	A/A	G/G	A/A	C/C
1.166.87	gsd	1	1.1	17.17	G/G	T/T	C/C	A/A	G/G	G/G	T/T	A/A	T/T	A/A	C/C	A/A	G/G	C/C	A/A	G/G	C/C	T/T	G/G	T/T	G/G	A/A	C/C	G/G	A/A	A/A	A/A	A/A	T/T	G/G	G/G	C/C	G/G	G/A	A/A	C/C	T/T	T/T	T/T	G/G	C/C	C/C	G/G	T/T	A/A	C/C	C/C	T/T	C/C	T/T	A/A	A/A	A/A	T/T	C/C	G/G	G/G	C/C	G/G	C/C	C/C	C/C	G/G	A/A	G/G	A/A	T/T	C/C	T/T	T/T	A/A	A/A	C/C	T/T	C/C	G/G	G/G	C/C	G/G	A/A	T/T	G/G	C/C	A/A	A/A	C/C	A/A	C/C	C/C	G/G	G/G	A/A	G/G	T/T	G/G	T/T	A/A	A/A	G/G	G/G	A/A	G/G	NA	C/C
1.166.65	gsd	1	1.1	17.17	G/G	T/T	C/C	A/A	G/G	G/G	T/T	A/A	T/T	A/A	C/C	A/A	G/G	C/C	A/A	G/G	C/C	T/T	G/G	T/T	G/G	A/A	C/C	G/G	A/A	A/A	A/A	A/A	T/T	G/G	G/G	C/C	G/G	G/A	A/A	C/C	T/T	T/T	T/T	G/G	C/C	C/C	G/G	T/T	A/A	C/C	C/C	T/T	C/C	T/T	A/A	A/A	A/A	T/T	C/C	G/G	G/G	C/C	G/G	C/C	C/C	C/C	G/G	A/A	G/G	A/A	T/T	C/C	T/T	T/T	A/A	A/A	C/C	T/T	C/C	G/G	G/G	C/C	G/G	A/A	T/T	G/G	C/C	A/A	A/A	C/C	A/A	C/C	C/C	G/G	G/G	A/A	G/G	T/T	G/G	T/T	A/A	A/A	G/G	G/G	A/A	G/G	A/A	C/C
1.166.76	gsd	1	1.1	17.17	G/G	T/T	C/C	A/A	G/G	G/G	T/T	A/A	T/T	A/A	C/C	A/A	G/G	C/C	A/A	G/G	C/C	T/T	G/G	T/T	G/G	A/A	C/C	G/G	A/A	A/A	A/A	A/A	T/T	G/G	G/G	C/C	G/G	G/A	A/A	C/C	T/T	T/T	T/T	G/G	C/C	C/C	G/G	T/T	A/A	C/C	C/C	T/T	C/C	T/T	A/A	A/A	A/A	T/T	C/C	G/G	G/G	C/C	G/G	C/C	C/C	C/C	G/G	A/A	G/G	A/A	T/T	C/C	T/T	T/T	A/A	A/A	C/C	T/T	C/C	G/G	G/G	C/C	G/G	A/A	T/T	G/G	C/C	A/A	A/A	C/C	A/A	C/C	C/C	G/G	G/G	A/A	G/G	T/T	G/G	T/T	A/A	A/A	G/G	G/G	A/A	G/G	A/A	C/C
1.166.107	gsd	1	1.1	17.17	G/G	T/T	C/C	A/A	G/G	G/G	T/T	A/A	T/T	A/A	C/C	A/A	G/G	C/C	A/A	G/G	C/C	T/T	G/G	T/T	G/G	A/A	C/C	G/G	A/A	A/A	A/A	A/A	T/T	G/G	G/G	C/C	G/G	G/A	A/A	C/C	T/T	T/T	T/T	G/G	C/C	C/C	G/G	T/T	A/A	C/C	C/C	T/T	C/C	T/T	A/A	A/A	A/A	T/T	C/C	G/G	G/G	C/C	G/G	C/C	C/C	C/C	G/G	A/A	G/G	A/A	T/T	C/C	T/T	T/T	A/A	A/A	C/C	T/T	C/C	G/G	G/G	C/C	G/G	A/A	T/T	G/G	C/C	A/A	A/A	C/C	A/A	C/C	C/C	G/G	G/G	A/A	G/G	T/T	G/G	T/T	A/A	A/A	G/G	G/G	A/A	G/G	A/A	C/C
1.166.44	gsd	1	1.1	17.17	G/G	T/T	C/C	A/A	G/G	G/G	T/T	A/A	T/T	A/A	C/C	A/A	G/G	C/C	A/A	G/G	C/C	T/T	G/G	T/T	G/G	A/A	C/C	G/G	A/A	A/A	A/A	A/A	T/T	G/G	G/G	C/C	G/G	G/A	A/A	C/C	T/T	T/T	T/T	G/G	C/C	C/C	G/G	T/T	A/A	C/C	C/C	T/T	C/C	T/T	A/A	A/A	A/A	T/T	C/C	G/G	G/G	C/C	G/G	C/C	C/C	C/C	G/G	A/A	G/G	A/A	T/T	C/C	T/T	T/T	A/A	A/A	C/C	T/T	C/C	G/G	G/G	C/C	G/G	A/A	T/T	G/G	C/C	A/A	A/A	C/C	A/A	C/C	C/C	G/G	G/G	A/A	G/G	T/T	G/G	T/T	A/A	A/A	G/G	G/G	A/A	G/G	A/A	C/C
1.166.66	gsd	1	1.1	17.17	G/G	T/T	C/C	A/A	G/G	G/G	T/T	A/A	T/T	A/A	C/C	A/A	G/G	C/C	A/A	G/G	C/C	T/T	G/G	T/T	G/G	A/A	C/C	G/G	A/A	A/A	A/A	A/A	T/T	G/G	G/G	C/C	G/G	G/A	A/A	C/C	T/T	T/T	T/T	G/G	C/C	C/C	G/G	T/T	A/A	C/C	C/C	T/T	C/C	T/T	A/A	A/A	A/A	T/T	C/C	G/G	G/G	C/C	G/G	C/C	C/C	C/C	G/G	A/A	G/G	A/A	T/T	C/C	T/T	T/T	A/A	A/A	C/C	T/T	C/C	G/G	G/G	C/C	G/G	A/A	T/T	G/G	C/C	A/A	A/A	C/C	A/A	C/C	C/C	G/G	G/G	A/A	G/G	T/T	G/G	T/T	A/A	A/A	G/G	G/G	A/A	G/G	A/A	C/C
1.166.36	gsd	1	1.1	5.17	G/T	C/T	C/C	A/A	G/G	T/G	C/T	C/A	T/T	A/A	C/C	T/A	G/G	C/C	A/G	T/G	A/C	T/T	G/G	T/T	A/A	A/A	C/C	T/G	A/A	A/A	G/A	A/T	G/T	A/G	A/G	G/C	A/G	G/A	G/A	C/C	T/T	T/T	C/T	G/G	C/C	C/A	G/G	T/T	A/C	C/C	C/T	T/T	T/C	T/T	A/A	A/A	A/A	T/T	C/T	G/A	G/A	T/C	G/G	T/C	C/C	G/C	G/A	C/A	G/G	A/G	T/T	T/C	T/A	T/G	T/A	C/A	T/C	T/T	C/C	G/G	T/G	C/C	G/G	A/A	T/T	G/G	C/C	A/A	A/A	C/C	A/A	C/C	C/C	G/G	G/G	A/A	G/G	T/T	G/G	T/T	A/A	A/A	G/G	A/A	A/A	G/G	A/A	C/C
1.166.45	gsd	1	1.1	5.17	G/T	C/T	C/C	A/A	G/G	T/G	C/T	C/A	T/T	A/A	C/C	T/A	G/G	C/C	A/G	T/G	A/C	T/T	G/G	T/T	A/A	A/A	C/C	T/G	A/A	A/A	G/A	A/T	G/T	A/G	A/G	G/C	A/G	G/A	G/A	C/C	T/T	T/T	C/T	G/G	C/C	C/A	G/G	T/T	A/C	C/C	C/T	T/T	T/C	T/T	A/A	A/A	A/A	T/T	C/T	G/A	G/A	T/C	G/G	T/C	C/C	G/C	G/A	C/A	G/G	A/G	T/T	T/C	T/A	T/G	T/A	C/A	T/C	T/T	C/C	G/G	T/G	C/C	G/G	A/A	T/T	G/G	C/C	A/A	A/A	C/C	A/A	C/C	C/C	G/G	G/G	A/A	G/G	T/T	G/G	T/T	A/A	A/A	G/G	A/A	A/A	G/G	A/A	C/C
1.166.67	gsd	1	1.1	5.17	G/T	C/T	C/C	A/A	G/G	T/G	C/T	C/A	T/T	A/A	C/C	T/A	G/G	C/C	A/G	T/G	A/C	T/T	G/G	T/T	A/A	A/A	C/C	T/G	A/A	A/A	G/A	A/T	G/T	A/G	A/G	G/C	A/G	G/A	G/A	C/C	T/T	T/T	C/T	G/G	C/C	C/A	G/G	T/T	A/C	C/C	C/T	T/T	T/C	T/T	A/A	A/A	A/A	T/T	C/T	G/A	G/A	T/C	G/G	T/C	C/C	G/C	G/A	C/A	G/G	A/G	T/T	T/C	T/A	T/G	T/A	C/A	T/C	T/T	C/C	G/G	T/G	C/C	G/G	A/A	T/T	G/G	C/C	A/A	A/A	C/C	A/A	C/C	C/C	G/G	G/G	A/A	G/G	T/T	G/G	T/T	A/A	A/A	G/G	A/A	A/A	G/G	A/A	C/C
1.166.15	gsd	1	1.1	5.17	G/T	C/T	C/C	A/A	G/G	T/G	C/T	C/A	T/T	A/A	C/C	T/A	G/G	C/C	A/G	T/G	A/C	T/T	G/G	T/T	A/A	A/A	C/C	T/G	A/A	A/A	G/A	A/T	G/T	A/G	A/G	G/C	A/G	G/A	G/A	C/C	T/T	T/T	C/T	G/G	C/C	C/A	G/G	T/T	A/C	C/C	C/T	T/T	T/C	T/T	A/A	A/A	A/A	T/T	C/T	G/A	G/A	T/C	G/G	T/C	C/C	G/C	G/A	C/A	G/G	A/G	T/T	T/C	T/A	T/G	T/A	C/A	T/C	T/T	C/C	G/G	T/G	C/C	G/G	A/A	T/T	G/G	C/C	A/A	A/A	C/C	A/A	C/C	C/C	G/G	G/G	A/A	G/G	T/T	G/G	T/T	A/A	A/A	G/G	A/A	A/A	G/G	A/A	C/C
1.166.25	gsd	1	1.1	5.17	G/T	C/T	C/C	A/A	G/G	T/G	C/T	C/A	T/T	A/A	C/C	T/A	G/G	C/C	A/G	T/G	A/C	T/T	G/G	T/T	A/A	A/A	C/C	T/G	A/A	A/A	G/A	A/T	G/T	A/G	A/G	G/C	A/G	G/A	G/A	C/C	T/T	T/T	C/T	G/G	C/C	C/A	G/G	T/T	A/C	C/C	C/T	T/T	T/C	T/T	A/A	A/A	A/A	T/T	C/T	G/A	G/A	T/C	G/G	T/C	C/C	G/C	G/A	C/A	G/G	A/G	T/T	T/C	T/A	T/G	T/A	C/A	T/C	T/T	C/C	G/G	T/G	C/C	G/G	A/A	T/T	G/G	C/C	A/A	A/A	C/C	A/A	C/C	C/C	G/G	G/G	A/A	G/G	T/T	G/G	T/T	A/A	A/A	G/G	A/A	A/A	G/G	A/A	C/C
1.166.83	gsd	1	1.1	5.17	G/T	C/T	C/C	A/A	G/G	T/G	C/T	C/A	T/T	A/A	C/C	T/A	G/G	C/C	A/G	T/G	A/C	T/T	G/G	T/T	A/A	A/A	C/C	T/G	A/A	A/A	G/A	A/T	G/T	A/G	A/G	G/C	A/G	G/A	G/A	C/C	T/T	T/T	C/T	G/G	C/C	C/A	G/G	T/T	A/C	C/C	C/T	T/T	T/C	T/T	A/A	A/A	A/A	T/T	C/T	G/A	G/A	T/C	G/G	T/C	C/C	G/C	G/A	C/A	G/G	A/G	T/T	T/C	T/A	T/G	T/A	C/A	T/C	T/T	C/C	G/G	T/G	C/C	G/G	A/A	T/T	G/G	C/C	A/A	A/A	C/C	A/A	C/C	C/C	G/G	G/G	A/A	G/G	T/T	G/G	T/T	A/A	A/A	G/G	A/A	A/A	G/G	A/A	C/C
1.166.93	gsd	1	1.1	5.17	G/T	C/T	C/C	A/A	G/G	T/G	C/T	C/A	T/T	A/A	C/C	T/A	G/G	C/C	A/G	T/G	A/C	T/T	G/G	T/T	A/A	A/A	C/C	T/G	A/A	A/A	G/A	A/T	G/T	A/G	A/G	G/C	A/G	G/A	G/A	C/C	T/T	T/T	C/T	G/G	C/C	C/A	G/G	T/T	A/C	C/C	C/T	T/T	T/C	T/T	A/A	A/A	A/A	T/T	C/T	G/A	G/A	T/C	G/G	T/C	C/C	G/C	G/A	C/A	G/G	A/G	T/T	T/C	T/A	T/G	T/A	C/A	T/C	T/T	C/C	G/G	T/G	C/C	G/G	A/A	T/T	G/G	C/C	A/A	A/A	C/C	A/A	C/C	C/C	G/G	G/G	A/A	G/G	T/T	G/G	T/T	A/A	A/A	G/G	A/A	A/A	G/G	A/A	C/C
1.166.61	gsd	1	1.1	5.17	G/T	C/T	C/C	A/A	G/G	T/G	C/T	C/A	T/T	A/A	C/C	T/A	G/G	C/C	A/G	T/G	A/C	T/T	G/G	T/T	A/A	A/A	C/C	T/G	A/A	A/A	G/A	A/T	G/T	A/G	A/G	G/C	A/G	G/A	G/A	C/C	T/T	T/T	C/T	G/G	C/C	C/A	G/G	T/T	A/C	C/C	C/T	T/T	T/C	T/T	A/A	A/A	A/A	T/T	C/T	G/A	G/A	T/C	G/G	T/C	C/C	G/C	G/A	C/A	G/G	A/G	T/T	T/C	T/A	T/G	T/A	C/A	T/C	T/T	C/C	G/G	T/G	C/C	G/G	A/A	T/T	G/G	C/C	A/A	A/A	C/C	A/A	C/C	C/C	G/G	G/G	A/A	G/G	T/T	G/G	T/T	A/A	A/A	G/G	A/A	A/A	G/G	A/A	C/C
1.166.86	gsd	1	1.1	5.17	G/T	C/T	C/C	A/A	G/G	T/G	C/T	C/A	T/T	A/A	C/C	T/A	G/G	C/C	A/G	T/G	A/C	T/T	G/G	T/T	A/A	A/A	C/C	T/G	A/A	A/A	G/A	A/T	G/T	A/G	A/G	G/C	A/G	G/A	G/A	C/C	T/T	T/T	C/T	G/G	C/C	C/A	G/G	T/T	A/C	C/C	C/T	T/T	T/C	T/T	A/A	A/A	A/A	T/T	C/T	G/A	G/A	T/C	G/G	T/C	C/C	G/C	G/A	C/A	G/G	A/G	T/T	T/C	T/A	T/G	T/A	C/A	T/C	T/T	C/C	G/G	T/G	C/C	G/G	A/A	T/T	G/G	C/C	A/A	A/A	C/C	A/A	C/C	C/C	G/G	G/G	A/A	G/G	T/T	G/G	T/T	A/A	A/A	G/G	A/A	A/A	G/G	A/A	C/C
1.166.126	gsd	1	1.1	5.17	G/T	C/T	C/C	A/A	G/G	T/G	C/T	C/A	T/T	A/A	C/C	T/A	G/G	C/C	A/G	T/G	A/C	T/T	G/G	T/T	A/A	A/A	C/C	T/G	A/A	A/A	G/A	A/T	G/T	A/G	A/G	G/C	A/G	G/A	G/A	C/C	T/T	T/T	C/T	G/G	C/C	C/A	G/G	T/T	A/C	C/C	C/T	T/T	T/C	T/T	A/A	A/A	A/A	T/T	C/T	G/A	G/A	T/C	G/G	T/C	C/C	G/C	G/A	C/A	G/G	A/G	T/T	T/C	T/A	T/G	T/A	C/A	T/C	T/T	C/C	G/G	T/G	C/C	G/G	A/A	T/T	G/G	C/C	A/A	A/A	C/C	A/A	C/C	C/C	G/G	G/G	A/A	G/G	T/T	G/G	T/T	A/A	A/A	G/G	A/A	A/A	G/G	A/A	C/C
1.166.127	gsd	1	1.1	5.17	G/T	C/T	C/C	A/A	G/G	T/G	C/T	C/A	T/T	A/A	C/C	T/A	G/G	C/C	A/G	T/G	A/C	T/T	G/G	T/T	A/A	A/A	C/C	T/G	A/A	A/A	G/A	A/T	G/T	A/G	A/G	G/C	A/G	G/A	G/A	C/C	T/T	T/T	C/T	G/G	C/C	C/A	G/G	T/T	A/C	C/C	C/T	T/T	T/C	T/T	A/A	A/A	A/A	T/T	C/T	G/A	G/A	T/C	G/G	T/C	C/C	G/C	G/A	C/A	G/G	A/G	T/T	T/C	T/A	T/G	T/A	C/A	T/C	T/T	C/C	G/G	T/G	C/C	G/G	A/A	T/T	G/G	C/C	A/A	A/A	C/C	A/A	C/C	C/C	G/G	G/G	A/A	G/G	T/T	G/G	T/T	A/A	A/A	G/G	A/A	A/A	G/G	A/A	C/C
1.166.19	gsd	1	1.1	5.17	G/T	C/T	C/C	A/A	G/G	T/G	C/T	C/A	T/T	A/A	C/C	T/A	G/G	C/C	A/G	T/G	A/C	T/T	G/G	T/T	A/A	A/A	C/C	T/G	A/A	A/A	G/A	A/T	G/T	A/G	A/G	G/C	A/G	G/A	G/A	C/C	T/T	T/T	C/T	G/G	C/C	C/A	G/G	T/T	A/C	C/C	C/T	T/T	T/C	T/T	A/A	A/A	A/A	T/T	C/T	G/A	G/A	T/C	G/G	T/C	C/C	G/C	G/A	C/A	G/G	A/G	T/T	T/C	T/A	T/G	T/A	C/A	T/C	T/T	C/C	G/G	T/G	C/C	G/G	A/A	T/T	G/G	C/C	A/A	A/A	C/C	A/A	C/C	C/C	G/G	G/G	A/A	G/G	T/T	G/G	T/T	A/A	A/A	G/G	A/A	A/A	G/G	A/A	C/C
1.166.42	gsd	1	1.1	5.17	G/T	C/T	C/C	A/A	G/G	T/G	C/T	C/A	T/T	A/A	C/C	T/A	G/G	C/C	A/G	T/G	A/C	T/T	G/G	T/T	A/A	A/A	C/C	T/G	A/A	A/A	G/A	A/T	G/T	A/G	A/G	G/C	A/G	G/A	G/A	C/C	T/T	T/T	C/T	G/G	C/C	C/A	G/G	T/T	A/C	C/C	C/T	T/T	T/C	T/T	A/A	A/A	A/A	T/T	C/T	G/A	G/A	T/C	G/G	T/C	C/C	G/C	G/A	C/A	G/G	A/G	T/T	T/C	T/A	T/G	T/A	C/A	T/C	T/T	C/C	G/G	T/G	C/C	G/G	A/A	T/T	G/G	C/C	A/A	A/A	C/C	A/A	C/C	C/C	G/G	G/G	A/A	G/G	T/T	G/G	T/T	A/A	A/A	G/G	A/A	A/A	G/G	A/A	C/C
1.166.21	gsd	1	1.1	5.17	G/T	C/T	C/C	A/A	G/G	T/G	C/T	C/A	NA	A/A	C/C	T/A	G/G	C/C	A/G	T/G	A/C	T/T	G/G	T/T	A/A	A/A	C/C	T/G	A/A	A/A	G/A	A/T	G/T	A/G	A/G	G/C	A/G	G/A	G/G	C/C	A/A	T/T	C/T	G/G	C/C	C/A	G/G	T/T	A/C	C/C	C/T	T/T	T/C	NA	A/A	A/A	A/A	T/T	C/T	G/A	G/A	T/C	G/G	T/C	C/C	G/C	G/A	NA	G/G	A/G	T/T	T/C	NA	NA	T/A	C/A	T/C	T/T	C/C	G/G	T/G	C/C	G/G	A/A	T/T	G/G	C/C	A/A	A/A	C/C	A/A	C/C	NA	NA	NA	A/A	G/G	T/T	G/G	T/T	NA	NA	G/G	A/A	A/A	G/G	A/A	C/C
1.166.32	gsd	1	1.1	5.17	G/T	C/T	C/C	A/A	G/G	T/G	C/T	C/A	T/T	A/A	C/C	T/A	G/G	C/C	A/G	T/G	A/C	T/T	G/G	T/T	A/A	A/A	C/C	T/G	A/A	A/A	G/A	A/T	G/T	A/G	A/G	G/C	A/G	G/A	G/A	C/C	T/T	T/T	C/T	G/G	C/C	C/A	G/G	T/T	A/C	C/C	C/T	T/T	T/C	T/T	A/A	A/A	A/A	T/T	C/T	G/A	G/A	T/C	G/G	T/C	C/C	G/C	G/A	C/A	G/G	A/G	T/T	T/C	T/A	T/G	T/A	C/A	T/C	T/T	C/C	G/G	T/G	C/C	G/G	A/A	T/T	G/G	C/C	A/A	A/A	C/C	A/A	C/C	C/C	G/G	G/G	A/A	G/G	T/T	G/G	T/T	A/A	A/A	G/G	A/A	A/A	G/G	A/A	C/C
1.166.109	gsd	1	1.1	5.9	G/T	C/T	C/C	A/A	G/G	T/T	C/C	C/C	T/T	A/A	C/C	T/A	G/G	C/C	A/G	T/G	A/C	T/T	G/G	T/T	A/A	A/A	C/C	T/G	A/A	G/G	G/A	A/T	G/T	A/G	A/A	G/C	A/A	G/A	G/A	C/C	T/T	T/T	C/C	G/G	C/C	C/A	G/G	T/T	A/C	C/C	C/T	T/T	T/C	T/T	A/A	A/A	A/A	T/T	C/T	G/A	G/A	T/C	G/G	T/T	C/C	G/C	G/A	C/A	G/G	A/G	T/T	T/C	T/A	T/G	T/A	C/C	T/T	T/T	C/C	G/G	T/G	C/C	G/G	A/A	T/T	G/G	C/C	A/A	A/A	C/C	A/A	C/C	C/C	G/G	G/G	A/A	G/G	T/T	G/G	T/T	A/A	A/A	G/G	A/A	A/A	G/G	A/A	C/C
1.166.3	gsd	1	1.1	5.17	G/T	C/T	C/C	A/A	G/G	T/G	C/T	C/A	T/T	A/A	C/C	T/A	G/G	C/C	A/G	T/G	A/C	T/T	G/G	T/T	A/A	A/A	C/C	T/G	A/A	A/A	G/A	A/T	G/T	A/G	A/G	G/C	A/G	G/A	G/A	C/C	T/T	T/T	C/T	G/G	C/C	C/A	G/G	T/T	A/C	C/C	C/T	T/T	T/C	T/T	A/A	A/A	A/A	T/T	C/T	G/A	G/A	T/C	G/G	T/C	C/C	G/C	G/A	C/A	G/G	A/G	T/T	T/C	T/A	T/G	T/A	C/A	T/C	T/T	C/C	G/G	T/G	C/C	G/G	A/A	T/T	G/G	C/C	A/A	A/A	C/C	A/A	C/C	C/C	G/G	G/G	A/A	G/G	T/T	G/G	T/T	A/A	A/A	G/G	A/A	A/A	G/G	A/A	C/C
1.166.58	gsd	1	1.1	5.5	T/T	C/C	C/C	A/A	G/G	T/T	C/C	C/C	T/T	A/A	C/C	T/T	G/G	C/C	G/G	T/T	A/A	T/T	G/G	T/T	A/A	A/A	C/C	T/T	A/A	G/G	G/G	T/T	G/G	A/A	A/A	G/G	A/A	G/G	G/G	C/C	T/T	T/T	C/C	G/G	C/C	A/A	G/G	T/T	C/C	C/C	T/T	T/T	T/T	T/T	A/A	A/A	A/A	T/T	T/T	A/A	A/A	T/T	G/G	T/T	C/C	G/G	A/A	C/C	G/G	G/G	T/T	T/T	A/A	G/G	T/T	C/C	T/T	T/T	C/C	G/G	T/T	C/C	G/G	A/A	T/T	G/G	C/C	A/A	A/A	C/C	A/A	C/C	C/C	G/G	G/G	A/A	G/G	T/T	G/G	T/T	A/A	A/A	G/G	A/A	A/A	G/G	A/A	C/C
1.166.91	gsd	1	1.1	5.5	T/T	C/C	C/C	A/A	G/G	T/T	C/C	C/C	T/T	A/A	C/C	T/T	G/G	C/C	G/G	T/T	A/A	T/T	G/G	T/T	A/A	A/A	C/C	T/T	A/A	G/G	G/G	T/T	G/G	A/A	A/A	G/G	A/A	G/G	G/G	C/C	T/T	T/T	C/C	G/G	C/C	A/A	G/G	T/T	C/C	C/C	T/T	T/T	T/T	T/T	A/A	A/A	A/A	T/T	T/T	A/A	A/A	T/T	G/G	T/T	C/C	G/G	A/A	C/C	G/G	G/G	T/T	T/T	A/A	G/G	T/T	C/C	T/T	T/T	C/C	G/G	T/T	C/C	G/G	A/A	T/T	G/G	C/C	A/A	A/A	C/C	A/A	C/C	C/C	G/G	G/G	A/A	G/G	T/T	G/G	T/T	A/A	A/A	G/G	A/A	A/A	G/G	A/A	C/C
1.166.110	gsd	1	1.1	5.5	T/T	C/C	C/C	A/A	G/G	T/T	C/C	C/C	T/T	A/A	C/C	T/T	G/G	C/C	G/G	T/T	A/A	T/T	G/G	T/T	A/A	A/A	C/C	T/T	A/A	G/G	G/G	T/T	G/G	A/A	A/A	G/G	A/A	G/G	G/G	C/C	T/T	T/T	C/C	G/G	C/C	A/A	G/G	T/T	C/C	C/C	T/T	T/T	T/T	T/T	A/A	A/A	A/A	T/T	T/T	A/A	A/A	T/T	G/G	T/T	C/C	G/G	A/A	C/C	G/G	G/G	T/T	T/T	A/A	G/G	T/T	C/C	T/T	T/T	C/C	G/G	T/T	C/C	G/G	A/A	T/T	G/G	C/C	A/A	A/A	C/C	A/A	C/C	C/C	G/G	G/G	A/A	G/G	T/T	G/G	T/T	A/A	A/A	G/G	A/A	A/A	G/G	A/A	C/C
1.166.122	gsd	1	1.1	5.5	T/T	C/C	C/C	A/A	G/G	T/T	C/C	C/C	T/T	A/A	C/C	T/T	G/G	C/C	G/G	T/T	A/A	T/T	G/G	T/T	A/A	A/A	C/C	T/T	A/A	G/G	G/G	T/T	G/G	A/A	A/A	G/G	A/A	G/G	G/G	C/C	T/T	T/T	C/C	G/G	C/C	A/A	G/G	T/T	C/C	C/C	T/T	T/T	T/T	T/T	A/A	A/A	A/A	T/T	T/T	A/A	A/A	T/T	G/G	T/T	C/C	G/G	A/A	C/C	G/G	G/G	T/T	T/T	A/A	G/G	T/T	C/C	T/T	T/T	C/C	G/G	T/T	C/C	G/G	A/A	T/T	G/G	C/C	A/A	A/A	C/C	A/A	C/C	C/C	G/G	G/G	A/A	G/G	T/T	G/G	T/T	A/A	A/A	G/G	A/A	A/A	G/G	A/A	C/C
1.166.4	gsd	1	1.2	5.6	T/T	C/C	C/C	A/A	G/G	T/T	C/C	C/C	T/T	A/A	C/C	T/T	G/A	C/C	G/G	T/T	A/A	T/T	G/G	T/T	A/A	A/A	C/C	T/T	A/A	G/G	G/G	T/T	G/G	A/A	A/A	G/G	A/A	G/G	G/G	C/C	T/T	T/T	C/C	G/G	C/C	A/A	G/G	T/T	C/C	C/T	T/T	T/T	T/C	T/T	A/A	A/A	A/A	T/T	T/T	A/A	A/A	T/T	G/G	T/T	C/C	G/G	A/A	C/C	G/G	G/G	T/T	T/T	A/A	G/G	T/T	C/C	T/T	T/T	C/C	G/G	T/T	C/G	G/G	A/A	T/T	G/G	C/C	A/A	A/A	C/C	A/A	C/C	C/C	G/G	G/G	A/A	G/G	T/T	G/G	T/T	A/A	A/A	G/G	A/A	A/A	G/G	A/A	C/C
1.166.37	gsd	1	1.1	5.5	T/T	C/C	C/C	A/A	G/G	T/T	C/C	C/C	T/T	A/A	C/C	T/T	G/G	C/C	G/G	T/T	A/A	T/T	G/G	T/T	A/A	A/A	C/C	T/T	A/A	G/G	G/G	T/T	G/G	A/A	A/A	G/G	A/A	G/G	G/G	C/C	T/T	T/T	C/C	G/G	C/C	A/A	G/G	T/T	C/C	C/C	T/T	T/T	T/T	T/T	A/A	A/A	A/A	T/T	T/T	A/A	A/A	T/T	G/G	T/T	C/C	G/G	A/A	C/C	G/G	G/G	T/T	T/T	A/A	G/G	T/T	C/C	T/T	T/T	C/C	G/G	T/T	C/C	G/G	A/A	T/T	G/G	C/C	A/A	A/A	C/C	A/A	C/C	C/C	G/G	G/G	A/A	G/G	T/T	G/G	T/T	A/A	A/A	G/G	A/A	A/A	G/G	A/A	C/C
1.166.48	gsd	1	1.1	5.5	T/T	C/C	C/C	A/A	G/G	T/T	C/C	C/C	T/T	A/A	C/C	T/T	G/G	C/C	G/G	T/T	A/A	T/T	G/G	T/T	A/A	A/A	C/C	T/T	A/A	G/G	G/G	T/T	G/G	A/A	A/A	G/G	A/A	G/G	G/G	C/C	T/T	T/T	C/C	G/G	C/C	A/A	G/G	T/T	C/C	C/C	T/T	T/T	T/T	T/T	A/A	A/A	A/A	T/T	T/T	A/A	A/A	T/T	G/G	T/T	C/C	G/G	A/A	C/C	G/G	G/G	T/T	T/T	A/A	G/G	T/T	C/C	T/T	T/T	C/C	G/G	T/T	C/C	G/G	A/A	T/T	G/G	C/C	A/A	A/A	C/C	A/A	C/C	C/C	G/G	G/G	A/A	G/G	T/T	G/G	T/T	A/A	A/A	G/G	A/A	A/A	G/G	A/A	C/C
1.166.82	gsd	1	1.1	5.5	T/T	C/C	C/C	A/A	G/G	T/T	C/C	C/C	T/T	A/A	C/C	T/T	G/G	C/C	G/G	T/T	A/A	T/T	G/G	T/T	A/A	A/A	C/C	T/T	A/A	G/G	G/G	T/T	G/G	A/A	A/A	G/G	A/A	G/G	G/G	C/C	T/T	T/T	C/C	G/G	C/C	A/A	G/G	T/T	C/C	C/C	T/T	T/T	T/T	T/T	A/A	A/A	A/A	T/T	T/T	A/A	A/A	T/T	G/G	T/T	C/C	G/G	A/A	C/C	G/G	G/G	T/T	T/T	A/A	G/G	T/T	C/C	T/T	T/T	C/C	G/G	T/T	C/C	G/G	A/A	T/T	G/G	C/C	A/A	A/A	C/C	A/A	C/C	C/C	G/G	G/G	A/A	G/G	T/T	G/G	T/T	A/A	A/A	G/G	A/A	A/A	G/G	A/A	C/C
1.166.123	gsd	1	1.1	5.5	T/T	C/C	C/C	A/A	G/G	T/T	C/C	C/C	T/T	A/A	C/C	T/T	G/G	C/C	G/G	T/T	A/A	T/T	G/G	T/T	A/A	A/A	C/C	T/T	A/A	G/G	G/G	T/T	G/G	A/A	A/A	G/G	A/A	G/G	G/G	C/C	T/T	T/T	C/C	G/G	C/C	A/A	G/G	T/T	C/C	C/C	T/T	T/T	T/T	T/T	A/A	A/A	A/A	T/T	T/T	A/A	A/A	T/T	G/G	T/T	C/C	G/G	A/A	C/C	G/G	G/G	T/T	T/T	A/A	G/G	T/T	C/C	T/T	T/T	C/C	G/G	T/T	C/C	G/G	A/A	T/T	G/G	C/C	A/A	A/A	C/C	A/A	C/C	C/C	G/G	G/G	A/A	G/G	T/T	G/G	T/T	A/A	A/A	G/G	A/A	A/A	G/G	A/A	C/C
1.166.49	gsd	1	1.1	5.5	T/T	C/C	C/C	A/A	G/G	T/T	C/C	C/C	T/T	A/A	C/C	T/T	G/G	C/C	G/G	T/T	A/A	T/T	G/G	T/T	A/A	A/A	C/C	T/T	A/A	G/G	G/G	T/T	G/G	A/A	A/A	G/G	A/A	G/G	G/G	C/C	T/T	T/T	C/C	G/G	C/C	A/A	G/G	T/T	C/C	C/C	T/T	T/T	T/T	T/T	A/A	A/A	A/A	T/T	T/T	A/A	A/A	T/T	G/G	T/T	C/C	G/G	A/A	C/C	G/G	G/G	T/T	T/T	A/A	G/G	T/T	C/C	T/T	T/T	C/C	G/G	T/T	C/C	G/G	A/A	T/T	G/G	C/C	A/A	A/A	C/C	A/A	C/C	C/C	G/G	G/G	A/A	G/G	T/T	G/G	T/T	A/A	A/A	NA	A/A	A/A	G/G	A/A	C/C
1.166.60	gsd	1	1.1	5.5	T/T	C/C	C/C	A/A	G/G	T/T	C/C	C/C	T/T	A/A	C/C	T/T	G/G	C/C	G/G	T/T	A/A	T/T	G/G	T/T	A/A	A/A	C/C	T/T	A/A	G/G	G/G	T/T	G/G	A/A	A/A	G/G	A/A	G/G	G/G	C/C	T/T	T/T	C/C	G/G	C/C	A/A	G/G	T/T	C/C	C/C	T/T	T/T	T/T	T/T	A/A	A/A	A/A	T/T	T/T	A/A	A/A	T/T	G/G	T/T	C/C	G/G	A/A	C/C	G/G	G/G	T/T	T/T	A/A	G/G	T/T	C/C	T/T	T/T	C/C	G/G	T/T	C/C	G/G	A/A	T/T	G/G	C/C	A/A	A/A	C/C	A/A	C/C	C/C	G/G	G/G	A/A	G/G	T/T	G/G	T/T	A/A	A/A	G/G	A/A	A/A	G/G	A/A	C/C
1.166.69	gsd	1	1.1	5.5	T/T	C/C	C/C	A/A	G/G	T/T	C/C	C/C	T/T	A/A	C/C	T/T	G/G	C/C	G/G	T/T	A/A	T/T	G/G	T/T	A/A	A/A	C/C	T/T	A/A	G/G	G/G	T/T	G/G	A/A	A/A	G/G	A/A	G/G	G/G	C/C	T/T	T/T	C/C	G/G	C/C	A/A	G/G	T/T	C/C	C/C	T/T	T/T	T/T	T/T	A/A	A/A	A/A	T/T	T/T	A/A	A/A	T/T	G/G	T/T	C/C	G/G	A/A	C/C	G/G	G/G	T/T	T/T	A/A	G/G	T/T	C/C	T/T	T/T	C/C	G/G	T/T	C/C	G/G	A/A	T/T	G/G	C/C	A/A	A/A	C/C	A/A	C/C	C/C	G/G	G/G	A/A	G/G	T/T	G/G	T/T	A/A	A/A	G/G	A/A	A/A	G/G	A/A	C/C
1.166.103	gsd	1	1.1	5.5	T/T	C/C	C/C	A/A	G/G	T/T	C/C	C/C	T/T	A/A	C/C	T/T	G/G	C/C	G/G	T/T	A/A	T/T	G/G	T/T	A/A	A/A	C/C	T/T	A/A	G/G	G/G	T/T	G/G	A/A	A/A	G/G	A/A	G/G	G/G	C/C	T/T	T/T	C/C	G/G	C/C	A/A	G/G	T/T	C/C	C/C	T/T	T/T	T/T	T/T	A/A	A/A	A/A	T/T	T/T	A/A	A/A	T/T	G/G	T/T	C/C	G/G	A/A	C/C	G/G	G/G	T/T	T/T	A/A	G/G	T/T	C/C	T/T	T/T	C/C	G/G	T/T	C/C	G/G	A/A	T/T	G/G	C/C	A/A	A/A	C/C	A/A	C/C	C/C	G/G	G/G	A/A	G/G	T/T	G/G	T/T	A/A	A/A	G/G	A/A	A/A	G/G	A/A	C/C
1.166.112	gsd	1	1.1	5.5	T/T	C/C	C/C	A/A	G/G	T/T	C/C	C/C	T/T	A/A	C/C	T/T	G/G	C/C	G/G	T/T	A/A	T/T	G/G	T/T	A/A	A/A	C/C	T/T	A/A	G/G	G/G	T/T	G/G	A/A	A/A	G/G	A/A	G/G	G/G	C/C	T/T	T/T	C/C	G/G	C/C	A/A	G/G	T/T	C/C	C/C	T/T	T/T	T/T	T/T	A/A	A/A	A/A	T/T	T/T	A/A	A/A	T/T	G/G	T/T	C/C	G/G	A/A	C/C	G/G	G/G	T/T	T/T	A/A	G/G	T/T	C/C	T/T	T/T	C/C	G/G	T/T	C/C	G/G	A/A	T/T	G/G	C/C	A/A	A/A	C/C	A/A	C/C	C/C	G/G	G/G	A/A	G/G	T/T	G/G	T/T	A/A	A/A	G/G	A/A	A/A	G/G	A/A	C/C
1.166.124	gsd	1	1.1	5.5	T/T	C/C	C/C	A/A	G/G	T/T	C/C	C/C	T/T	A/A	C/C	T/T	G/G	C/C	G/G	T/T	A/A	T/T	G/G	T/T	A/A	A/A	C/C	T/T	A/A	G/G	G/G	T/T	G/G	A/A	A/A	G/G	A/A	G/G	G/G	C/C	T/T	T/T	C/C	G/G	C/C	A/A	G/G	T/T	C/C	C/C	T/T	T/T	T/T	T/T	A/A	A/A	A/A	T/T	T/T	A/A	A/A	T/T	G/G	T/T	C/C	G/G	A/A	C/C	G/G	G/G	T/T	T/T	A/A	G/G	T/T	C/C	T/T	T/T	C/C	G/G	T/T	C/C	G/G	A/A	T/T	G/G	C/C	A/A	A/A	C/C	A/A	C/C	C/C	G/G	G/G	A/A	G/G	T/T	G/G	T/T	A/A	A/A	G/G	A/A	A/A	G/G	A/A	C/C
1.166.8	gsd	1	1.1	5.5	T/T	C/C	C/C	A/A	G/G	T/T	C/C	C/C	T/T	A/A	C/C	T/T	G/G	C/C	G/G	T/T	A/A	T/T	G/G	T/T	A/A	A/A	C/C	T/T	A/A	G/G	G/G	T/T	G/G	A/A	A/A	G/G	A/A	G/G	G/G	C/C	T/T	T/T	C/C	G/G	C/C	A/A	G/G	T/T	C/C	C/C	T/T	T/T	T/T	T/T	A/A	A/A	A/A	T/T	T/T	A/A	A/A	T/T	G/G	T/T	C/C	G/G	A/A	C/C	G/G	G/G	T/T	T/T	A/A	G/G	T/T	C/C	T/T	T/T	C/C	G/G	T/T	C/C	G/G	A/A	T/T	G/G	C/C	A/A	A/A	C/C	A/A	C/C	C/C	G/G	G/G	A/A	G/G	T/T	G/G	T/T	A/A	A/A	G/G	A/A	A/A	G/G	A/A	C/C
1.166.28	gsd	1	1.1	5.5	T/T	C/C	C/C	A/A	G/G	T/T	C/C	C/C	T/T	A/A	C/C	T/T	G/G	C/C	G/G	T/T	A/A	T/T	G/G	T/T	A/A	A/A	C/C	T/T	A/A	G/G	G/G	T/T	G/G	A/A	A/A	G/G	A/A	G/G	G/G	C/C	T/T	T/T	C/C	G/G	C/C	A/A	G/G	T/T	C/C	C/C	T/T	T/T	T/T	T/T	A/A	A/A	A/A	T/T	T/T	A/A	A/A	T/T	G/G	T/T	C/C	G/G	A/A	C/C	G/G	G/G	T/T	T/T	A/A	G/G	T/T	C/C	T/T	T/T	C/C	G/G	T/T	C/C	G/G	A/A	T/T	G/G	C/C	A/A	A/A	C/C	A/A	C/C	C/C	G/G	G/G	A/A	G/G	T/T	G/G	T/T	A/A	A/A	G/G	A/A	A/A	G/G	A/A	C/C
1.166.84	gsd	1	1.1	5.5	T/T	C/C	C/C	A/A	G/G	T/T	C/C	C/C	T/T	A/A	C/C	T/T	G/G	C/C	G/G	T/T	A/A	T/T	G/G	T/T	A/A	A/A	C/C	T/T	A/A	G/G	G/G	T/T	G/G	A/A	A/A	G/G	A/A	G/G	G/G	C/C	T/T	T/T	C/C	G/G	C/C	A/A	G/G	T/T	C/C	C/C	T/T	T/T	T/T	T/T	A/A	A/A	A/A	T/T	T/T	A/A	A/A	T/T	G/G	T/T	C/C	G/G	A/A	C/C	G/G	G/G	T/T	T/T	A/A	G/G	T/T	C/C	T/T	T/T	C/C	G/G	T/T	C/C	G/G	A/A	T/T	G/G	C/C	A/A	A/A	C/C	A/A	C/C	C/C	G/G	G/G	A/A	G/G	T/T	G/G	T/T	A/A	A/A	G/G	A/A	A/A	G/G	A/A	C/C
1.166.51	gsd	1	1.1	5.5	T/T	C/C	C/C	A/A	G/G	T/T	C/C	C/C	T/T	A/A	C/C	T/T	G/G	C/C	G/G	T/T	A/A	T/T	G/G	T/T	A/A	A/A	C/C	T/T	A/A	G/G	G/G	T/T	G/G	A/A	A/A	G/G	A/A	G/G	G/G	C/C	T/T	T/T	C/C	G/G	C/C	A/A	G/G	T/T	C/C	C/C	T/T	T/T	T/T	T/T	A/A	A/A	A/A	T/T	T/T	A/A	A/A	T/T	G/G	T/T	C/C	G/G	A/A	C/C	G/G	G/G	T/T	T/T	A/A	G/G	T/T	C/C	T/T	T/T	C/C	G/G	T/T	C/C	G/G	A/A	T/T	G/G	C/C	A/A	A/A	C/C	A/A	C/C	C/C	G/G	G/G	A/A	G/G	T/T	G/G	T/T	A/A	A/A	G/G	A/A	A/A	G/G	A/A	C/C
1.166.62	gsd	1	1.1	5.5	T/T	C/C	C/C	A/A	G/G	T/T	C/C	C/C	T/T	A/A	C/C	T/T	G/G	C/C	G/G	T/T	A/A	T/T	G/G	T/T	A/A	A/A	C/C	T/T	A/A	G/G	G/G	T/T	G/G	A/A	A/A	G/G	A/A	G/G	G/G	C/C	T/T	T/T	C/C	G/G	C/C	A/A	G/G	T/T	C/C	C/C	T/T	T/T	T/T	T/T	A/A	A/A	A/A	T/T	T/T	A/A	A/A	T/T	G/G	T/T	C/C	G/G	A/A	C/C	G/G	G/G	T/T	T/T	A/A	G/G	T/T	C/C	T/T	T/T	C/C	G/G	T/T	C/C	G/G	A/A	T/T	G/G	C/C	A/A	A/A	C/C	A/A	C/C	C/C	G/G	G/G	A/A	G/G	T/T	G/G	T/T	A/A	A/A	G/G	A/A	A/A	G/G	A/A	C/C
1.166.72	gsd	1	1.1	5.5	T/T	C/C	C/C	A/A	G/G	T/T	C/C	C/C	T/T	A/A	C/C	T/T	G/G	C/C	G/G	T/T	A/A	T/T	G/G	T/T	A/A	A/A	C/C	T/T	A/A	G/G	G/G	T/T	G/G	A/A	A/A	G/G	A/A	G/G	G/G	C/C	T/T	T/T	C/C	G/G	C/C	A/A	G/G	T/T	C/C	C/C	T/T	T/T	T/T	T/T	A/A	A/A	A/A	T/T	T/T	A/A	A/A	T/T	G/G	T/T	C/C	G/G	A/A	C/C	G/G	G/G	T/T	T/T	A/A	G/G	T/T	C/C	T/T	T/T	C/C	G/G	T/T	C/C	G/G	A/A	T/T	G/G	C/C	A/A	A/A	C/C	A/A	C/C	C/C	G/G	G/G	A/A	G/G	T/T	G/G	T/T	A/A	A/A	G/G	A/A	A/A	G/G	A/A	C/C
1.166.30	gsd	1	1.1	5.5	T/T	C/C	C/C	A/A	G/G	T/T	C/C	C/C	T/T	A/A	C/C	T/T	G/G	C/C	G/G	T/T	A/A	T/T	G/G	T/T	A/A	A/A	C/C	T/T	A/A	G/G	G/G	T/T	G/G	A/A	A/A	G/G	A/A	G/G	G/G	C/C	T/T	T/T	C/C	G/G	C/C	A/A	G/G	T/T	C/C	C/C	T/T	T/T	T/T	T/T	A/A	A/A	A/A	T/T	T/T	A/A	A/A	T/T	G/G	T/T	C/C	G/G	A/A	C/C	G/G	G/G	T/T	T/T	A/A	G/G	T/T	C/C	T/T	T/T	C/C	G/G	T/T	C/C	G/G	A/A	T/T	G/G	C/C	A/A	A/A	C/C	A/A	C/C	C/C	G/G	G/G	A/A	G/G	T/T	G/G	T/T	A/A	A/A	G/G	A/A	A/A	G/G	A/A	C/C
1.166.116	gsd	1	1.1	5.16	T/T	C/C	C/C	A/A	G/G	T/G	C/T	C/A	T/T	A/A	C/C	T/T	G/G	C/C	G/G	T/G	A/C	T/T	G/G	T/T	A/A	A/A	C/C	T/T	A/A	A/A	G/A	T/T	G/T	A/G	A/G	G/C	A/G	G/A	G/A	C/C	T/T	T/T	C/T	G/G	C/C	C/A	G/G	T/T	A/C	C/C	T/T	T/T	T/C	T/T	A/A	A/A	A/A	T/T	T/T	A/A	A/A	T/T	G/G	T/C	C/C	G/G	A/A	C/C	G/G	G/G	T/T	T/T	T/A	G/G	T/T	C/A	T/C	T/T	C/C	G/G	T/T	C/C	G/G	A/A	T/T	G/G	C/C	A/A	A/A	C/C	A/A	C/C	C/C	G/G	G/G	A/A	G/G	T/T	G/G	T/T	A/A	A/A	G/G	A/A	A/A	G/G	A/A	C/C
1.166.31	gsd	1	1.1	5.5	T/T	C/C	C/C	A/A	G/G	T/T	C/C	C/C	T/T	A/A	C/C	T/T	G/G	C/C	G/G	T/T	A/A	T/T	G/G	T/T	A/A	A/A	C/C	T/T	A/A	G/G	G/G	T/T	G/G	A/A	A/A	G/G	A/A	G/G	G/G	C/C	T/T	T/T	C/C	G/G	C/C	A/A	G/G	T/T	C/C	C/C	T/T	T/T	T/T	T/T	A/A	A/A	A/A	T/T	T/T	A/A	A/A	T/T	G/G	T/T	C/C	G/G	A/A	C/C	G/G	G/G	T/T	T/T	A/A	G/G	T/T	C/C	T/T	T/T	C/C	G/G	T/T	C/C	G/G	A/A	T/T	G/G	C/C	A/A	A/A	C/C	A/A	C/C	C/C	G/G	G/G	A/A	G/G	T/T	G/G	T/T	A/A	A/A	G/G	A/A	A/A	G/G	A/A	C/C
1.166.88	gsd	1	1.1	5.5	T/T	C/C	C/C	A/A	G/G	T/T	C/C	C/C	T/T	A/A	C/C	T/T	G/G	C/C	G/G	T/T	A/A	T/T	G/G	T/T	A/A	A/A	C/C	T/T	A/A	G/G	G/G	T/T	G/G	A/A	A/A	G/G	A/A	G/G	G/G	C/C	T/T	T/T	C/C	G/G	C/C	A/A	G/G	T/T	C/C	C/C	T/T	T/T	T/T	T/T	A/A	A/A	A/A	T/T	T/T	A/A	A/A	T/T	G/G	T/T	C/C	G/G	A/A	C/C	G/G	G/G	T/T	T/T	A/A	G/G	T/T	C/C	T/T	T/T	C/C	G/G	T/T	C/C	G/G	A/A	T/T	G/G	C/C	A/A	A/A	C/C	A/A	C/C	C/C	G/G	G/G	A/A	G/G	T/T	G/G	T/T	A/A	A/A	G/G	A/A	A/A	G/G	A/A	C/C
1.166.57	gsd	1	1.1	5.5	T/T	C/C	C/C	A/A	G/G	T/T	C/C	C/C	T/T	A/A	C/C	T/T	G/G	C/C	G/G	T/T	A/A	T/T	G/G	T/T	A/A	A/A	C/C	T/T	A/A	G/G	G/G	T/T	G/G	A/A	A/A	G/G	A/A	G/G	G/G	C/C	T/T	T/T	C/C	G/G	C/C	A/A	G/G	T/T	C/C	C/C	T/T	T/T	T/T	T/T	A/A	A/A	A/A	T/T	T/T	A/A	A/A	T/T	G/G	T/T	C/C	G/G	A/A	C/C	G/G	G/G	T/T	T/T	A/A	G/G	T/T	C/C	T/T	T/T	C/C	G/G	T/T	C/C	G/G	A/A	T/T	G/G	C/C	A/A	A/A	C/C	A/A	C/C	C/C	G/G	G/G	A/A	G/G	T/T	G/G	T/T	A/A	A/A	G/G	A/A	A/A	G/G	A/A	C/C
1.166.90	gsd	1	1.1	5.5	T/T	C/C	C/C	A/A	G/G	T/T	C/C	C/C	T/T	A/A	C/C	T/T	G/G	C/C	G/G	T/T	A/A	T/T	G/G	T/T	A/A	A/A	C/C	T/T	A/A	G/G	G/G	T/T	G/G	A/A	A/A	G/G	A/A	G/G	G/G	C/C	T/T	T/T	C/C	G/G	C/C	A/A	G/G	T/T	C/C	C/C	T/T	T/T	T/T	T/T	A/A	A/A	A/A	T/T	T/T	A/A	A/A	T/T	G/G	T/T	C/C	G/G	A/A	C/C	G/G	G/G	T/T	T/T	A/A	G/G	T/T	C/C	T/T	T/T	C/C	G/G	T/T	C/C	G/G	A/A	T/T	G/G	C/C	A/A	A/A	C/C	A/A	C/C	C/C	G/G	G/G	A/A	G/G	T/T	G/G	T/T	A/A	A/A	G/G	A/A	A/A	G/G	A/A	C/C
1.166.13	gsd	1	1.6	5.20	G/T	C/T	C/T	NA	G/A	T/G	C/T	C/A	T/G	A/G	C/G	T/A	G/A	C/T	A/G	T/G	A/C	T/C	G/C	T/T	NA	A/G	C/T	T/G	C/C	A/A	G/A	A/T	G/T	A/G	A/G	G/C	A/G	G/A	G/A	C/T	T/A	T/C	C/T	G/A	C/G	C/A	G/A	T/G	A/C	C/T	C/T	T/C	T/C	T/C	A/G	A/G	A/G	T/C	C/T	G/A	G/A	T/C	G/A	T/C	C/T	G/C	G/A	C/A	G/A	A/G	T/C	T/C	T/A	T/G	T/A	C/A	T/C	T/C	C/T	G/A	T/G	C/G	G/A	A/C	T/A	A/G	C/T	NA	A/G	C/T	A/C	C/A	C/A	G/A	G/T	A/G	G/T	A/T	G/C	T/C	A/T	A/T	NA	A/A	A/C	G/A	A/A	C/C
1.166.24	gsd	1	1.6	17.20	G/G	T/T	C/T	A/G	G/A	G/G	T/T	A/A	T/G	A/G	C/G	A/A	G/A	C/T	A/A	G/G	C/C	T/C	G/C	T/T	G/G	A/G	C/T	G/G	A/C	A/A	A/A	A/A	T/T	G/G	G/G	C/C	G/G	G/A	A/A	C/T	T/A	T/C	T/T	G/A	C/G	C/C	G/A	T/G	A/A	C/T	C/C	T/C	C/C	T/C	A/G	A/G	A/G	T/C	C/C	G/G	G/G	C/C	G/A	C/C	C/T	C/C	G/G	A/A	G/A	A/A	NA	C/C	T/T	T/T	A/A	A/A	C/C	T/C	C/T	G/A	G/G	C/G	G/A	A/C	T/A	A/G	C/T	A/G	A/G	C/T	A/C	C/A	C/A	G/A	G/T	A/G	G/T	A/T	G/C	T/C	A/T	A/T	G/C	G/G	A/C	G/A	A/G	C/C
1.166.39	gsd	1	1.6	12.17	G/G	T/T	C/T	A/G	G/A	T/G	C/T	C/A	T/G	A/G	C/G	A/A	G/A	C/T	A/A	G/G	C/C	T/C	G/C	T/T	G/G	A/G	C/T	G/G	A/C	A/A	G/A	A/A	G/T	A/G	A/G	G/C	G/G	A/A	G/A	C/T	T/A	T/C	C/T	G/A	C/G	C/C	G/A	T/G	A/A	C/T	C/C	T/C	T/C	T/C	A/G	A/G	A/G	T/C	C/C	G/G	G/G	C/C	G/A	C/C	C/T	G/C	G/G	A/A	G/A	A/A	T/C	C/C	T/T	T/T	A/A	C/A	T/C	T/C	C/T	G/A	G/G	C/G	G/A	A/C	T/A	A/A	C/T	A/G	A/G	C/T	A/C	C/A	C/A	G/A	G/T	A/G	G/T	A/T	G/C	T/C	A/T	A/T	G/C	G/G	A/C	G/A	A/G	C/T
1.166.50	gsd	1	1.6	17.20	G/G	T/T	C/T	A/G	G/A	G/G	T/T	A/A	T/G	A/G	C/G	A/A	G/A	C/T	A/A	G/G	C/C	T/C	G/C	T/T	G/G	A/G	C/T	G/G	A/C	A/A	A/A	A/A	T/T	G/G	G/G	C/C	G/G	G/A	A/A	C/T	T/A	T/C	T/T	G/A	C/G	C/C	G/A	T/G	A/A	C/T	C/C	T/C	C/C	T/C	A/G	A/G	A/G	T/C	C/C	G/G	G/G	C/C	G/A	C/C	C/T	C/C	G/G	A/A	G/A	A/A	T/C	C/C	T/T	T/T	A/A	A/A	C/C	T/C	C/T	G/A	G/G	C/G	G/A	A/C	T/A	A/G	C/T	A/G	A/G	C/T	A/C	C/A	C/A	G/A	G/T	A/G	G/T	A/T	G/C	T/C	A/T	A/T	G/C	G/G	A/C	G/A	A/G	C/C
1.166.94	gsd	1	1.6	17.20	G/G	T/T	C/T	A/G	G/A	G/G	T/T	A/A	T/G	A/G	C/G	A/A	G/A	C/T	A/A	G/G	C/C	T/C	G/C	T/T	G/G	A/G	C/T	G/G	A/C	A/A	A/A	A/A	T/T	G/G	G/G	C/C	G/G	G/A	A/A	C/T	T/A	T/C	T/T	G/A	C/G	C/C	G/A	T/G	A/A	C/T	C/C	T/C	C/C	T/C	A/G	A/G	NA	T/C	C/C	G/G	G/G	C/C	G/A	C/C	C/T	C/C	G/G	A/A	G/A	A/A	T/C	C/C	T/T	T/T	A/A	A/A	C/C	T/C	C/T	G/A	G/G	C/G	G/A	A/C	T/A	A/G	C/T	A/G	A/G	C/T	A/C	C/A	C/A	G/A	G/T	A/G	G/T	A/T	G/C	T/C	A/T	A/T	G/C	G/G	A/C	G/A	A/G	C/C
1.166.125	gsd	1	1.6	17.20	G/G	T/T	C/T	A/G	G/A	G/G	T/T	A/A	T/G	A/G	C/G	A/A	G/A	C/T	A/A	G/G	C/C	T/C	G/C	T/T	G/G	A/G	C/T	G/G	A/C	A/A	A/A	A/A	T/T	G/G	G/G	C/C	G/G	G/A	A/A	C/T	T/A	T/C	T/T	G/A	C/G	C/C	G/A	T/G	A/A	C/T	C/C	T/C	C/C	T/C	A/G	A/G	A/G	T/C	C/C	G/G	G/G	C/C	G/A	C/C	C/T	C/C	G/G	A/A	G/A	A/A	T/C	C/C	T/T	T/T	A/A	A/A	C/C	T/C	C/T	G/A	G/G	C/G	G/A	A/C	T/A	A/G	C/T	A/G	A/G	C/T	A/C	C/A	C/A	G/A	G/T	A/G	G/T	A/T	G/C	T/C	A/T	A/T	G/C	G/G	A/C	G/A	A/G	C/C
1.166.111	gsd	1	1.6	17.20	G/G	T/T	C/T	A/G	G/A	G/G	T/T	A/A	T/G	A/G	C/G	A/A	G/A	C/T	A/A	G/G	C/C	T/C	G/C	T/T	A/G	A/G	C/T	G/G	A/C	A/A	A/A	A/A	T/T	G/G	G/G	C/C	G/G	G/A	A/A	C/T	T/A	T/C	T/T	G/A	C/G	C/C	G/A	T/G	A/A	C/T	C/C	T/C	C/C	T/C	A/G	A/G	A/G	T/C	C/C	G/G	G/G	C/C	G/A	C/C	C/T	C/C	G/G	A/A	G/A	A/A	T/C	C/C	T/T	T/T	A/A	A/A	C/C	T/C	C/T	G/A	G/G	C/G	G/A	A/C	T/A	A/G	C/T	A/G	A/G	C/T	A/C	C/A	C/A	G/A	G/T	A/G	G/T	A/T	G/C	T/C	A/T	A/T	G/C	A/G	A/C	G/A	A/G	C/C
1.166.81	gsd	1	1.6	5.20	G/T	C/T	C/T	A/G	G/A	T/G	C/T	C/A	T/G	A/G	C/G	T/A	G/A	C/T	A/G	T/G	A/C	T/C	G/C	T/T	A/A	A/G	C/T	T/G	C/C	A/A	G/A	A/T	G/T	A/G	A/G	G/C	A/G	G/A	G/A	C/T	T/A	T/C	C/T	G/A	C/G	C/A	G/A	T/G	A/C	C/T	C/T	T/C	T/C	T/C	A/G	A/G	A/G	T/C	C/T	G/A	G/A	T/C	G/A	T/C	C/T	G/C	G/A	C/A	G/A	A/G	T/C	T/C	T/A	T/G	T/A	C/A	T/C	T/C	C/T	G/A	T/G	C/G	G/A	A/C	T/A	A/G	C/T	A/G	A/G	C/T	A/C	C/A	C/A	G/A	G/T	A/G	G/T	A/T	G/C	T/C	A/T	A/T	G/C	A/A	A/C	G/A	A/A	C/C
1.166.59	gsd	1	1.6	5.20	G/T	C/T	C/T	A/G	G/A	T/G	C/T	C/A	T/G	A/G	C/G	T/A	G/A	C/T	A/G	T/G	A/C	T/C	G/C	T/T	A/A	A/G	C/T	T/G	C/C	A/A	G/A	A/T	G/T	A/G	A/G	G/C	A/G	G/A	G/A	C/T	T/A	T/C	C/T	G/A	C/G	C/A	G/A	T/G	A/C	C/T	C/T	T/C	T/C	T/C	A/G	A/G	A/G	T/C	C/T	G/A	G/A	T/C	G/A	T/C	C/T	G/C	G/A	C/A	G/A	A/G	T/C	T/C	T/A	T/G	T/A	C/A	T/C	T/C	C/T	G/A	T/G	C/G	G/A	A/C	T/A	A/G	C/T	A/G	A/G	C/T	A/C	C/A	C/A	G/A	G/T	A/G	G/T	A/T	G/C	T/C	A/T	A/T	G/C	A/A	A/C	G/A	A/A	C/C
1.166.68	gsd	1	1.6	5.20	G/T	C/T	C/T	A/G	G/A	T/G	C/T	C/A	T/G	A/G	C/G	T/A	G/A	C/T	A/G	T/G	A/C	T/C	G/C	T/T	A/A	A/G	C/T	T/G	C/C	A/A	G/A	A/T	G/T	A/G	A/G	G/C	A/G	G/A	G/A	C/T	T/A	T/C	C/T	G/A	C/G	C/A	G/A	T/G	A/C	C/T	C/T	T/C	T/C	T/C	A/G	A/G	A/G	T/C	C/T	G/A	G/A	T/C	G/A	T/C	C/T	G/C	G/A	C/A	G/A	A/G	T/C	T/C	T/A	T/G	T/A	C/A	T/C	T/C	C/T	G/A	T/G	C/G	G/A	A/C	T/A	A/G	C/T	A/G	A/G	C/T	A/C	C/A	C/A	G/A	G/T	A/G	G/T	A/T	G/C	T/C	A/T	A/T	G/C	A/A	A/C	G/A	A/A	C/C
1.166.16	gsd	1	1.6	5.20	G/T	C/T	C/T	A/G	G/A	T/G	C/T	C/A	T/G	A/G	C/G	T/A	G/A	C/T	A/G	T/G	A/C	T/C	G/C	T/T	A/A	A/G	C/T	T/G	C/C	A/A	G/A	A/T	G/T	A/G	A/G	G/C	A/G	G/A	G/A	C/T	T/A	T/C	C/T	G/A	C/G	C/A	G/A	T/G	A/C	C/T	C/T	T/C	T/C	T/C	A/G	A/G	A/G	T/C	C/T	G/A	G/A	T/C	G/A	T/C	C/T	G/C	G/A	C/A	G/A	A/G	T/C	T/C	T/A	T/G	T/A	C/A	T/C	T/C	C/T	G/A	T/G	C/G	G/A	A/C	T/A	A/G	C/T	A/G	A/G	C/T	A/C	C/A	C/A	G/A	G/T	A/G	G/T	A/T	G/C	T/C	A/T	A/T	G/C	A/A	A/C	G/A	A/A	C/C
1.166.70	gsd	1	1.6	5.20	G/T	C/T	C/T	A/G	G/A	T/G	C/T	C/A	T/G	A/G	C/G	T/A	G/A	C/T	A/G	T/G	A/C	T/C	G/C	T/T	A/A	A/G	C/T	T/G	C/C	A/A	G/A	A/T	G/T	A/G	A/G	G/C	A/G	G/A	G/A	C/T	T/A	T/C	C/T	G/A	C/G	C/A	G/A	T/G	A/C	C/C	C/T	T/C	T/C	T/C	A/G	A/G	A/G	T/C	C/T	G/A	G/A	T/C	G/A	T/C	C/C	G/C	G/A	C/A	G/G	A/G	T/C	T/C	T/A	T/G	T/A	C/A	T/C	T/T	C/C	G/A	T/G	C/G	G/A	A/C	T/A	A/G	C/T	A/G	A/G	C/T	A/C	C/A	C/A	G/A	G/T	A/G	G/T	A/T	G/C	T/C	A/T	A/T	G/C	A/A	A/C	G/A	A/A	C/C
1.166.104	gsd	1	1.6	5.20	G/T	C/T	C/T	A/G	G/A	T/G	C/T	C/A	T/G	A/G	C/G	T/A	G/A	C/T	A/G	T/G	A/C	T/C	G/C	T/T	A/A	A/G	C/T	T/G	C/C	A/A	G/A	A/T	G/T	A/G	A/G	G/C	A/G	G/A	G/A	C/T	T/A	T/C	C/T	G/A	C/G	C/A	G/A	T/G	A/C	C/T	C/T	T/C	T/C	T/C	A/G	A/G	A/G	T/C	C/T	G/A	G/A	T/C	G/A	T/C	C/T	G/C	G/A	C/A	G/A	A/G	T/C	T/C	T/A	T/G	T/A	C/A	T/C	T/C	C/T	G/A	T/G	C/G	G/A	A/C	T/A	A/G	C/T	A/G	A/G	C/T	A/C	C/A	C/A	G/A	G/T	A/G	G/T	A/T	G/C	T/C	A/T	A/T	G/C	A/A	A/C	G/A	A/A	C/C
1.166.9	gsd	1	1.6	5.20	G/T	C/T	C/T	A/G	G/A	T/G	C/T	C/A	T/G	A/G	C/G	T/A	G/A	C/T	A/G	T/G	A/C	T/C	G/C	T/T	A/A	A/G	C/T	T/G	C/C	A/A	G/A	A/T	G/T	A/G	A/G	G/C	A/G	G/A	G/A	C/T	T/A	T/C	C/T	G/A	C/G	C/A	G/A	T/G	A/C	C/T	C/T	T/C	T/C	T/C	A/G	A/G	A/G	T/C	C/T	G/A	G/A	T/C	G/A	T/C	C/T	G/C	G/A	C/A	G/A	A/G	T/C	T/C	T/A	T/G	T/A	C/A	T/C	T/C	C/T	G/A	T/G	C/G	G/A	A/C	T/A	A/G	C/T	A/G	A/G	C/T	A/C	C/A	C/A	G/A	G/T	A/G	G/T	A/T	G/C	T/C	A/T	A/T	G/C	A/A	A/C	G/A	A/A	C/C
1.166.17	gsd	1	1.6	5.20	G/T	C/T	C/T	A/G	G/A	T/G	C/T	C/A	T/G	A/G	C/G	T/A	G/A	C/T	A/G	T/G	A/C	T/C	G/C	T/T	A/A	A/G	C/T	T/G	C/C	A/A	G/A	A/T	G/T	A/G	A/G	G/C	A/G	G/A	G/A	C/T	T/A	T/C	C/T	G/A	C/G	C/A	G/A	T/G	A/C	C/T	C/T	T/C	T/C	T/C	A/G	A/G	A/G	T/C	C/T	G/A	G/A	T/C	G/A	T/C	C/T	G/C	G/A	C/A	G/A	A/G	T/C	T/C	T/A	T/G	T/A	C/A	T/C	T/C	C/T	G/A	T/G	C/G	G/A	A/C	T/A	A/G	C/T	A/G	A/G	C/T	A/C	C/A	C/A	G/A	G/T	A/G	G/T	A/T	G/C	T/C	A/T	A/T	G/C	A/A	A/C	G/A	A/A	C/C
1.166.29	gsd	1	1.6	5.20	G/T	C/T	C/T	A/G	G/A	T/G	C/T	C/A	T/G	A/G	C/G	T/A	G/A	C/T	A/G	T/G	A/C	T/C	G/C	T/T	A/A	A/G	C/T	T/G	C/C	A/A	G/A	A/T	G/T	A/G	A/G	G/C	A/G	G/A	G/A	C/T	T/A	T/C	C/T	G/A	C/G	C/A	G/A	T/G	A/C	C/T	C/T	T/C	T/C	T/C	A/G	A/G	A/G	T/C	C/T	G/A	G/A	T/C	G/A	T/C	C/T	G/C	G/A	C/A	G/A	A/G	T/C	T/C	T/A	T/G	T/A	C/A	T/C	T/C	C/T	G/A	T/G	C/G	G/A	A/C	T/A	A/G	C/T	A/G	A/G	C/T	A/C	C/A	C/A	G/A	G/T	A/G	G/T	A/T	G/C	T/C	A/T	A/T	G/C	A/A	A/C	G/A	A/A	C/C
1.166.40	gsd	1	1.6	5.20	G/T	C/T	NA	A/G	G/A	T/G	C/T	C/A	T/G	A/G	C/G	T/A	G/A	NA	A/G	T/G	A/C	T/C	G/C	T/T	A/A	A/G	C/T	T/G	C/C	A/A	G/A	A/T	G/T	A/G	G/G	G/C	A/G	G/A	G/A	C/T	T/A	T/C	NA	G/A	C/G	NA	NA	T/G	A/C	NA	C/T	T/C	T/C	T/C	NA	NA	A/G	T/C	C/T	G/A	G/A	T/C	NA	T/C	C/T	G/C	NA	C/A	NA	A/G	T/C	NA	T/A	T/G	T/T	C/A	T/C	T/C	C/T	G/A	G/G	C/G	G/A	A/C	T/A	A/G	C/T	A/G	A/G	C/T	A/C	C/A	C/A	G/A	G/T	A/G	G/T	A/T	G/C	T/C	A/T	A/T	G/C	A/A	NA	NA	A/A	C/C
1.166.115	gsd	1	1.6	5.20	G/T	C/T	C/T	NA	G/A	T/G	C/T	C/A	T/G	A/G	C/G	T/A	G/A	C/T	NA	T/G	A/C	T/C	G/C	T/T	A/A	A/G	C/T	T/G	C/C	A/A	G/A	A/T	G/T	A/G	A/G	G/C	A/G	G/A	G/A	C/T	T/A	T/C	C/T	G/A	C/G	C/A	G/A	T/G	A/C	C/T	C/T	T/C	T/C	T/C	A/G	A/G	A/G	T/C	C/T	G/A	G/A	T/C	G/A	T/C	C/T	NA	G/A	C/A	G/A	A/A	NA	T/C	T/A	T/G	T/A	NA	T/C	T/C	C/T	G/A	T/G	C/G	G/A	A/C	T/A	A/G	T/T	A/G	A/G	C/T	A/C	C/A	C/A	G/A	G/T	A/G	G/T	A/T	G/C	T/C	A/T	A/T	G/C	A/A	NA	G/A	A/A	C/C
1.166.10	gsd	1	1.6	5.20	G/T	C/T	NA	A/G	G/A	T/G	C/T	C/A	T/G	A/G	C/G	T/A	G/A	NA	A/G	T/G	A/C	T/C	G/C	T/T	A/A	A/G	C/T	T/G	C/C	A/A	G/A	A/T	NA	A/G	NA	G/C	A/G	G/A	G/A	C/T	T/A	T/C	NA	G/A	C/G	NA	NA	T/G	A/C	NA	C/T	T/C	NA	T/C	NA	NA	A/A	T/C	C/T	G/A	G/A	T/C	NA	T/C	C/T	G/C	NA	C/A	NA	A/G	T/C	NA	T/A	T/G	T/T	C/A	T/C	T/C	C/T	G/A	T/G	C/G	G/A	A/C	T/A	A/G	C/T	A/G	A/G	C/T	A/C	C/A	C/A	G/A	G/T	A/G	G/T	A/T	G/C	T/C	A/T	A/T	G/C	A/A	NA	NA	A/A	C/C
1.166.18	gsd	1	1.6	5.20	G/T	C/T	C/T	A/G	G/A	T/G	C/T	C/A	T/G	A/G	C/G	T/A	G/A	C/T	A/G	T/G	A/C	T/C	G/C	T/T	A/A	A/G	C/T	T/G	C/C	A/A	G/A	A/T	G/T	A/G	A/G	G/C	A/G	G/A	G/A	C/T	T/A	T/C	C/T	G/A	C/G	C/A	G/A	T/G	A/C	C/T	C/T	T/C	T/C	T/C	A/G	A/G	A/G	T/C	C/T	G/A	G/A	T/C	G/A	T/C	C/T	G/C	G/A	C/A	G/A	A/G	T/C	T/C	T/A	T/G	T/A	C/A	T/C	T/C	C/T	G/A	T/G	C/G	G/A	A/C	T/A	A/G	C/T	A/G	A/G	C/T	A/C	C/A	C/A	G/A	G/T	A/G	G/T	A/T	G/C	T/C	A/T	A/T	G/C	A/A	A/C	G/A	A/A	C/C
1.166.53	gsd	1	1.6	5.12	G/T	C/T	C/T	A/G	G/A	T/T	C/C	C/C	T/G	A/G	C/G	T/A	G/A	C/T	A/G	T/T	A/A	T/C	G/C	T/T	A/A	A/G	C/T	T/G	A/A	G/G	G/G	A/T	G/G	A/A	A/A	G/G	A/A	G/G	G/G	C/T	T/A	T/C	C/C	G/G	C/G	A/A	G/A	T/G	C/C	C/C	C/T	T/C	T/T	T/C	A/G	A/G	A/A	T/T	T/T	A/A	G/A	T/C	G/A	T/T	C/C	G/G	G/A	C/A	G/G	G/G	T/C	T/C	A/A	T/G	T/A	C/C	T/T	T/T	C/C	G/G	T/G	C/G	G/A	A/C	T/A	G/G	C/C	A/G	A/G	C/T	A/A	C/C	C/A	G/A	G/T	A/A	G/G	A/T	G/G	T/C	A/A	A/A	G/C	A/A	A/A	G/G	A/A	C/C
1.166.63	gsd	1	1.6	5.20	G/T	C/T	C/T	A/G	G/A	T/G	C/T	C/A	T/G	A/G	C/G	T/A	G/A	C/T	A/G	T/G	A/C	T/C	G/C	T/T	A/A	A/G	C/T	T/G	C/C	A/A	G/A	A/T	G/T	A/G	A/G	G/C	A/G	G/A	G/A	C/T	T/A	T/C	C/T	G/A	C/G	C/A	G/A	T/G	A/C	C/T	C/T	T/C	T/C	T/C	A/G	A/G	A/G	T/C	C/T	G/A	G/A	T/C	G/A	T/C	C/T	G/C	G/A	C/A	G/A	A/G	T/C	T/C	T/A	T/G	T/A	C/A	T/C	T/C	C/T	G/A	T/G	C/G	G/A	A/C	T/A	A/G	C/T	A/G	A/G	C/T	A/C	C/A	C/A	G/A	G/T	A/G	G/T	A/T	G/C	T/C	A/T	A/T	G/C	A/A	A/C	G/A	A/A	C/C
1.166.73	gsd	1	1.6	5.20	G/T	C/T	NA	A/G	G/A	T/G	C/T	C/A	T/G	A/G	C/G	T/A	G/A	NA	A/G	T/G	A/C	T/C	G/C	T/T	A/A	A/G	C/T	T/G	C/C	A/A	G/A	A/T	NA	A/G	NA	G/C	A/G	G/A	G/A	C/T	T/A	T/C	NA	G/A	C/G	NA	NA	T/G	A/C	NA	C/T	T/C	T/C	T/C	NA	NA	A/G	T/C	C/T	G/A	G/A	T/C	NA	T/C	C/T	G/C	NA	C/A	NA	A/G	NA	T/C	T/A	T/G	T/T	C/A	T/C	T/C	C/T	G/A	T/T	C/G	G/A	A/C	T/A	A/G	C/T	A/G	A/G	C/T	A/C	C/A	C/A	G/A	G/T	A/G	G/T	A/T	G/C	T/C	A/T	A/T	G/C	A/A	NA	NA	A/A	C/C
1.166.106	gsd	1	1.6	5.20	G/T	C/T	C/T	A/G	G/A	T/G	C/T	C/A	T/G	A/G	C/G	T/A	G/A	C/T	A/G	T/G	A/C	T/C	G/C	T/T	A/A	A/G	C/T	T/G	C/C	A/A	G/A	A/T	G/T	A/G	A/G	G/C	A/G	G/A	G/A	C/T	T/A	T/C	C/T	G/A	C/G	C/A	G/A	T/G	A/C	C/T	C/T	T/C	T/C	T/C	A/G	A/G	A/G	T/C	C/T	G/A	G/A	T/C	G/A	T/C	C/T	G/C	G/A	C/A	G/A	A/G	T/C	T/C	T/A	T/G	T/A	C/A	T/C	T/C	C/T	G/A	T/G	C/G	G/A	A/C	T/A	A/G	C/T	A/G	A/G	C/T	A/C	C/A	C/A	G/A	G/T	A/G	G/T	A/T	G/C	T/C	A/T	A/T	G/C	A/A	A/C	G/A	A/A	C/C
1.166.1	gsd	1	1.6	5.20	G/T	C/T	NA	NA	G/A	T/G	C/T	C/A	T/G	A/G	C/G	T/A	G/A	NA	A/G	T/G	A/C	T/C	G/C	T/T	A/A	A/G	C/T	T/G	C/C	A/A	G/A	A/T	G/T	A/G	A/G	G/C	A/G	G/A	G/A	C/T	T/A	T/C	C/T	G/A	C/G	NA	NA	T/G	A/C	NA	C/T	T/C	T/C	T/C	NA	NA	A/G	T/C	C/T	G/A	G/A	T/C	NA	T/C	C/T	G/C	NA	C/A	NA	A/G	T/C	NA	T/A	T/G	T/A	C/A	T/C	T/C	C/T	G/A	T/G	C/G	G/A	A/C	T/A	A/G	C/T	A/G	A/G	C/T	A/C	C/A	C/A	G/A	G/T	A/G	G/T	A/T	G/C	T/C	A/T	A/T	G/C	A/A	A/C	G/G	A/A	C/C
1.166.11	gsd	1	1.6	5.20	G/T	C/T	C/T	A/G	G/A	T/G	C/T	C/A	T/G	A/G	C/G	T/A	G/A	C/T	A/G	T/G	A/C	T/C	G/C	T/T	A/A	A/G	C/T	T/G	C/C	A/A	G/A	A/T	G/T	A/G	A/G	G/C	A/G	G/A	G/A	C/T	T/A	T/C	C/T	G/A	C/G	C/A	G/A	T/G	A/C	C/T	C/T	T/C	T/C	T/C	A/G	A/G	A/G	T/C	C/T	G/A	G/A	T/C	G/A	T/C	C/T	G/C	G/A	C/A	G/A	A/G	T/C	T/C	T/A	T/G	T/A	C/A	T/C	T/C	C/T	G/A	T/G	C/G	G/A	A/C	T/A	A/G	C/T	A/G	A/G	C/T	A/C	C/A	C/A	G/A	G/T	A/G	G/T	A/T	G/C	T/C	A/T	A/T	G/C	A/A	A/C	G/A	A/A	C/C
1.166.118	gsd	1	1.6	5.20	G/T	C/T	NA	A/G	G/A	T/G	C/T	C/A	T/G	A/G	C/G	T/A	G/A	NA	A/G	T/G	A/C	T/C	G/C	T/T	A/A	A/G	C/T	T/G	C/C	A/A	G/A	A/T	NA	A/G	G/G	G/C	A/G	G/A	G/A	C/T	T/A	T/C	NA	G/A	C/G	NA	NA	T/G	A/C	NA	C/T	T/C	T/C	T/C	NA	NA	A/G	T/C	C/T	G/A	G/A	T/C	NA	T/C	C/T	G/C	NA	C/A	NA	A/G	T/C	T/C	T/A	T/G	T/A	C/A	T/C	T/C	C/T	G/A	T/T	C/G	G/A	A/C	T/A	A/G	C/T	A/G	A/G	C/T	A/C	C/A	C/A	G/A	G/T	A/G	G/T	A/T	G/C	T/C	A/T	A/T	G/C	A/A	NA	G/A	A/A	C/C
1.166.12	gsd	1	2.5	3.20	G/T	C/T	C/T	NA	G/G	T/G	C/T	NA	NA	A/G	C/G	A/A	A/A	C/C	A/G	T/G	A/C	NA	G/C	T/T	A/A	A/G	C/T	T/G	C/C	A/A	G/A	A/T	T/T	NA	A/G	NA	A/A	G/A	G/G	C/T	NA	T/C	C/C	G/A	C/C	C/A	G/A	T/G	A/C	C/C	C/T	C/C	T/C	NA	A/G	A/G	A/G	NA	C/T	G/A	G/A	T/C	NA	T/T	NA	G/C	NA	NA	G/G	G/G	NA	T/T	NA	NA	T/A	NA	T/T	T/T	C/C	G/A	T/G	C/G	G/A	A/C	T/A	A/G	C/T	A/G	A/G	C/T	A/C	C/A	NA	NA	NA	A/G	G/T	NA	G/C	NA	NA	NA	NA	A/A	NA	NA	A/G	C/C
1.166.78	gsd	1	1.6	5.20	G/T	C/T	C/T	A/G	G/A	T/G	C/T	C/A	T/G	A/G	C/G	T/A	G/A	C/T	A/G	T/G	A/C	T/C	G/C	T/T	A/A	A/G	C/T	T/G	C/C	A/A	G/A	A/T	NA	A/G	A/G	G/C	A/G	G/A	G/A	C/T	T/A	T/C	C/T	G/A	C/G	C/A	G/A	T/G	A/C	C/T	C/T	T/C	T/C	T/C	A/G	A/G	A/G	T/C	C/T	G/A	G/A	T/C	NA	T/C	C/T	G/C	G/A	C/A	G/A	A/G	T/C	T/C	T/A	T/G	T/A	C/A	T/C	T/C	C/T	G/A	T/G	C/G	G/A	A/C	T/A	A/G	C/T	A/G	A/G	C/T	A/C	C/A	C/A	G/A	G/T	A/G	G/T	A/T	G/C	T/C	A/T	A/T	G/C	A/A	A/C	G/A	A/A	C/C
1.166.119	gsd	1	1.6	5.20	G/T	C/T	C/T	A/G	G/A	T/G	C/T	C/A	T/G	A/G	C/G	T/A	G/A	C/T	A/G	T/G	A/C	T/C	G/C	T/T	A/A	A/G	C/T	T/G	C/C	A/A	G/A	A/T	G/T	A/G	A/G	G/C	A/G	G/A	G/A	C/T	T/A	T/C	C/T	G/A	C/G	C/A	G/A	T/G	A/C	C/T	C/T	T/C	T/C	T/C	A/G	A/G	A/G	T/C	C/T	G/A	G/A	T/C	G/A	T/C	C/T	G/C	G/A	C/A	G/A	A/G	T/C	T/C	T/A	T/G	T/A	C/A	T/C	T/C	C/T	G/A	T/G	C/G	G/A	A/C	T/A	A/G	C/T	A/G	A/G	C/T	A/C	C/A	C/A	G/A	G/T	A/G	G/T	A/T	G/C	T/C	A/T	A/T	G/C	A/A	A/C	G/A	A/A	C/C
1.166.22	gsd	1	1.6	5.20	G/T	C/T	NA	A/G	G/A	T/G	C/T	C/A	T/G	A/G	C/G	T/A	G/A	NA	A/G	T/G	A/C	T/C	G/C	T/T	A/A	A/G	C/T	T/G	C/C	A/A	G/A	A/T	NA	A/G	G/G	G/C	A/G	G/A	G/A	C/T	T/A	T/C	NA	G/A	C/G	NA	NA	T/G	A/C	NA	C/T	T/C	T/C	T/C	NA	NA	A/G	T/C	C/T	G/A	G/A	T/C	NA	T/C	C/T	G/C	NA	C/A	NA	A/G	T/C	T/C	T/A	T/G	T/T	C/A	T/C	T/C	C/T	G/A	T/T	C/G	G/A	A/C	T/A	A/G	C/T	A/G	A/G	C/T	A/C	C/A	C/A	G/A	G/T	A/G	G/T	A/T	G/C	T/C	A/T	A/T	G/C	A/A	NA	NA	A/A	C/C
1.166.2	gsd	1	1.6	5.20	G/T	C/T	C/T	A/G	G/A	T/G	C/T	C/A	T/G	A/G	C/G	T/A	G/A	NA	NA	T/G	A/C	NA	G/C	T/T	A/A	NA	NA	T/G	A/C	A/A	G/A	A/T	G/T	NA	A/G	NA	A/G	G/A	G/A	C/T	T/A	T/C	C/T	G/A	C/G	C/A	G/A	T/G	A/C	C/T	C/T	NA	T/C	T/C	A/G	A/G	A/G	NA	C/T	G/A	G/A	T/C	G/A	T/C	NA	NA	G/A	C/A	G/A	A/G	NA	T/C	T/A	T/G	T/A	C/A	T/C	T/C	C/T	NA	T/G	C/G	G/A	A/C	T/A	A/G	C/T	A/G	NA	NA	A/C	C/A	C/A	G/A	G/T	A/G	G/T	NA	NA	T/T	A/T	A/T	G/C	A/A	A/C	G/A	A/A	C/C
1.166.105	gsd	1	6.6	20.20	G/G	T/T	T/T	NA	A/A	G/G	T/T	A/A	G/G	G/G	G/G	A/A	A/A	T/T	A/A	G/G	C/C	C/C	C/C	A/A	NA	G/G	T/T	G/G	C/C	A/A	A/A	A/A	T/T	G/G	G/G	C/C	G/G	G/A	A/A	T/T	A/A	C/C	T/T	A/A	G/G	C/C	A/A	G/G	A/A	T/T	C/C	C/C	C/C	C/C	G/G	G/G	G/G	C/C	C/C	G/G	G/G	C/C	A/A	C/C	T/T	C/C	G/G	A/A	A/A	A/A	C/C	C/C	T/T	T/T	A/A	A/A	C/C	C/C	T/T	A/A	G/G	G/G	A/A	C/C	A/A	A/A	T/T	G/G	G/G	T/T	C/C	A/A	A/A	A/A	T/T	G/G	G/T	A/A	C/C	C/C	T/T	T/T	C/C	G/G	C/C	A/A	G/G	T/T
1.166.7	gsd	1	1.6	5.20	NA	NA	NA	A/G	G/A	T/G	C/T	C/A	T/G	A/G	NA	T/A	G/A	NA	NA	T/G	A/C	NA	G/C	T/T	A/A	NA	NA	T/G	NA	A/A	NA	A/T	NA	NA	A/G	NA	A/G	G/A	G/A	C/T	T/A	NA	NA	NA	NA	NA	G/A	T/G	NA	C/T	NA	NA	T/C	T/C	NA	NA	A/G	NA	NA	NA	G/A	T/C	G/G	T/C	NA	NA	G/A	C/A	NA	A/G	NA	T/C	T/A	T/G	T/A	C/A	T/C	T/C	C/T	NA	T/T	C/G	G/A	A/C	NA	A/G	C/T	A/G	NA	NA	NA	NA	C/A	G/A	G/T	A/G	G/T	NA	NA	NA	A/T	A/T	G/C	A/A	A/A	G/A	A/A	C/C
1.166.38	gsd	1	1.1	5.5	NA	NA	C/C	A/A	G/G	T/T	C/C	C/C	T/T	A/A	NA	T/T	G/G	C/C	NA	T/T	A/A	NA	G/G	T/T	A/A	NA	NA	T/T	NA	G/G	NA	T/T	G/G	NA	A/A	G/G	A/A	G/G	G/G	C/C	T/T	NA	C/C	NA	NA	A/A	G/G	T/T	NA	C/C	NA	NA	T/T	T/T	A/A	A/A	A/A	NA	NA	NA	A/A	T/T	G/G	T/T	NA	NA	A/A	C/C	G/G	G/G	NA	T/T	A/A	G/G	T/T	C/C	T/T	T/T	C/C	A/A	T/T	C/C	G/G	A/A	NA	G/G	C/C	A/A	NA	NA	NA	NA	C/C	G/G	G/G	A/A	G/G	NA	NA	NA	A/A	A/A	G/G	A/A	A/A	G/G	A/A	C/C
1.166.54	gsd	1	1.1	5.5	NA	NA	C/C	A/A	G/G	T/T	C/C	C/C	T/T	A/A	NA	T/T	G/G	C/C	NA	T/T	A/A	NA	G/G	T/T	A/A	NA	NA	T/T	NA	G/G	NA	T/T	G/G	NA	A/A	G/G	A/A	G/G	G/G	C/C	T/T	NA	C/C	NA	NA	A/A	G/G	T/T	NA	C/C	NA	T/T	T/T	T/T	A/A	A/A	A/A	NA	NA	NA	A/A	T/T	G/G	T/T	NA	NA	A/A	C/C	G/G	G/G	NA	T/T	A/A	G/G	T/T	C/C	T/T	T/T	C/C	A/A	T/T	C/C	G/G	A/A	T/T	G/G	C/C	A/A	NA	NA	NA	NA	C/C	G/G	G/G	A/A	G/G	NA	NA	NA	A/A	A/A	G/G	A/A	A/A	G/G	A/A	C/C
1.166.98	gsd	1	1.1	5.5	NA	NA	C/C	A/A	G/G	T/T	C/C	C/C	T/T	A/A	NA	T/T	G/G	C/C	NA	T/T	A/A	NA	G/G	T/T	A/A	NA	NA	T/T	A/A	G/G	NA	T/T	G/G	NA	A/A	G/G	A/A	G/G	G/G	C/C	T/T	NA	C/C	NA	NA	A/A	G/G	T/T	NA	C/C	NA	NA	T/T	T/T	A/A	A/A	A/A	NA	NA	NA	A/A	T/T	G/G	T/T	NA	NA	A/A	C/C	G/G	G/G	NA	T/T	A/A	G/G	T/T	C/C	T/T	T/T	C/C	G/G	T/T	C/C	G/G	A/A	T/T	G/G	C/C	A/A	NA	NA	NA	NA	C/C	G/G	G/G	A/A	G/G	NA	NA	NA	A/A	A/A	G/G	A/A	A/A	G/G	A/A	C/C
2.29.221	hovawart	0	1.1	5.5	T/T	C/C	C/C	A/A	G/G	T/T	C/C	C/C	T/T	A/A	C/C	T/T	G/G	C/C	G/G	T/T	A/A	T/T	C/C	T/T	G/G	A/A	C/C	G/G	A/A	G/G	G/G	T/T	G/G	A/A	A/A	G/G	A/A	G/G	G/G	C/C	A/A	T/T	C/C	G/G	G/G	C/C	A/A	G/G	A/A	C/C	C/C	C/C	T/T	C/C	G/G	A/A	A/A	T/T	C/C	G/G	G/G	C/C	G/G	T/T	C/C	C/C	G/G	A/A	G/G	A/A	T/T	C/C	T/T	T/T	A/A	C/C	T/T	T/T	C/C	G/G	G/G	G/G	A/A	C/C	A/A	G/G	T/T	G/G	G/G	T/T	A/A	A/A	A/A	A/A	T/T	G/G	T/T	A/A	C/C	C/C	T/T	T/T	C/C	A/A	C/C	A/A	A/A	T/T
2.29.248	hovawart	0	1.1	5.5	T/T	C/C	C/C	A/A	G/G	T/T	C/C	C/C	T/T	A/A	C/C	T/T	G/G	C/C	G/G	T/G	A/C	T/T	G/C	T/T	A/A	A/A	C/C	T/G	A/A	G/G	G/A	T/T	G/T	A/G	A/A	G/C	A/G	G/A	G/A	C/C	T/A	T/T	C/C	G/G	C/G	C/C	G/A	T/G	A/A	C/T	C/T	T/C	T/C	T/C	A/G	A/G	A/A	T/T	C/C	G/G	G/A	T/C	G/G	T/C	C/T	C/C	G/A	C/A	G/A	A/A	T/C	T/C	T/T	T/G	T/A	C/A	T/C	T/C	C/T	G/G	T/G	C/G	A/A	A/C	T/A	A/G	C/T	A/G	A/G	C/T	A/C	C/A	C/A	G/A	T/T	A/G	G/T	A/A	G/C	C/C	A/T	A/T	G/C	A/A	A/C	G/A	A/A	C/C
2.29.247	hovawart	0	1.1	5.5	T/T	C/C	C/C	A/A	G/G	T/T	C/C	C/C	T/T	A/A	C/C	T/T	G/G	C/C	G/G	T/G	A/C	T/T	G/C	T/T	A/A	A/A	C/C	T/G	A/A	G/G	G/A	T/T	G/T	A/G	A/A	G/C	A/G	G/A	G/A	C/C	T/A	T/T	C/C	G/G	C/G	C/C	G/A	T/G	A/A	C/T	C/T	T/C	T/C	T/C	A/G	A/G	A/A	T/T	C/C	G/G	G/A	T/C	G/G	T/C	C/T	C/C	G/A	C/A	NA	A/A	NA	NA	T/T	T/G	T/A	C/A	T/C	T/C	C/T	G/G	T/G	C/G	A/A	A/C	T/A	A/G	C/T	NA	A/G	C/T	A/C	C/A	C/A	G/A	T/T	A/G	G/T	A/A	G/C	NA	A/T	A/T	G/C	A/A	NA	G/A	A/A	C/C
2.29.220	hovawart	0	1.1	5.13	G/T	C/C	C/C	A/A	G/G	T/T	C/C	C/A	T/T	A/A	C/C	T/A	G/G	C/C	A/G	G/G	C/C	T/C	G/G	T/A	A/A	A/A	C/T	T/T	A/C	G/G	A/A	A/T	T/T	G/G	A/G	C/C	A/G	A/A	A/A	C/C	T/T	T/T	C/C	G/A	C/C	C/C	G/G	T/G	A/A	C/T	C/T	T/C	C/C	T/C	A/G	A/G	A/G	T/C	C/C	G/G	G/A	T/C	G/G	T/C	C/T	G/C	G/A	C/A	G/A	A/A	T/C	T/T	T/T	T/G	T/A	C/A	C/C	T/C	C/T	G/A	T/G	C/C	A/A	A/A	T/T	A/A	C/C	A/A	A/A	C/C	A/C	C/A	C/C	G/G	T/T	A/A	G/T	A/A	G/G	C/C	A/T	A/T	G/G	A/A	A/A	G/G	A/A	C/C
2.29.253	hovawart	0	1.1	5.14	T/T	C/C	C/C	A/A	G/G	T/T	C/C	C/A	T/T	A/A	C/C	T/A	G/G	C/C	G/G	T/T	A/A	T/T	G/G	T/T	A/A	A/A	C/C	T/T	A/A	A/A	G/G	A/T	G/G	A/A	A/G	G/G	A/A	G/G	G/G	C/C	T/T	T/T	C/C	G/A	C/C	C/A	G/G	T/T	A/C	C/C	T/T	T/T	T/C	T/T	A/A	A/G	A/A	T/T	C/T	G/A	A/A	T/T	G/A	T/C	C/C	G/C	A/A	C/C	G/G	A/G	T/C	T/T	A/A	G/G	T/T	C/A	T/C	T/T	C/C	G/G	T/T	C/G	G/A	A/A	T/T	A/G	C/C	A/A	A/A	C/C	A/C	C/C	C/C	G/G	G/G	A/A	G/G	A/T	G/G	T/C	A/T	A/T	G/G	A/A	A/A	G/G	A/A	C/C
2.29.235	hovawart	0	1.1	5.5	T/T	C/C	C/C	A/A	G/G	T/T	C/C	C/C	T/T	A/A	C/C	T/T	G/G	C/C	G/G	T/T	A/A	T/T	G/G	T/T	A/A	A/A	C/C	T/T	A/A	G/G	G/G	T/T	G/G	A/A	A/A	G/G	A/A	G/G	G/G	C/C	T/T	T/T	C/C	G/G	C/C	A/A	G/G	T/T	C/C	C/C	T/T	T/T	T/T	T/T	A/A	A/A	A/A	T/T	T/T	A/A	A/A	T/T	G/G	T/T	C/C	G/G	A/A	C/C	G/G	G/G	T/T	T/T	A/A	G/G	T/T	C/C	T/T	T/T	C/C	G/G	T/T	C/C	G/G	A/A	T/T	G/G	C/C	A/A	A/A	C/C	A/A	C/C	C/C	G/G	G/G	A/A	G/G	T/T	G/G	T/T	A/A	A/A	NA	A/A	A/A	G/G	A/A	C/C
2.29.243	hovawart	0	1.1	5.5	T/T	C/C	C/C	A/A	G/G	T/T	C/C	C/C	T/T	A/A	C/C	T/T	G/G	C/C	G/G	T/T	A/A	T/T	G/G	T/T	A/A	A/A	C/C	T/T	A/A	G/G	G/G	T/T	G/G	A/A	A/A	G/G	A/A	G/G	G/G	C/C	T/T	T/T	C/C	G/G	C/C	A/A	G/G	T/T	C/C	C/C	T/T	T/T	T/T	T/T	A/A	A/A	A/A	T/T	T/T	A/A	A/A	T/T	G/G	T/T	C/C	G/G	A/A	C/C	G/G	G/G	NA	T/T	A/A	G/G	T/T	C/C	T/T	T/T	C/C	G/G	T/T	C/C	G/G	A/A	T/T	G/G	C/C	A/A	A/A	C/C	A/A	C/C	C/C	G/G	G/G	A/A	G/G	T/T	G/G	T/T	A/A	A/A	G/G	A/A	A/A	G/G	A/A	C/C
2.29.246	hovawart	0	1.1	5.5	T/T	C/C	C/C	A/A	G/G	T/T	C/C	C/C	T/T	A/A	C/C	T/T	G/G	C/C	G/G	T/T	A/A	T/T	G/G	T/T	A/A	A/A	C/C	T/T	A/A	G/G	G/G	T/T	G/G	A/A	A/A	G/G	A/A	G/G	G/G	C/C	T/T	T/T	C/C	G/G	C/C	A/A	G/G	T/T	C/C	C/C	T/T	T/T	T/T	T/T	A/A	A/A	A/A	T/T	T/T	A/A	A/A	T/T	G/G	T/T	C/C	G/G	A/A	C/C	G/G	G/G	T/T	T/T	A/A	G/G	T/T	C/C	T/T	T/T	C/C	G/G	T/T	C/C	G/G	A/A	T/T	G/G	C/C	A/A	A/A	C/C	A/A	C/C	C/C	G/G	G/G	A/A	G/G	T/T	G/G	T/T	A/A	A/A	G/G	A/A	A/A	G/G	A/A	C/C
CFA009474	Irish wolfhound	0	1.1	16.16	T/T	C/C	C/C	A/A	G/G	T/T	C/C	A/A	T/T	A/A	C/C	T/T	G/G	C/C	G/G	G/G	C/C	NA	C/C	T/T	NA	A/A	C/C	G/G	A/A	G/G	A/A	T/T	T/T	G/G	G/G	C/C	A/G	A/A	A/A	C/C	A/A	T/T	C/C	A/A	G/G	C/C	A/A	G/G	A/A	C/T	C/C	C/C	C/C	C/C	G/G	A/A	A/A	T/T	C/C	G/G	G/G	C/C	G/G	C/C	T/T	C/C	G/G	A/A	G/A	A/A	NA	C/C	T/T	T/T	A/A	A/A	C/C	C/C	T/T	G/G	G/G	G/G	A/A	C/C	A/A	A/A	T/T	G/G	G/G	T/T	C/C	A/A	A/A	A/A	T/T	G/G	G/G	A/A	C/C	NA	A/A	A/A	C/C	A/A	C/C	A/A	A/A	C/C
CFA008499	Irish wolfhound	0	1.1	16.16	T/T	C/C	C/C	A/A	G/G	T/T	C/C	A/A	T/T	A/A	C/C	T/T	G/G	C/C	G/G	G/G	C/C	T/T	C/C	T/T	G/G	A/A	C/C	G/G	A/A	G/G	A/A	T/T	T/T	G/G	G/G	C/C	A/A	A/A	A/A	C/C	A/A	T/T	C/C	A/A	G/G	C/C	A/A	G/G	A/A	C/C	C/C	C/C	C/C	C/C	G/G	A/A	A/A	T/T	C/C	G/G	G/G	C/C	G/G	C/C	T/T	C/C	G/G	A/A	G/G	A/A	T/T	C/C	T/T	T/T	A/A	A/A	C/C	C/C	T/T	G/G	G/G	G/G	A/A	C/C	A/A	A/A	T/T	G/G	G/G	T/T	C/C	A/A	A/A	A/A	T/T	G/G	G/G	A/A	C/C	C/C	A/A	A/A	C/C	A/A	C/C	A/A	A/A	C/C
CFA008500	Irish wolfhound	0	1.1	16.16	T/T	C/C	C/C	A/A	G/G	T/T	C/C	A/A	T/T	A/A	C/C	T/T	G/G	C/C	G/G	G/G	C/C	C/C	C/C	T/T	G/G	A/A	C/C	G/G	A/A	G/G	A/A	T/T	T/T	G/G	G/G	C/C	A/A	A/A	A/A	C/C	A/A	T/T	C/C	A/A	G/G	C/C	A/A	G/G	A/A	C/C	C/C	C/C	C/C	C/C	G/G	A/A	A/A	T/T	C/C	G/G	G/G	C/C	G/G	C/C	T/T	C/C	G/G	A/A	G/G	A/A	T/T	C/C	T/T	T/T	A/A	A/A	C/C	C/C	T/T	G/G	G/G	G/G	A/A	C/C	A/A	A/A	T/T	G/G	G/G	T/T	C/C	A/A	A/A	A/A	T/T	G/G	G/G	A/A	C/C	C/C	A/A	A/A	C/C	A/A	C/C	A/A	A/A	C/C
CFA008501	Irish wolfhound	0	1.1	16.16	T/T	C/C	C/C	A/A	G/G	T/T	C/C	A/A	T/T	A/A	C/C	T/T	G/G	C/C	G/G	G/G	C/C	C/C	C/C	T/T	G/G	A/A	C/C	G/G	A/A	G/G	A/A	T/T	T/T	G/G	G/G	C/C	A/A	A/A	A/A	C/C	A/A	T/T	C/C	A/A	G/G	C/C	A/A	G/G	A/A	C/C	C/C	C/C	C/C	C/C	G/G	A/A	A/A	T/T	C/C	G/G	G/G	C/C	G/G	C/C	T/T	C/C	G/G	A/A	G/G	A/A	T/T	C/C	T/T	T/T	A/A	A/A	C/C	C/C	T/T	G/G	G/G	G/G	A/A	C/C	A/A	A/A	T/T	G/G	G/G	T/T	C/C	A/A	A/A	A/A	T/T	G/G	G/G	A/A	C/C	C/C	A/A	A/A	C/C	A/A	C/C	A/A	A/A	C/C
CFA008783	Irish wolfhound	0	1.1	16.16	T/T	C/C	C/C	A/A	G/G	T/T	C/C	A/A	T/T	A/A	C/C	T/T	G/G	C/C	G/G	G/G	C/C	NA	C/C	T/T	G/G	A/A	C/C	G/G	A/A	G/G	A/A	T/T	T/T	G/G	G/G	C/C	A/G	A/A	A/A	C/C	A/A	T/T	C/C	A/A	G/G	C/C	A/A	G/G	A/A	C/T	C/C	C/C	C/C	C/C	G/G	A/A	A/A	T/T	C/C	G/G	G/G	C/C	G/G	C/C	T/T	C/C	G/G	A/A	G/A	A/A	T/T	C/C	T/T	T/T	A/A	A/A	C/C	C/C	T/T	G/G	G/G	G/G	A/A	C/C	A/A	A/A	T/T	G/G	G/G	T/T	C/C	A/A	A/A	A/A	T/T	G/G	G/G	A/A	C/C	C/C	A/A	A/A	C/C	A/A	C/C	A/A	A/A	C/C
CFA009428	Irish wolfhound	0	1.1	5.13	G/T	C/C	C/C	A/A	G/G	T/T	C/C	C/A	T/T	A/A	C/C	T/A	G/G	C/C	A/G	G/G	C/C	C/C	G/C	T/A	NA	A/A	C/T	T/G	A/A	G/G	A/A	A/T	T/T	G/G	A/G	C/C	A/G	A/A	A/A	C/C	T/A	T/T	C/C	G/A	C/G	C/C	G/A	T/G	A/A	C/T	C/T	T/C	C/C	T/C	A/G	A/A	A/A	T/T	C/C	G/G	G/A	T/C	G/G	C/C	T/T	C/C	G/A	C/A	G/A	A/A	T/T	C/C	T/T	T/G	T/A	A/A	C/C	C/C	T/T	G/G	G/G	C/G	A/A	A/C	T/A	A/A	C/T	A/G	A/G	C/T	C/C	C/A	C/A	G/A	T/T	A/G	G/G	A/A	G/C	C/C	A/A	A/A	G/C	A/A	A/C	G/A	A/A	C/C
CFA009467	Irish wolfhound	0	1.1	5.13	G/T	C/C	C/C	A/A	G/G	T/T	C/C	C/A	T/T	A/A	C/C	T/A	G/G	C/C	A/G	G/G	C/C	C/C	G/C	T/A	G/G	A/A	NA	T/G	A/A	G/G	A/A	A/T	T/T	G/G	A/G	C/C	A/G	A/A	A/A	C/C	T/A	T/T	C/C	G/A	C/G	C/C	G/A	T/G	A/A	C/T	C/T	T/C	C/C	T/C	A/G	A/A	A/A	T/T	C/C	G/G	G/A	T/C	G/G	C/C	T/T	C/C	G/A	C/A	G/A	A/A	T/T	C/C	T/T	T/G	T/A	A/A	C/C	C/C	T/T	G/G	G/G	C/G	A/A	A/C	T/A	A/A	C/T	A/G	A/G	C/T	C/C	C/A	C/A	G/A	T/T	A/G	G/G	A/A	G/C	C/C	A/A	A/A	G/C	A/A	A/C	G/A	A/A	C/C
CFA008918	Irish wolfhound	0	1.1	1.1	G/G	C/C	C/C	A/A	G/G	T/T	C/C	C/C	T/T	A/A	C/C	A/A	G/G	C/C	A/A	T/G	A/C	C/C	G/G	A/A	G/G	A/A	T/T	T/T	A/A	G/G	G/A	A/A	G/T	A/G	A/A	G/C	A/G	G/A	G/A	C/C	T/T	T/T	C/C	G/G	C/C	C/C	G/G	T/G	A/A	C/T	C/T	T/C	C/C	T/C	A/G	A/A	A/A	T/T	C/C	G/G	G/A	T/C	G/G	T/C	C/T	C/C	G/A	C/A	G/A	A/A	T/T	C/C	T/T	T/G	T/A	C/A	C/C	T/C	C/T	G/G	G/G	C/G	A/A	A/A	T/T	A/A	C/T	A/G	A/G	C/T	A/C	C/A	C/A	G/A	T/T	A/G	G/T	A/A	G/C	C/C	A/T	A/T	G/C	A/A	A/C	G/A	A/A	C/C
3.40.12	irish soft coated wheaten terrier	1	1.1	15.16	G/T	C/C	C/C	A/A	G/G	T/T	C/C	A/A	T/T	A/A	C/C	T/T	G/G	C/C	A/G	T/G	A/C	C/C	G/C	T/A	A/A	A/A	C/C	T/G	A/A	G/G	G/A	T/T	G/T	A/G	G/G	G/C	A/G	G/A	G/A	C/C	A/A	T/T	C/C	G/A	G/G	C/C	A/A	G/G	A/A	C/T	C/C	C/C	T/C	C/C	G/G	G/G	A/A	T/T	C/C	G/G	G/G	C/C	G/A	T/C	C/T	G/C	G/G	A/A	G/A	A/A	T/C	C/C	T/T	T/T	A/A	C/A	T/C	T/C	C/T	G/G	G/G	C/G	A/A	C/C	T/A	A/A	C/T	A/G	A/G	C/T	A/C	A/A	C/A	G/A	T/T	A/G	G/T	A/A	G/C	C/C	A/T	A/T	G/C	A/A	A/C	G/A	A/A	C/C
3.40.1	irish soft coated wheaten terrier	1	1.1	5.15	G/T	C/C	C/C	A/A	G/G	T/T	C/C	C/A	T/T	A/A	C/C	T/T	G/G	C/C	A/A	T/T	A/A	T/C	G/G	T/T	A/A	A/A	C/C	T/T	A/A	G/G	G/A	T/T	G/T	A/G	A/G	G/G	A/G	G/G	G/A	C/T	T/A	T/C	C/C	G/A	C/G	C/C	G/A	G/G	A/A	C/T	C/C	C/C	T/C	C/C	G/G	G/G	A/A	T/T	C/C	G/G	G/G	C/C	G/A	T/C	C/T	G/C	G/G	A/A	G/A	A/A	T/C	T/C	T/T	T/T	A/A	C/C	T/C	T/C	C/T	G/G	T/G	C/C	G/G	A/C	T/T	A/A	C/C	A/A	A/A	C/C	A/A	C/A	C/C	G/G	G/T	A/A	G/T	A/T	G/G	T/C	T/T	T/T	G/G	A/A	A/A	G/G	G/G	T/T
3.345.8	jack_russel	1	1.1	14.14	T/T	C/C	C/C	A/A	G/G	T/T	C/C	A/A	T/T	A/A	C/C	A/A	G/G	C/C	G/G	T/T	A/A	C/C	G/G	A/A	A/A	A/A	T/T	T/T	A/A	G/G	G/G	A/A	G/G	A/A	G/G	G/G	G/G	G/A	G/G	C/C	T/T	T/T	C/C	G/G	C/C	C/C	G/G	G/G	A/A	T/T	C/C	T/T	T/T	T/T	A/A	G/G	A/A	T/T	C/C	G/G	G/G	C/C	G/G	C/C	T/T	G/G	G/G	A/A	A/A	A/A	C/C	C/C	T/T	T/T	A/A	C/C	T/T	C/C	T/T	G/G	T/G	C/C	A/A	A/A	T/T	A/A	C/C	A/G	A/A	C/C	A/A	A/A	C/A	G/G	T/T	A/A	T/T	T/T	G/G	C/C	T/T	T/T	G/C	A/G	NA	G/G	A/A	C/C
8.14.25	Labrador retriever	0	1.1	13.13	G/G	C/C	C/C	A/A	G/G	T/T	C/C	A/A	T/T	A/A	C/C	A/A	G/G	C/C	A/A	G/G	C/C	T/C	G/G	T/A	A/A	A/A	C/T	T/T	A/A	G/A	A/A	A/A	T/T	G/G	G/G	C/C	A/A	A/A	A/A	C/C	T/T	T/T	C/C	G/G	C/C	C/C	G/G	T/G	A/A	C/C	C/C	T/C	C/C	T/C	A/G	A/G	A/A	T/T	C/C	G/G	G/G	T/C	G/G	T/T	C/T	G/C	G/G	C/A	G/A	A/A	T/C	T/T	T/T	T/T	T/A	A/A	C/C	T/T	C/C	G/G	T/G	C/G	A/A	A/A	T/T	A/A	C/C	A/A	A/A	C/C	A/A	C/A	C/C	G/G	T/T	A/A	G/G	A/A	G/G	C/C	A/A	A/A	G/G	A/A	A/A	G/G	A/A	C/C
8.14.5	Labrador retriever	0	1.1	1.1	G/G	C/C	C/C	A/A	G/G	T/T	C/C	C/C	T/T	A/A	C/C	A/A	G/G	C/C	A/A	T/G	A/C	T/T	G/G	T/T	A/A	A/A	C/C	T/T	A/A	G/G	G/G	A/A	G/G	A/A	A/A	G/G	A/G	G/A	G/G	C/C	T/T	T/T	C/C	G/A	C/C	C/C	G/G	T/G	A/A	C/T	C/C	T/C	T/T	T/C	A/G	A/A	A/A	T/T	C/C	G/G	G/G	T/C	G/G	T/C	T/T	G/G	G/G	C/A	G/A	A/A	T/T	T/T	T/T	T/T	T/A	C/C	T/C	T/C	C/T	G/G	T/T	C/G	A/A	A/A	T/T	A/A	C/C	A/A	A/A	C/C	A/A	C/A	C/C	G/G	G/G	A/A	G/G	A/A	G/G	C/C	A/T	A/T	G/G	A/A	A/A	G/G	A/A	C/T
8.14.12	Labrador retriever	0	1.6	1.20	G/G	C/T	NA	A/G	G/A	T/T	C/C	C/A	T/G	A/G	C/G	A/A	G/A	NA	A/A	T/G	A/C	C/C	G/C	A/A	NA	A/G	T/T	T/G	A/A	A/A	G/A	A/A	G/T	A/G	A/G	G/C	A/A	G/A	G/A	C/T	T/A	T/C	C/C	G/G	C/G	C/C	G/A	T/G	A/A	C/C	C/C	T/C	T/C	T/T	A/G	A/G	A/A	T/T	C/C	G/A	G/G	T/C	NA	T/T	NA	NA	G/G	C/A	NA	A/A	NA	C/C	T/T	T/T	T/A	C/A	T/C	T/T	C/C	G/G	G/G	C/C	A/A	A/C	T/A	A/G	C/C	A/A	A/A	C/C	A/A	C/C	C/C	G/G	T/T	A/A	G/T	A/A	G/G	C/C	A/T	A/T	G/G	A/A	A/A	G/G	A/G	C/C
8.14.6	Labrador retriever	0	1.6	1.20	G/G	C/T	C/T	A/G	G/A	T/T	C/C	C/A	T/G	A/G	C/G	A/A	G/A	C/T	A/A	T/G	A/C	C/C	G/C	A/A	G/G	A/G	T/T	T/G	A/A	A/A	G/A	A/A	G/T	A/G	A/G	G/C	A/A	G/A	G/A	C/T	T/A	T/C	C/C	G/G	C/G	C/C	G/A	T/G	A/A	C/C	C/C	T/C	T/C	T/T	A/G	A/G	A/A	T/T	C/C	G/A	G/G	T/C	G/A	T/T	C/T	G/C	G/G	C/A	NA	A/A	T/C	C/C	T/T	T/T	T/A	C/A	T/C	T/T	C/C	G/G	G/G	C/C	A/A	A/C	T/A	A/G	C/C	A/A	A/A	C/C	A/A	C/C	C/C	G/G	T/T	A/A	G/T	A/A	G/G	C/C	A/T	A/T	G/G	A/A	A/A	G/G	A/G	C/C
8.14.7	Labrador retriever	0	1.6	1.20	G/G	C/T	C/T	A/G	G/A	T/T	C/C	C/A	T/G	A/G	C/G	A/A	G/A	C/T	A/A	T/G	A/C	C/C	G/C	A/A	G/G	A/G	T/T	T/G	A/A	A/A	G/A	A/A	G/T	A/G	A/G	G/C	A/A	G/A	G/A	C/T	T/A	T/C	C/C	G/G	C/G	C/C	G/A	T/G	A/A	C/C	C/C	T/C	T/C	T/T	A/G	A/G	A/A	T/T	C/C	G/A	G/G	T/C	G/A	T/T	C/T	G/C	G/G	C/A	G/A	A/A	T/C	C/C	T/T	T/T	T/A	C/A	T/C	T/T	C/C	G/G	G/G	C/C	A/A	A/C	T/A	A/G	C/C	A/A	A/A	C/C	A/A	C/C	C/C	G/G	T/T	A/A	G/T	A/A	G/G	C/C	A/T	A/T	G/G	A/A	A/A	G/G	A/G	C/C
8.14.2	Labrador retriever	0	1.6	1.20	G/G	C/T	C/T	A/G	G/A	T/T	C/C	C/A	T/G	A/G	C/G	A/A	G/A	C/T	A/A	T/G	A/C	C/C	G/C	A/A	G/G	A/G	T/T	T/G	A/A	A/A	G/A	A/A	G/T	A/G	A/G	G/C	A/A	G/A	G/A	C/T	T/A	T/C	C/C	G/G	C/G	C/C	G/A	T/G	A/A	C/C	C/C	T/C	T/C	T/T	A/G	A/G	A/A	T/T	C/C	G/A	G/G	T/C	G/A	T/T	NA	NA	G/G	C/A	G/A	A/A	NA	C/C	T/T	T/T	T/A	C/A	T/C	T/T	C/C	G/G	G/G	C/C	A/A	A/C	T/A	A/G	C/C	A/A	A/A	C/C	A/A	C/C	C/C	G/G	T/T	A/A	G/T	A/A	G/G	C/C	A/T	A/T	G/G	A/A	A/A	G/G	A/G	C/C
8.14.11	Labrador retriever	0	1.6	1.20	G/G	C/T	C/T	A/G	G/A	T/T	C/C	C/A	T/G	A/G	C/G	A/A	G/A	C/T	A/A	T/G	A/C	C/C	G/C	A/A	G/G	A/G	T/T	T/G	A/A	A/A	G/A	A/A	G/T	A/G	A/G	G/C	A/A	G/A	G/A	C/T	T/A	T/C	C/C	G/G	C/G	C/C	G/A	T/G	A/A	C/C	C/C	T/C	T/C	T/T	A/G	A/G	A/A	T/T	C/C	G/A	G/G	T/C	G/A	T/T	C/T	G/C	G/G	C/A	G/A	A/A	T/C	C/C	T/T	T/T	T/A	C/A	T/C	T/T	C/C	G/G	G/G	C/C	A/A	A/C	T/A	A/G	C/C	A/A	A/A	C/C	A/A	C/C	C/C	G/G	T/T	A/A	G/T	A/A	G/G	C/C	A/T	A/T	G/G	A/A	A/A	G/G	A/G	C/C
8.14.23	Labrador retriever	0	1.6	1.20	G/G	C/T	C/T	A/G	G/A	T/T	C/C	C/A	T/G	A/G	C/G	A/A	G/A	C/T	A/A	T/G	A/C	T/C	G/C	T/T	A/A	A/G	C/T	T/G	A/A	G/G	G/A	A/A	G/T	A/G	A/G	G/C	A/A	G/A	G/A	C/T	T/A	T/C	C/C	G/G	C/G	C/C	G/A	G/G	A/A	C/C	C/C	C/C	T/C	T/C	G/G	A/A	A/A	T/T	C/C	G/A	G/G	C/C	G/A	T/T	C/C	G/G	G/G	A/A	G/G	A/A	T/T	T/C	T/T	T/T	A/A	C/A	T/C	T/T	C/C	G/G	T/G	C/G	A/A	A/C	T/A	A/G	C/C	A/A	A/A	C/C	A/A	C/A	C/C	G/G	T/T	A/A	G/T	A/A	G/G	C/C	A/T	A/T	G/G	A/A	A/A	G/G	A/G	C/C
8.14.24	Labrador retriever	0	1.6	8.13	G/G	C/C	C/T	A/G	G/A	T/T	C/C	C/A	T/G	A/G	C/G	A/A	G/A	C/T	A/A	T/G	A/C	T/C	G/C	T/T	A/A	A/G	C/T	T/T	A/A	G/G	G/A	A/A	G/T	A/G	A/G	G/C	A/A	G/A	G/A	C/T	T/A	T/C	C/C	G/A	C/G	C/C	G/A	G/G	A/A	C/C	C/C	C/C	T/C	T/C	G/G	A/G	A/A	T/T	C/C	G/G	G/G	T/C	G/A	T/C	C/C	G/G	G/G	C/A	G/G	A/A	T/C	T/C	T/T	T/T	T/A	C/A	C/C	T/C	C/T	G/G	T/T	G/G	A/A	A/C	T/A	A/A	C/C	A/A	A/A	C/C	A/A	C/A	C/C	G/G	T/T	A/A	G/G	A/A	G/G	C/C	A/T	A/T	G/G	A/A	A/A	G/G	A/G	C/C
8.14.4	Labrador retriever	0	6.6	8.12	G/G	C/T	T/T	NA	A/A	T/T	C/C	C/C	G/G	G/G	G/G	A/A	A/A	T/T	A/A	T/T	A/A	C/C	C/C	A/A	NA	G/G	T/T	T/G	A/A	G/G	G/G	A/A	G/G	A/A	A/A	G/G	A/A	G/G	G/G	T/T	A/A	C/C	C/C	G/A	G/G	C/C	A/A	G/G	A/A	C/C	C/C	C/C	T/T	T/T	G/G	A/A	A/A	T/T	C/C	G/A	G/G	T/C	NA	T/C	C/C	G/G	G/G	C/A	G/G	A/A	NA	C/C	T/T	T/T	T/A	C/C	T/C	T/C	C/T	G/G	T/G	NA	A/A	C/C	A/A	A/G	C/C	A/A	A/A	C/C	A/A	C/C	C/C	G/G	T/T	A/A	G/T	A/A	G/G	C/C	T/T	T/T	G/G	A/A	A/A	G/G	G/G	T/T
8.14.8	Labrador retriever	0	6.6	8.8	G/G	C/C	T/T	G/G	A/A	T/T	C/C	C/C	G/G	G/G	G/G	A/A	A/A	T/T	A/A	T/T	A/A	C/C	C/C	A/A	G/G	G/G	T/T	T/T	A/A	G/G	G/G	A/A	G/G	A/A	A/A	G/G	A/A	G/G	G/G	T/T	A/A	C/C	C/C	A/A	G/G	C/C	A/A	G/G	A/A	C/C	C/C	C/C	T/T	T/T	G/G	A/A	A/A	T/T	C/C	G/G	G/G	T/T	A/A	C/C	C/C	G/G	G/G	C/C	G/G	A/A	T/T	C/C	T/T	T/T	T/T	C/C	C/C	C/C	T/T	G/G	T/T	G/G	A/A	C/C	A/A	A/A	C/C	A/A	A/A	C/C	A/A	C/C	C/C	G/G	T/T	A/A	G/G	A/A	G/G	C/C	T/T	T/T	G/G	A/A	A/A	G/G	G/G	T/T
8.14.9	Labrador retriever	0	6.6	8.8	G/G	C/C	T/T	G/G	A/A	T/T	C/C	C/C	G/G	G/G	G/G	A/A	A/A	T/T	A/A	T/T	A/A	C/C	C/C	A/A	G/G	G/G	T/T	T/T	A/A	G/G	G/G	A/A	G/G	A/A	A/A	G/G	A/A	G/G	G/G	T/T	A/A	C/C	C/C	A/A	G/G	C/C	A/A	G/G	A/A	C/C	C/C	C/C	T/T	T/T	G/G	A/A	A/A	T/T	C/C	G/G	G/G	T/T	A/A	C/C	C/C	G/G	G/G	C/C	G/G	A/A	T/T	C/C	T/T	T/T	T/T	C/C	C/C	C/C	T/T	G/G	T/T	G/G	A/A	C/C	A/A	A/A	C/C	A/A	A/A	C/C	A/A	C/C	C/C	G/G	T/T	A/A	G/G	A/A	G/G	C/C	T/T	T/T	G/G	A/A	A/A	G/G	G/G	T/T
8.14.10	Labrador retriever	0	6.6	8.8	G/G	C/C	T/T	G/G	A/A	T/T	C/C	C/C	G/G	G/G	G/G	A/A	A/A	T/T	A/A	T/T	A/A	C/C	C/C	A/A	G/G	G/G	T/T	T/T	A/A	G/G	G/G	A/A	G/G	A/A	A/A	G/G	A/A	G/G	G/G	T/T	A/A	C/C	C/C	A/A	G/G	C/C	A/A	G/G	A/A	C/C	C/C	C/C	T/T	T/T	G/G	A/A	A/A	T/T	C/C	G/G	G/G	T/T	A/A	C/C	C/C	G/G	G/G	C/C	G/G	A/A	T/T	C/C	T/T	T/T	T/T	C/C	C/C	C/C	T/T	G/G	T/T	G/G	A/A	C/C	A/A	A/A	C/C	A/A	A/A	C/C	A/A	C/C	C/C	G/G	T/T	A/A	G/G	A/A	G/G	C/C	T/T	T/T	G/G	A/A	NA	G/G	G/G	T/T
8.14.3	Labrador retriever	0	6.6	8.8	G/G	C/C	T/T	G/G	A/A	T/T	C/C	C/C	G/G	G/G	G/G	A/A	A/A	T/T	A/A	T/T	A/A	C/C	C/C	A/A	G/G	G/G	T/T	T/T	A/A	G/G	G/G	A/A	G/G	A/A	A/A	G/G	A/A	G/G	G/G	T/T	A/A	C/C	C/C	A/A	G/G	C/C	A/A	G/G	A/A	C/C	C/C	C/C	T/T	T/T	G/G	A/A	A/A	T/T	C/C	G/G	G/G	T/T	A/A	C/C	C/C	G/G	G/G	C/C	G/G	A/A	T/T	C/C	T/T	T/T	T/T	C/C	C/C	C/C	T/T	G/G	T/T	G/G	A/A	C/C	A/A	A/A	C/C	A/A	A/A	C/C	A/A	C/C	C/C	G/G	T/T	A/A	G/G	A/A	G/G	C/C	T/T	T/T	G/G	A/A	A/A	G/G	G/G	T/T
Primus	Labrador retriever	1	1.1	13.13	G/G	C/C	C/C	A/A	G/G	T/T	C/C	A/A	T/T	A/A	C/C	A/A	G/G	C/C	A/A	G/G	C/C	C/C	G/G	A/A	G/G	A/A	T/T	T/T	A/A	A/A	A/A	A/A	T/T	G/G	G/G	C/C	A/A	A/A	A/A	C/C	T/T	T/T	C/C	G/G	C/C	C/C	G/G	T/T	A/A	C/C	C/C	T/T	C/C	T/T	A/A	G/G	A/A	T/T	C/C	G/G	G/G	T/T	G/G	T/T	T/T	C/C	G/G	C/C	A/A	A/A	C/C	C/C	T/T	T/T	T/T	A/A	C/C	T/T	C/C	G/G	G/G	C/C	A/A	A/A	T/T	A/A	C/C	A/A	A/A	C/C	A/A	C/C	C/C	G/G	T/T	A/A	G/G	A/A	G/G	C/C	A/A	A/A	G/G	G/G	A/A	G/G	A/A	C/C
8.122.23	Labrador retriever	1	1.2	2.13	G/G	C/C	NA	A/A	G/G	T/T	C/C	C/A	T/T	A/A	C/C	A/A	G/A	NA	A/A	T/G	NA	NA	G/G	T/A	A/A	A/A	C/T	T/T	A/A	A/A	G/A	A/A	G/T	A/G	NA	G/C	A/A	G/A	G/A	C/C	T/T	T/T	NA	G/A	C/C	C/A	NA	T/G	A/A	NA	C/C	T/C	T/C	T/C	NA	A/G	NA	T/T	C/C	G/G	G/G	T/C	NA	T/T	T/T	G/C	NA	C/A	NA	A/A	T/C	T/T	T/T	T/T	NA	C/A	C/C	T/T	C/C	G/G	NA	C/G	A/A	A/A	T/T	A/A	C/C	A/A	A/A	C/C	A/A	C/A	C/C	G/G	G/T	A/A	G/G	A/A	G/G	C/C	A/T	A/T	G/G	A/A	NA	NA	A/A	C/C
8.122.25	Labrador retriever	1	1.1	1.1	G/G	C/C	C/C	A/A	G/G	T/T	C/C	C/C	T/T	A/A	C/C	A/A	G/G	C/C	A/A	T/T	A/A	T/T	G/G	T/T	A/A	A/A	C/C	T/T	A/A	G/G	G/G	A/A	G/G	A/A	A/A	G/G	A/A	G/G	G/G	C/C	T/T	T/T	C/C	A/A	C/C	C/C	G/G	G/G	A/A	C/C	C/C	C/C	T/T	C/C	G/G	A/A	A/A	T/T	C/C	G/G	G/G	C/C	G/G	T/T	T/T	G/G	G/G	A/A	G/G	A/A	T/T	T/T	T/T	T/T	A/A	C/C	C/C	T/T	C/C	G/G	T/T	G/G	A/A	A/A	T/T	A/A	C/C	A/A	A/A	C/C	A/A	A/A	C/C	G/G	G/G	A/A	G/G	A/A	G/G	C/C	T/T	T/T	G/G	A/A	A/A	G/G	A/A	T/T
8.122.39	Labrador retriever	1	1.6	8.13	G/G	C/C	C/T	A/G	G/A	T/T	C/C	C/A	T/G	A/G	C/G	A/A	G/A	C/T	A/A	T/T	A/A	C/C	G/C	A/A	G/G	A/G	T/T	T/T	A/A	A/A	G/G	A/A	G/G	A/A	A/G	G/G	A/A	G/G	G/G	C/T	T/A	T/C	C/C	A/A	C/G	C/C	G/A	T/G	A/A	C/C	C/T	T/C	T/C	T/T	A/G	G/G	A/A	T/T	C/C	G/G	G/A	T/T	G/A	T/C	C/C	G/C	G/A	C/C	G/G	A/A	C/C	C/C	T/A	T/G	T/T	C/A	C/C	T/C	C/T	G/G	T/T	G/G	A/A	A/C	T/A	A/A	C/C	A/A	A/A	C/C	A/C	C/C	C/C	G/G	G/T	A/A	G/G	A/A	G/G	C/C	T/T	T/T	G/G	A/A	A/A	G/G	A/G	T/T
8.122.37	Labrador retriever	1	1.6	1.12	G/G	C/T	C/T	A/G	G/A	T/T	C/C	C/C	T/G	A/G	C/G	A/A	G/A	C/T	A/A	T/G	A/C	T/C	G/C	T/T	G/G	A/G	C/T	T/G	A/A	G/G	G/G	A/A	G/G	A/A	A/A	G/G	A/G	G/A	G/G	C/T	T/A	T/C	C/C	G/A	C/G	C/C	G/A	T/G	A/A	C/T	C/C	T/C	T/T	T/T	A/G	A/A	A/A	T/T	C/C	G/G	G/G	T/C	G/A	C/C	C/T	G/G	G/G	C/C	G/A	A/A	T/T	C/C	T/T	T/T	T/A	C/C	T/C	C/C	T/T	G/G	T/G	C/G	A/A	A/C	T/A	A/A	C/C	A/A	A/A	C/C	A/A	C/C	C/C	G/G	T/T	A/A	G/G	A/T	G/G	C/C	A/T	A/T	G/G	A/A	A/A	G/G	A/G	C/T
8.122.24	Labrador retriever	1	1.6	1.8	G/G	C/C	C/T	A/G	G/A	T/T	C/C	C/C	T/G	A/G	C/G	A/A	G/A	C/T	A/A	T/G	A/C	T/C	G/C	T/T	A/A	A/G	C/T	T/T	A/A	G/G	G/G	A/A	G/G	A/A	A/A	G/G	A/G	G/A	G/G	C/T	T/A	T/C	C/C	G/A	C/G	C/C	G/A	T/G	A/A	C/T	C/C	T/C	T/T	T/T	A/G	A/A	A/A	T/T	C/C	G/G	G/G	T/T	G/A	C/C	NA	G/G	G/G	C/C	G/A	A/A	T/T	T/C	T/T	T/T	T/T	C/C	T/C	C/C	T/T	G/G	T/T	C/G	A/A	A/C	T/A	A/A	C/C	A/A	A/A	C/C	A/A	C/C	C/C	G/G	G/T	A/A	G/G	A/A	G/G	C/C	A/T	A/T	G/G	A/A	A/A	G/G	A/G	C/T
8.122.40	Labrador retriever	1	1.6	8.13	G/G	C/C	C/T	A/G	G/A	T/T	C/C	C/A	T/G	A/G	C/G	A/A	G/A	C/T	A/A	T/T	A/A	T/C	G/C	T/T	A/A	A/G	C/T	T/T	A/A	A/A	G/G	A/A	G/G	A/A	A/G	G/G	A/A	G/G	G/G	C/T	T/A	T/C	C/C	A/A	C/G	C/C	G/A	G/G	A/A	C/C	C/T	C/C	T/C	T/C	G/G	A/A	A/A	T/T	C/C	G/G	G/A	T/T	G/A	T/T	C/T	G/C	G/A	C/C	G/G	A/A	T/T	T/C	T/A	T/G	T/T	C/A	C/C	T/T	C/C	G/G	T/T	G/G	A/A	A/C	T/A	A/A	C/C	A/A	A/A	C/C	A/C	C/C	C/C	G/G	G/T	A/A	G/G	A/A	G/G	C/C	T/T	T/T	G/G	A/A	A/A	G/G	A/G	T/T
8.122.33	Labrador retriever	1	1.6	1.8	G/G	C/C	C/T	A/G	G/A	T/T	C/C	C/C	T/G	A/G	C/G	A/A	G/A	C/T	A/A	T/G	A/C	T/C	G/C	T/T	A/A	A/G	C/T	T/T	A/A	G/G	G/G	A/A	G/G	A/A	A/A	G/G	A/G	G/A	G/G	C/T	T/A	T/C	C/C	G/A	C/G	C/C	G/A	T/G	A/A	C/T	C/C	T/C	T/T	T/T	A/G	A/A	A/A	T/T	C/C	G/G	G/G	T/T	G/A	C/C	C/T	G/G	G/G	C/C	G/A	A/A	T/T	T/C	T/T	T/T	T/T	C/C	T/C	C/C	T/T	G/G	T/T	C/G	A/A	A/C	T/A	A/A	C/C	A/A	A/A	C/C	A/A	C/C	C/C	G/G	G/T	A/A	G/G	A/A	G/G	C/C	A/T	A/T	G/G	A/A	A/A	G/G	A/G	C/T
8.122.26	Labrador retriever	1	1.6	1.8	G/G	C/C	C/T	A/G	G/A	T/T	C/C	C/C	T/G	A/G	C/G	A/A	G/A	C/T	A/A	T/G	A/C	T/C	G/C	T/T	A/A	A/G	C/T	T/T	A/A	G/G	G/G	A/A	G/G	A/A	A/A	G/G	A/A	G/A	G/G	C/T	T/A	T/C	C/C	G/A	C/G	C/C	G/A	T/G	A/A	C/C	C/C	T/C	T/T	T/T	A/G	A/A	A/A	T/T	C/C	G/G	G/G	T/T	G/A	C/C	C/C	G/G	G/G	C/C	G/G	A/A	T/T	T/C	T/T	T/T	T/T	C/C	T/C	C/C	T/T	G/G	T/T	G/G	A/A	A/C	T/A	A/A	C/C	A/A	A/A	C/C	A/A	C/C	C/C	G/G	G/T	A/A	G/G	A/A	G/G	C/C	A/T	A/T	G/G	A/A	A/A	G/G	A/G	C/T
8.122.35	Labrador retriever	1	1.6	8.13	G/G	C/C	C/T	A/G	G/A	T/T	C/C	C/A	T/G	A/G	C/G	A/A	G/A	C/T	A/A	T/T	A/A	T/C	G/C	T/T	A/A	A/G	C/T	T/T	A/A	G/G	G/G	A/A	G/G	A/A	A/G	G/G	A/A	G/G	G/G	C/T	T/A	T/C	C/C	G/A	C/G	C/C	G/A	T/G	A/A	C/C	C/C	T/C	T/T	T/T	A/G	A/A	A/A	T/T	C/C	G/G	G/G	T/C	G/A	T/C	C/T	G/G	G/G	C/A	G/G	A/A	T/T	T/C	T/T	T/T	T/A	C/C	T/C	T/C	C/T	G/G	T/T	C/G	A/A	A/C	T/A	A/A	C/C	A/A	A/A	C/C	A/A	C/A	C/C	G/G	T/T	A/A	G/T	A/A	G/G	C/C	T/T	T/T	G/G	A/A	A/A	G/G	A/G	T/T
8.122.38	Labrador retriever	1	1.5	1.8	G/G	C/C	C/T	NA	G/G	T/T	C/C	NA	T/G	A/G	C/G	A/A	G/A	C/T	A/A	T/T	A/A	T/C	G/G	T/T	NA	A/G	C/T	T/T	A/A	G/G	G/G	A/A	G/G	A/A	A/A	G/G	A/A	G/G	G/G	C/T	T/A	T/C	C/C	A/A	C/G	C/C	G/A	G/G	A/A	C/C	C/C	C/C	T/T	T/C	G/G	A/A	A/A	T/T	C/C	G/G	G/G	NA	G/A	C/C	C/T	G/G	G/G	C/A	G/G	A/A	T/T	T/C	T/T	T/T	T/A	NA	C/C	C/C	NA	G/G	T/T	G/G	G/G	A/A	T/A	A/A	C/C	A/A	A/A	C/C	A/A	C/A	C/C	G/G	G/T	A/A	G/G	A/A	G/G	C/C	T/T	T/T	NA	A/A	A/A	G/G	A/G	T/T
8.122.28	Labrador retriever	1	1.6	8.13	G/G	C/C	C/T	A/G	G/A	T/T	C/C	C/A	T/G	A/G	C/G	A/A	G/A	NA	A/A	T/T	A/A	T/C	G/C	T/T	A/A	NA	C/T	T/T	A/A	A/A	G/G	A/A	G/G	A/A	A/G	G/G	A/A	G/G	G/G	C/T	T/A	T/C	C/C	A/A	C/G	C/C	G/A	G/G	A/A	C/C	NA	C/C	NA	T/C	G/G	A/A	A/A	T/T	C/C	G/G	G/A	T/T	G/A	T/C	C/C	NA	G/A	C/C	G/G	A/A	T/T	NA	T/A	T/G	T/T	C/A	C/C	T/C	C/T	G/G	T/T	G/G	A/A	A/C	T/A	A/A	C/C	A/A	A/A	C/C	A/C	C/C	C/C	G/G	G/T	A/A	G/G	A/A	G/G	C/C	T/T	T/T	G/G	A/A	A/A	G/G	NA	T/T
8.122.21	Labrador retriever	1	1.3	7.13	G/G	C/C	C/C	A/A	G/G	T/T	C/C	C/A	T/T	A/A	C/G	A/A	G/G	C/C	A/A	T/G	A/C	NA	G/G	T/A	A/A	NA	NA	T/T	A/A	A/A	G/A	A/A	G/T	A/G	A/G	G/C	A/A	G/A	G/A	C/C	T/T	T/T	C/C	G/A	C/C	C/C	G/G	T/G	NA	C/C	C/C	NA	T/C	T/C	A/G	A/G	A/A	T/T	C/T	G/G	G/G	T/C	G/G	T/T	T/T	NA	G/G	C/A	G/A	A/A	NA	T/T	T/T	T/T	T/A	C/A	C/C	T/T	C/C	G/G	T/G	C/G	A/A	A/A	T/T	A/A	C/C	A/A	A/A	C/C	NA	NA	C/C	G/G	G/T	A/A	G/G	NA	G/G	T/C	A/T	A/T	G/G	A/A	A/A	G/G	A/A	C/C
8.122.29	Labrador retriever	1	6.6	8.12	G/G	C/T	T/T	G/G	A/A	T/T	C/C	C/C	G/G	G/G	G/G	A/A	A/A	T/T	A/A	T/T	A/A	C/C	C/C	A/A	G/G	G/G	T/T	T/G	A/A	G/G	G/G	A/A	G/G	A/A	A/A	G/G	A/A	G/G	G/G	T/T	A/A	C/C	C/C	G/A	G/G	C/C	A/A	G/G	A/A	C/C	C/C	C/C	T/T	T/T	G/G	A/A	A/A	T/T	C/C	G/A	G/G	T/C	A/A	T/C	C/C	G/G	G/G	C/A	G/G	A/A	T/T	C/C	T/T	T/T	T/A	C/C	T/C	T/C	C/T	G/G	T/G	C/G	A/A	C/C	A/A	A/G	C/C	A/A	A/A	C/C	A/A	C/C	C/C	G/G	T/T	A/A	G/T	A/A	G/G	C/C	T/T	T/T	G/G	A/A	A/A	G/G	G/G	T/T
8.122.32	Labrador retriever	1	6.6	8.12	G/G	C/T	T/T	G/G	A/A	T/T	C/C	C/C	G/G	G/G	G/G	A/A	A/A	T/T	A/A	T/T	A/A	C/C	C/C	A/A	G/G	G/G	T/T	T/G	A/A	G/G	G/G	A/A	G/G	A/A	A/A	G/G	A/A	G/G	G/G	T/T	A/A	C/C	C/C	G/A	G/G	C/C	A/A	G/G	A/A	C/C	C/C	C/C	T/T	T/T	G/G	A/A	A/A	T/T	C/C	G/A	G/G	T/C	A/A	T/C	C/C	G/G	G/G	C/A	G/G	A/A	T/T	C/C	T/T	T/T	T/A	C/C	T/C	T/C	C/T	G/G	T/G	C/G	A/A	C/C	A/A	A/G	C/C	A/A	A/A	C/C	A/A	C/C	C/C	G/G	T/T	A/A	G/T	A/A	G/G	C/C	T/T	T/T	G/G	A/A	A/A	G/G	G/G	T/T
8.122.22	Labrador retriever	1	6.6	8.8	G/G	C/C	T/T	G/G	A/A	T/T	C/C	C/C	G/G	G/G	G/G	A/A	A/A	T/T	A/A	T/T	A/A	C/C	C/C	A/A	G/G	G/G	T/T	T/T	A/A	G/G	G/G	A/A	G/G	A/A	A/A	G/G	A/A	G/G	G/G	T/T	A/A	C/C	C/C	A/A	G/G	C/C	A/A	G/G	A/A	C/C	C/C	C/C	T/T	T/T	G/G	A/A	A/A	T/T	C/C	G/G	G/G	T/T	A/A	C/C	C/C	G/G	G/G	C/C	G/G	A/A	T/T	C/C	T/T	T/T	T/T	C/C	C/C	C/C	T/T	G/G	T/T	G/G	A/A	C/C	A/A	A/A	C/C	A/A	A/A	C/C	A/A	C/C	C/C	G/G	T/T	A/A	G/G	A/A	G/G	C/C	T/T	T/T	G/G	A/A	A/A	G/G	G/G	T/T
8.122.30	Labrador retriever	1	6.6	8.8	G/G	C/C	T/T	G/G	A/A	T/T	C/C	C/C	G/G	G/G	G/G	A/A	A/A	T/T	A/A	T/T	A/A	C/C	C/C	A/A	G/G	G/G	T/T	T/T	A/A	G/G	G/G	A/A	G/G	A/A	A/A	G/G	A/A	G/G	G/G	T/T	A/A	C/C	C/C	A/A	G/G	C/C	A/A	G/G	A/A	C/C	C/C	C/C	T/T	T/T	G/G	A/A	A/A	T/T	C/C	G/G	G/G	T/T	A/A	T/C	C/T	G/G	G/G	C/C	G/G	A/A	T/T	C/C	T/T	T/T	T/T	C/C	C/C	T/C	C/T	G/G	T/T	G/G	A/A	C/C	A/A	A/A	C/C	A/A	A/A	C/C	A/A	C/C	C/C	G/G	T/T	A/A	G/G	A/A	G/G	C/C	T/T	T/T	G/G	A/A	A/A	G/G	G/G	T/T
8.122.31	Labrador retriever	1	6.6	8.8	G/G	C/C	T/T	G/G	A/A	T/T	C/C	C/C	G/G	G/G	G/G	A/A	A/A	T/T	A/A	T/T	A/A	C/C	C/C	A/A	G/G	G/G	T/T	T/T	A/A	G/G	G/G	A/A	G/G	A/A	A/A	G/G	A/A	G/G	G/G	T/T	A/A	C/C	C/C	A/A	G/G	C/C	A/A	G/G	A/A	C/C	C/C	C/C	T/T	T/T	G/G	A/A	A/A	T/T	C/C	G/G	G/G	T/T	A/A	C/C	C/C	G/G	G/G	C/C	G/G	A/A	T/T	C/C	T/T	T/T	T/T	C/C	C/C	C/C	T/T	G/G	T/T	G/G	A/A	C/C	A/A	A/A	C/C	A/A	A/A	C/C	A/A	C/C	C/C	G/G	T/T	A/A	G/G	A/A	G/G	C/C	T/T	T/T	G/G	A/A	A/A	G/G	G/G	T/T
8.122.34	Labrador retriever	1	6.6	8.8	G/G	C/C	T/T	G/G	A/A	T/T	C/C	C/C	G/G	G/G	G/G	A/A	A/A	T/T	A/A	T/T	A/A	C/C	C/C	A/A	G/G	G/G	T/T	T/T	A/A	G/G	G/G	A/A	G/G	A/A	A/A	G/G	A/A	G/G	G/G	T/T	A/A	C/C	C/C	A/A	G/G	C/C	A/A	G/G	A/A	C/C	C/C	C/C	T/T	T/T	G/G	A/A	A/A	T/T	C/C	G/G	G/G	T/T	A/A	C/C	C/C	G/G	G/G	C/C	G/G	A/A	T/T	C/C	T/T	T/T	T/T	C/C	C/C	C/C	T/T	G/G	T/T	G/G	A/A	C/C	A/A	A/A	C/C	A/A	A/A	C/C	A/A	C/C	C/C	G/G	T/T	A/A	G/G	A/A	G/G	C/C	T/T	T/T	G/G	A/A	A/A	G/G	G/G	T/T
8.122.27	Labrador retriever	1	6.6	8.8	G/G	C/C	T/T	G/G	A/A	T/T	C/C	C/C	G/G	G/G	G/G	A/A	A/A	T/T	A/A	T/T	A/A	C/C	C/C	A/A	G/G	G/G	T/T	T/T	A/A	G/G	G/G	A/A	G/G	A/A	A/A	G/G	A/A	G/G	G/G	T/T	A/A	C/C	C/C	A/A	G/G	C/C	A/A	G/G	A/A	C/C	C/C	C/C	T/T	T/T	G/G	A/A	A/A	T/T	C/C	G/G	G/G	T/T	A/A	C/C	C/C	G/G	G/G	C/C	G/G	A/A	T/T	C/C	T/T	T/T	T/T	C/C	C/C	C/C	T/T	G/G	T/T	G/G	A/A	C/C	A/A	A/A	C/C	A/A	A/A	C/C	A/A	C/C	C/C	G/G	T/T	A/A	G/G	A/A	G/G	C/C	T/T	T/T	G/G	A/A	A/A	G/G	G/G	T/T
8.122.36	Labrador retriever	1	6.6	8.8	G/G	C/C	T/T	NA	A/A	T/T	C/C	C/C	G/G	G/G	G/G	A/A	A/A	T/T	A/A	T/T	A/A	C/C	C/C	NA	G/G	G/G	T/T	T/T	A/A	G/G	G/G	A/A	G/G	A/A	A/A	G/G	A/A	G/G	G/G	T/T	A/A	C/C	C/C	A/A	G/G	C/C	A/A	G/G	A/A	C/C	C/C	C/C	T/T	T/T	G/G	A/A	A/A	T/T	C/C	G/G	G/G	T/T	A/A	C/C	C/C	G/G	G/G	C/C	G/G	A/A	T/T	C/C	T/T	T/T	T/T	C/C	C/C	C/C	T/T	G/G	T/T	G/G	A/A	C/C	A/A	A/A	C/C	A/A	A/A	C/C	A/A	C/C	C/C	G/G	T/T	A/A	G/G	A/A	G/G	NA	T/T	T/T	G/G	A/A	A/A	G/G	G/G	T/T
Valle	mixed breed	0	1.1	1.5	G/T	C/C	C/C	A/A	G/G	T/T	C/C	C/C	T/T	A/A	C/C	T/A	G/G	C/C	A/G	T/G	A/C	T/T	G/G	T/T	A/A	A/A	C/C	T/T	A/A	G/G	G/G	A/T	G/G	A/A	A/A	G/G	A/G	G/A	G/G	C/C	T/T	T/T	C/C	G/G	C/C	C/A	G/G	T/T	NA	C/T	NA	T/T	T/T	T/T	A/A	A/A	A/A	T/T	C/T	G/A	G/A	T/T	G/G	T/C	C/T	G/G	G/A	C/C	G/A	A/G	T/T	T/T	T/A	T/G	T/T	C/C	T/T	T/C	C/T	G/G	T/T	C/C	G/A	A/A	T/T	A/G	C/C	A/A	A/A	C/C	A/A	C/C	C/C	G/G	G/G	A/A	G/G	A/T	G/G	T/C	A/A	A/A	NA	A/A	A/A	G/G	A/A	C/C
2.45.545	Giant Schnauzer	0	1.1	1.1	G/G	C/C	C/C	NA	G/G	T/T	C/C	C/C	T/T	A/A	C/C	A/A	G/G	C/C	A/A	T/T	A/A	C/C	G/G	A/A	NA	A/A	T/T	T/T	A/A	G/G	G/G	A/A	G/G	A/A	A/A	G/G	G/G	G/G	G/G	C/C	T/T	T/T	C/C	G/G	C/C	C/C	G/G	T/T	A/A	C/C	C/C	T/T	T/T	T/T	A/A	G/G	A/A	T/T	C/C	A/A	G/G	C/C	G/G	C/C	T/T	G/G	G/G	A/A	NA	A/A	NA	C/C	T/T	T/T	A/A	C/C	T/T	C/C	T/T	G/G	G/G	C/C	A/A	A/A	T/T	G/G	C/C	A/A	A/A	C/C	A/A	C/C	C/C	G/G	T/T	A/A	T/T	A/A	G/G	NA	T/T	T/T	G/G	G/G	A/A	G/G	A/A	T/T
2.45.543	Giant Schnauzer	0	1.1	1.13	G/G	C/C	C/C	A/A	G/G	T/T	C/C	C/A	T/T	A/A	C/C	A/A	G/G	C/C	A/A	T/G	A/C	C/C	G/G	A/A	G/G	A/A	T/T	T/T	C/C	G/G	G/A	A/A	G/T	A/G	A/G	G/C	A/G	G/A	G/A	C/C	T/T	T/T	C/C	A/A	C/C	C/C	G/G	T/G	A/A	C/C	C/C	T/C	T/C	T/C	A/G	A/A	A/G	T/C	C/C	G/A	G/G	C/C	G/G	T/C	C/T	G/G	G/G	A/A	G/G	A/A	T/T	C/C	T/T	T/T	A/A	C/C	C/C	T/T	C/C	G/A	G/G	C/C	A/A	A/A	T/T	A/A	C/C	A/A	A/A	C/C	A/A	C/A	C/C	G/G	T/T	A/A	T/T	A/A	G/G	C/C	T/T	T/T	G/G	A/A	A/A	G/G	A/A	T/T
2.45.555	Giant Schnauzer	0	1.1	1.1	G/G	C/C	C/C	A/A	G/G	T/T	C/C	C/C	T/T	A/A	C/C	A/A	G/G	C/C	A/A	T/G	A/C	C/C	G/G	A/A	G/G	A/A	T/T	T/T	A/A	G/G	G/A	A/A	G/T	A/G	A/A	G/C	G/G	G/A	G/A	C/C	T/T	T/T	C/C	G/A	C/C	C/C	G/G	T/T	A/A	C/T	C/T	T/T	T/C	T/T	A/A	A/A	A/A	T/T	C/C	G/A	G/A	T/C	G/G	C/C	T/T	G/C	G/A	C/A	G/A	A/A	T/T	C/C	T/T	T/G	T/A	C/A	C/C	T/C	C/T	G/G	G/G	C/C	A/A	A/A	T/T	A/A	C/C	A/A	A/A	C/C	A/C	C/C	C/C	G/G	T/T	A/A	G/T	A/A	G/G	C/C	A/T	A/T	G/G	G/G	A/A	G/G	A/A	C/C
2.45.591	Giant Schnauzer	0	1.1	5.17	G/T	C/T	C/C	A/A	G/G	T/T	C/C	C/A	T/T	A/A	C/C	T/A	G/G	C/C	A/G	G/G	C/C	T/C	G/G	T/A	G/G	A/A	C/T	T/G	C/C	G/G	G/A	A/A	G/T	A/G	A/G	C/C	A/G	A/A	A/A	C/C	T/T	T/T	C/C	G/A	C/C	C/C	G/G	G/G	A/A	C/T	C/T	C/C	T/C	C/C	G/G	A/A	A/G	T/C	C/C	G/G	G/A	T/C	G/G	T/C	C/T	G/G	G/A	C/A	G/A	A/A	T/T	C/C	T/T	T/G	T/A	C/C	T/C	T/C	C/T	G/A	G/G	C/C	A/A	A/C	T/T	A/A	C/C	A/A	A/A	C/C	A/A	A/A	C/C	G/G	T/T	A/A	G/T	A/T	G/C	C/C	T/T	T/T	G/G	A/A	A/A	G/G	A/A	T/T
2.45.538	Giant Schnauzer	0	1.1	1.13	G/G	C/C	C/C	A/A	G/G	T/T	C/C	C/A	T/T	A/A	C/C	A/A	G/G	C/C	A/A	T/T	A/A	T/C	G/G	T/A	A/A	A/A	C/T	T/T	A/A	A/A	G/G	A/A	G/G	A/A	A/G	G/G	A/G	G/G	G/G	C/C	T/T	T/T	C/C	G/A	C/C	C/C	G/G	T/G	A/A	C/C	C/T	T/C	T/C	T/C	A/G	A/G	A/A	T/T	C/C	G/A	G/A	T/C	G/G	T/C	C/T	G/C	G/A	C/A	G/A	A/A	T/C	T/T	T/A	T/G	T/A	C/A	T/C	T/C	C/T	G/G	T/G	C/G	A/A	A/A	T/T	A/G	C/C	A/A	A/A	C/C	A/C	C/C	C/C	G/G	G/T	A/A	G/T	A/A	G/G	C/C	T/T	T/T	G/G	A/A	A/A	G/G	A/A	T/T
2.45.554	Giant Schnauzer	0	1.1	1.13	G/G	C/C	C/C	A/A	G/G	T/G	C/T	C/A	T/T	A/A	C/C	A/A	G/G	C/C	A/A	T/T	A/A	NA	G/G	T/A	A/A	A/A	C/T	T/T	A/A	A/A	G/G	A/A	G/G	A/A	A/G	G/G	A/G	G/G	G/G	C/C	T/T	T/T	C/T	G/G	C/C	C/C	G/G	T/T	A/A	C/C	C/C	T/T	T/T	T/T	A/A	A/G	A/A	T/T	C/C	G/A	G/G	C/C	G/G	T/C	C/T	G/G	G/G	A/A	NA	A/A	NA	T/T	T/T	T/T	A/A	C/A	T/C	T/C	C/T	G/G	T/G	C/G	A/A	A/A	T/T	G/G	C/C	A/A	A/A	C/C	A/A	C/A	C/C	G/G	T/T	A/A	G/T	A/A	G/G	C/C	T/T	T/T	G/G	A/A	A/A	G/G	A/A	T/T
2.45.588	Giant Schnauzer	0	1.1	9.10	G/T	T/T	C/C	A/A	G/G	T/T	C/C	C/C	T/T	A/A	C/C	T/A	G/G	C/C	A/G	G/G	C/C	T/T	G/G	T/T	G/G	A/A	C/C	G/G	A/C	G/G	G/A	A/A	G/T	A/G	A/A	C/C	A/G	A/A	A/A	C/C	T/T	T/T	C/C	G/G	C/C	C/C	G/G	T/G	A/A	C/T	C/T	T/C	T/C	T/C	A/G	A/A	A/A	T/T	C/C	G/G	G/A	T/C	G/G	T/C	C/T	G/G	G/A	C/A	G/A	A/A	T/T	C/C	T/T	T/G	T/A	C/C	T/T	T/C	C/T	G/G	G/G	C/C	G/A	A/C	T/T	A/A	C/C	A/A	A/A	C/C	A/A	A/A	C/C	G/G	G/T	A/A	G/G	T/T	G/C	T/C	A/T	A/T	G/G	A/A	A/A	G/G	A/A	C/C
2.45.557	Giant Schnauzer	0	1.1	13.15	G/G	C/C	C/C	A/A	G/G	T/G	C/T	A/A	T/T	A/A	C/C	T/A	G/G	C/C	A/A	T/G	NA	T/C	G/G	T/T	A/A	A/A	C/C	T/T	A/A	G/A	G/A	A/T	NA	A/G	A/A	G/C	A/G	G/A	G/A	C/C	T/A	T/T	NA	G/A	C/G	C/C	G/A	T/G	A/C	C/C	C/T	T/T	NA	T/T	A/G	NA	NA	T/T	C/T	G/A	G/A	T/C	NA	T/T	C/C	G/G	NA	C/A	NA	A/G	NA	T/T	T/T	T/G	NA	C/A	C/C	T/T	C/C	G/G	G/G	NA	A/A	A/C	T/T	A/G	C/C	A/A	A/A	C/C	A/A	C/A	C/C	G/G	T/T	A/A	G/G	A/A	G/G	C/C	A/T	A/T	G/G	A/A	NA	NA	NA	C/C
2.45.594	Giant Schnauzer	0	1.1	1.4	G/G	C/C	C/C	A/A	G/G	T/T	C/C	C/C	T/T	A/A	C/C	T/A	G/G	C/C	A/A	T/T	A/A	C/C	G/G	A/A	G/G	A/G	C/T	T/T	A/A	G/G	G/G	A/A	G/G	A/A	A/A	G/G	A/G	G/G	G/G	C/C	T/T	T/T	C/C	G/A	C/C	C/C	G/G	T/T	A/A	C/C	C/C	T/T	T/T	T/T	A/A	G/G	A/A	T/T	C/C	G/A	G/G	C/C	G/A	T/C	C/T	G/C	G/G	A/A	G/A	A/A	C/C	C/C	T/T	T/T	A/A	C/C	T/T	T/C	C/T	G/G	T/G	C/G	A/A	A/C	T/T	A/G	C/C	A/G	A/G	C/T	A/A	C/A	C/A	G/A	T/T	A/G	G/T	A/A	G/G	C/C	T/T	T/T	G/C	A/A	A/A	G/A	A/A	T/T
2.45.552	Giant Schnauzer	0	1.1	4.9	G/G	C/T	C/C	A/A	G/G	T/T	C/C	C/C	T/T	A/A	C/C	T/A	G/G	C/C	A/A	T/G	A/C	NA	G/G	T/A	NA	A/G	C/C	T/G	A/A	G/G	G/A	A/A	G/T	A/G	A/A	G/C	A/G	G/A	G/A	C/C	T/T	T/T	C/C	G/A	C/C	C/C	G/G	T/T	A/A	C/T	C/C	T/T	T/C	T/T	A/A	A/G	A/A	T/T	C/C	G/G	G/G	C/C	G/A	T/C	C/T	NA	G/G	A/A	G/A	A/A	NA	C/C	T/T	T/T	A/A	C/C	T/T	T/C	C/T	G/G	T/G	C/G	G/A	A/C	T/T	A/A	C/C	A/G	A/G	C/T	A/A	A/A	C/A	G/A	G/T	A/G	G/G	A/T	G/G	T/C	A/T	A/T	G/C	A/A	A/A	G/A	A/A	C/C
Smls28	Smalands Hound	0	1.1	5.16	T/T	C/C	C/C	A/A	G/G	T/T	C/C	C/A	T/T	A/A	C/C	T/T	G/G	C/C	A/A	G/G	C/C	C/C	G/C	A/A	G/G	A/A	C/C	T/G	A/A	A/A	A/A	T/T	G/G	A/A	A/G	C/C	A/A	A/A	A/A	T/T	T/A	C/C	C/C	G/A	C/G	C/A	G/A	T/G	A/C	C/C	C/C	T/C	T/C	T/C	A/G	A/G	A/A	T/C	C/T	G/A	G/G	T/C	G/G	T/C	C/T	G/G	G/G	C/A	G/G	A/G	T/C	C/C	T/A	T/T	T/A	C/A	T/C	T/C	C/T	G/G	T/G	C/C	G/A	A/C	T/A	A/G	C/C	A/A	A/A	C/C	A/A	C/A	C/C	G/G	G/T	A/A	G/T	A/A	G/G	T/C	A/T	A/T	G/G	A/A	A/A	G/G	G/G	C/C
Smls22	Smalands Hound	0	1.1	5.5	T/T	C/C	C/C	A/A	G/G	T/T	C/C	C/C	T/T	A/A	C/C	T/T	G/G	C/C	A/A	G/G	C/C	C/C	G/G	A/A	G/G	A/A	C/C	T/T	A/A	G/G	A/A	T/T	G/G	A/A	A/A	C/C	A/A	A/A	A/A	T/T	T/T	C/C	C/C	G/G	C/C	C/C	G/G	T/T	A/A	C/C	C/C	T/T	C/C	T/T	A/A	G/G	A/A	T/T	C/C	G/G	G/G	T/T	G/G	C/C	T/T	G/G	G/G	C/C	G/G	A/A	C/C	C/C	T/T	T/T	T/T	C/C	T/T	C/C	T/T	G/G	G/G	C/C	G/G	A/A	T/T	G/G	C/C	A/A	A/A	C/C	A/A	A/A	C/C	G/G	G/G	A/A	G/G	A/A	G/G	T/T	A/A	A/A	G/G	A/A	A/A	G/G	G/G	C/C
Smls26	Smalands Hound	0	1.1	1.5	G/T	C/C	C/C	A/A	G/G	T/T	C/C	C/C	T/T	A/A	C/C	T/A	G/G	C/C	A/A	G/G	C/C	NA	G/G	T/A	A/A	A/A	C/C	T/T	A/A	G/G	G/A	A/T	G/G	A/A	A/A	G/C	A/G	A/A	G/A	C/T	T/T	T/C	C/C	G/G	C/C	C/C	G/G	T/T	A/A	C/T	C/C	T/T	T/C	T/T	A/A	A/G	A/A	T/T	C/C	G/G	G/G	T/T	G/G	C/C	T/T	G/G	G/G	C/C	NA	A/A	T/C	T/T	T/T	T/T	T/T	C/C	T/T	C/C	T/T	G/G	T/G	C/C	G/A	A/A	T/T	A/G	C/C	A/A	A/A	C/C	A/A	C/A	C/C	G/G	G/G	A/A	G/G	A/A	G/G	T/C	A/A	A/A	G/G	A/A	A/A	G/G	A/G	C/C
Smls19	Smalands Hound	0	1.1	16.16	T/T	C/C	C/C	A/A	G/G	T/T	C/C	A/A	T/T	A/A	C/C	T/T	G/G	C/C	A/A	G/G	C/C	C/C	G/C	A/A	G/G	A/G	C/C	T/G	A/A	G/A	A/A	A/T	G/T	A/G	G/G	C/C	A/G	A/A	A/A	C/T	T/A	T/C	C/T	A/A	C/G	C/A	G/A	G/G	A/C	C/C	C/C	C/C	T/C	C/C	G/G	A/G	A/A	T/C	C/T	G/A	G/G	C/C	G/A	T/C	C/T	G/G	G/G	A/A	G/A	A/G	T/T	C/C	T/A	T/T	A/A	A/A	C/C	T/C	C/T	G/G	T/T	C/C	A/A	C/C	T/A	A/A	C/C	A/A	A/A	C/C	A/A	C/A	C/C	G/G	G/T	A/A	G/T	A/A	G/G	C/C	A/T	A/T	G/G	A/A	A/A	G/G	A/A	C/C
Smls27	Smalands Hound	0	1.1	5.16	T/T	C/C	C/C	A/A	G/G	T/T	C/C	C/A	T/T	A/A	C/C	T/T	G/G	C/C	A/A	G/G	C/C	C/C	G/G	A/A	NA	A/G	C/C	T/T	A/A	G/G	A/A	A/T	NA	NA	A/G	G/C	A/G	A/A	A/A	C/T	T/T	T/C	C/T	G/A	C/C	C/C	G/G	T/G	A/A	C/C	C/C	T/C	C/C	C/C	A/G	G/G	A/A	T/T	C/C	G/G	G/G	C/C	NA	C/C	NA	G/G	NA	C/A	NA	A/A	NA	C/C	T/T	T/T	T/A	NA	T/T	C/C	T/T	G/G	T/G	C/C	G/G	A/C	T/T	A/G	C/C	A/A	A/A	C/C	A/A	A/A	C/C	G/G	G/G	A/A	G/G	NA	G/G	NA	A/A	A/A	NA	A/A	NA	G/G	A/A	C/C
Smls21	Smalands Hound	0	1.1	5.16	T/T	C/C	C/C	A/A	G/G	T/T	C/C	C/A	T/T	A/A	C/C	T/T	G/G	C/C	NA	G/G	C/C	C/C	G/G	A/A	NA	A/G	NA	T/T	A/A	G/G	NA	A/T	G/T	A/G	A/G	C/C	A/G	A/A	A/A	C/T	T/T	T/C	C/T	G/A	C/C	C/C	G/G	T/G	A/A	C/C	C/C	T/C	C/C	T/C	A/G	G/G	A/A	T/T	C/C	G/G	G/G	T/C	G/A	C/C	T/T	G/G	G/G	C/A	NA	A/A	NA	C/C	T/T	T/T	T/A	C/A	T/C	C/C	T/T	G/G	T/G	C/C	NA	A/C	T/T	A/G	C/C	A/A	A/A	C/C	A/A	A/A	C/C	G/G	G/G	A/A	G/G	A/A	G/G	NA	A/A	A/A	G/G	A/A	A/A	G/G	A/A	C/C
Smls13	Smalands Hound	0	1.1	5.16	T/T	C/C	C/C	A/A	G/G	T/T	C/C	C/A	T/T	A/A	C/C	T/T	G/G	C/C	A/A	G/G	C/C	C/C	G/G	A/A	G/G	A/G	C/C	T/T	A/A	G/G	A/A	A/T	G/T	A/G	A/G	C/C	A/G	A/A	A/A	C/T	T/T	T/C	C/T	G/A	C/C	C/C	G/G	T/G	A/A	C/C	C/C	T/C	C/C	T/C	A/G	G/G	A/A	T/T	C/C	G/G	G/G	T/C	G/A	C/C	T/T	G/G	G/G	C/A	G/A	A/A	T/C	C/C	T/T	T/T	T/A	C/A	T/C	C/C	T/T	G/G	T/G	C/C	G/A	A/C	T/T	A/G	C/C	A/A	A/A	C/C	A/A	A/A	C/C	G/G	G/G	A/A	G/G	A/A	G/G	T/C	A/A	A/A	G/G	A/A	A/A	G/G	A/A	C/C
Smls24	Smalands Hound	0	1.1	5.18	T/T	C/T	C/C	A/A	G/G	T/T	C/C	C/A	T/T	A/A	C/C	T/T	G/G	C/C	A/A	G/G	C/C	T/C	G/G	T/A	G/G	A/G	C/C	T/G	A/C	G/G	G/A	A/A	T/T	A/G	A/G	G/C	G/G	A/A	G/A	C/C	T/T	T/T	C/T	A/A	C/C	C/C	G/G	G/G	A/A	C/C	C/C	C/C	T/C	C/C	G/G	A/G	A/A	T/T	C/C	G/G	G/G	T/C	A/A	C/C	C/T	G/C	G/G	C/A	A/A	A/A	T/T	C/C	T/T	T/T	T/A	C/A	C/C	C/C	T/T	G/G	T/G	C/C	G/A	C/C	T/T	A/A	C/C	A/A	A/A	C/C	A/A	A/A	C/C	G/G	G/T	A/A	G/G	A/A	G/G	C/C	A/T	A/T	G/G	G/G	A/A	G/G	A/A	C/C
Smls20	Smalands Hound	0	1.1	5.13	G/T	C/C	C/C	A/A	G/G	T/T	C/C	C/A	T/T	A/A	C/C	T/A	G/G	C/C	A/A	G/G	C/C	T/C	G/G	T/A	A/A	A/G	C/C	T/T	A/A	G/G	G/A	A/A	G/T	A/G	A/G	G/C	G/G	A/A	G/A	C/C	T/T	T/T	C/T	G/A	C/C	C/C	G/G	T/G	A/A	C/T	C/C	T/C	T/C	T/C	A/G	A/G	A/A	T/T	C/C	G/G	G/G	T/C	G/A	C/C	T/T	G/G	G/G	C/A	A/A	A/A	T/T	T/T	T/T	T/T	T/A	C/A	T/C	C/C	T/T	G/G	T/T	C/C	A/A	A/C	T/T	A/A	C/C	A/A	A/A	C/C	A/A	C/A	C/C	G/G	G/G	A/A	G/G	A/A	G/G	C/C	A/A	A/A	G/G	G/G	A/A	G/G	A/A	C/C
8.104.1	wachtelhound	1	1.1	5.13	G/T	C/C	C/C	A/A	G/G	T/G	C/T	C/A	T/T	A/A	C/C	T/A	G/G	C/C	A/A	T/G	A/C	T/C	G/G	T/A	A/A	A/A	C/C	T/T	A/A	A/A	G/G	A/T	G/G	A/A	A/G	G/G	A/G	G/A	G/G	C/T	T/T	T/C	C/T	G/G	C/C	C/C	G/G	T/T	A/A	C/T	C/C	T/T	T/T	T/T	A/A	A/G	A/A	T/T	C/C	G/G	G/G	T/T	G/G	T/C	T/T	G/G	G/G	C/C	G/A	A/A	T/C	T/T	T/T	T/T	T/T	C/A	T/C	T/C	C/T	G/G	T/G	C/C	G/A	A/A	T/T	A/A	C/C	A/A	A/A	C/C	A/A	C/A	C/C	G/G	G/G	A/A	G/G	A/A	G/G	T/C	A/A	A/A	G/G	A/A	A/A	G/G	A/G	C/C
3.33.43	west highland white terrier	0	1.1	1.13	G/G	C/C	C/C	A/A	G/G	T/T	C/C	C/A	T/T	A/A	C/C	A/A	G/G	C/C	A/A	G/G	C/C	NA	G/G	T/A	A/A	A/A	C/C	T/T	A/A	G/G	G/A	A/A	G/G	A/A	A/G	G/C	A/G	A/A	G/A	C/C	T/T	T/T	C/C	G/A	C/C	C/C	G/G	T/T	A/A	C/T	C/C	T/T	T/T	T/T	A/A	A/A	A/A	T/T	C/C	G/G	G/G	T/T	G/G	C/C	C/T	G/C	G/G	C/C	G/A	A/A	T/T	T/T	T/T	T/T	T/T	C/C	T/C	C/C	T/T	G/G	T/T	C/C	A/A	A/A	T/T	A/A	C/C	A/A	A/A	C/C	A/A	C/C	C/C	G/G	G/G	A/A	G/G	A/A	G/C	C/C	A/T	A/T	G/G	A/A	A/A	G/G	A/A	C/T
3.33.13	west highland white terrier	0	1.1	1.4	G/G	C/C	C/C	A/A	G/G	T/T	C/C	C/C	T/T	A/A	C/C	T/A	G/G	C/C	A/A	G/G	C/C	T/C	G/G	T/A	A/A	A/G	C/C	T/T	A/A	G/G	G/A	A/A	G/G	A/A	A/G	G/C	G/G	A/A	G/A	C/C	T/T	T/T	C/C	G/A	C/C	C/C	G/G	T/T	A/A	T/T	C/C	T/T	T/C	T/T	A/A	A/A	A/A	T/T	C/C	G/G	G/G	T/C	G/G	C/C	T/T	G/C	G/G	C/A	A/A	A/A	T/T	T/T	T/T	T/T	T/A	C/A	T/C	C/C	T/T	G/G	T/T	C/G	A/A	A/A	T/T	A/A	C/T	A/G	A/G	C/T	A/A	C/A	C/A	G/A	G/T	A/G	G/T	A/A	G/C	C/C	A/T	A/T	G/C	G/G	A/C	G/A	A/A	C/T
3.33.18	west highland white terrier	0	1.1	1.4	G/G	C/C	C/C	A/A	G/G	T/T	C/C	C/C	T/T	A/A	C/C	T/A	G/G	C/C	A/A	G/G	C/C	NA	G/G	T/A	A/A	A/G	C/C	T/T	A/A	G/G	G/A	A/A	G/G	A/A	NA	G/C	G/G	A/A	G/A	C/C	T/T	T/T	C/C	G/A	C/C	C/C	G/G	T/T	A/A	T/T	C/C	T/T	T/C	T/T	A/A	A/A	A/A	T/T	C/C	G/G	G/G	T/C	G/G	C/C	T/T	NA	G/G	C/A	NA	A/A	T/T	T/T	T/T	T/T	T/A	C/A	T/C	C/C	T/T	G/G	T/T	NA	A/A	A/A	T/T	A/A	C/T	A/G	A/G	C/T	A/A	C/A	C/A	G/A	G/T	A/G	G/T	A/A	NA	C/C	A/T	A/T	G/C	G/G	A/C	G/A	A/A	C/T
3.33.19	west highland white terrier	0	1.1	4.4	G/G	C/C	C/C	A/A	G/G	T/T	C/C	C/C	T/T	A/A	C/C	T/T	G/G	C/C	A/A	T/G	A/C	C/C	G/G	A/A	NA	G/G	C/C	T/T	A/A	G/G	G/A	A/A	G/G	A/A	A/G	G/C	G/G	G/A	G/A	C/C	T/T	T/T	C/C	A/A	C/C	C/C	G/G	T/T	A/A	T/T	C/C	T/T	T/C	T/T	A/A	A/A	A/A	T/T	C/C	G/A	G/G	C/C	G/G	C/C	T/T	G/C	G/G	A/A	A/A	A/A	T/T	C/C	T/T	T/T	A/A	C/A	C/C	C/C	T/T	G/G	T/T	C/G	A/A	A/A	T/T	A/A	C/T	A/G	A/G	C/T	A/A	C/A	C/A	G/A	T/T	A/G	T/T	A/A	G/C	C/C	T/T	T/T	G/C	G/G	A/C	G/A	A/A	T/T
3.33.52	west highland white terrier	0	1.1	4.4	G/G	C/C	C/C	A/A	G/G	T/T	C/C	C/C	T/T	A/A	C/C	T/T	G/G	C/C	A/A	G/G	C/C	C/C	G/G	A/A	G/G	G/G	C/C	T/T	A/A	G/G	A/A	A/A	G/G	A/A	G/G	C/C	G/G	A/A	A/A	C/C	T/T	T/T	C/C	A/A	C/C	C/C	G/G	T/T	A/A	T/T	C/C	T/T	C/C	T/T	A/A	A/A	A/A	T/T	C/C	G/G	G/G	C/C	G/G	C/C	T/T	C/C	G/G	A/A	A/A	A/A	T/T	C/C	T/T	T/T	A/A	A/A	C/C	C/C	T/T	G/G	T/T	G/G	A/A	A/A	T/T	A/A	T/T	G/G	G/G	T/T	A/A	A/A	A/A	A/A	T/T	G/G	T/T	A/A	C/C	C/C	T/T	T/T	C/C	G/G	C/C	A/A	A/A	T/T
3.33.53	west highland white terrier	0	1.1	4.4	G/G	C/C	C/C	A/A	G/G	T/T	C/C	C/C	T/T	A/A	C/C	T/T	G/G	C/C	A/A	G/G	C/C	C/C	G/G	A/A	G/G	G/G	C/C	T/T	A/A	G/G	A/A	A/A	G/G	A/A	G/G	C/C	G/G	A/A	A/A	C/C	T/T	T/T	C/C	A/A	C/C	C/C	G/G	T/T	A/A	T/T	C/C	T/T	C/C	T/T	A/A	A/A	A/A	T/T	C/C	G/G	G/G	C/C	G/G	C/C	T/T	C/C	G/G	A/A	A/A	A/A	T/T	C/C	T/T	T/T	A/A	A/A	C/C	C/C	T/T	G/G	T/T	G/G	A/A	A/A	T/T	A/A	T/T	G/G	G/G	T/T	A/A	A/A	A/A	A/A	T/T	G/G	T/T	A/A	C/C	C/C	T/T	T/T	C/C	G/G	C/C	A/A	A/A	T/T
3.33.32	west highland white terrier	0	1.1	4.4	G/G	C/C	C/C	A/A	G/G	T/T	C/C	C/C	T/T	A/A	C/C	T/T	G/G	C/C	A/A	G/G	C/C	C/C	G/G	A/A	G/G	G/G	C/C	T/T	A/A	G/G	A/A	A/A	G/G	A/A	G/G	C/C	G/G	A/A	A/A	C/C	T/T	T/T	C/C	A/A	C/C	C/C	G/G	T/T	A/A	T/T	C/C	T/T	C/C	T/T	A/A	A/A	A/A	T/T	C/C	G/G	G/G	C/C	G/G	C/C	T/T	C/C	G/G	A/A	A/A	A/A	T/T	C/C	T/T	T/T	A/A	A/A	C/C	C/C	T/T	G/G	T/T	G/G	A/A	A/A	T/T	A/A	T/T	G/G	G/G	T/T	A/A	A/A	A/A	A/A	T/T	G/G	T/T	A/A	C/C	C/C	T/T	T/T	C/C	G/G	C/C	A/A	A/A	T/T
3.33.57	west highland white terrier	0	1.1	4.13	G/G	C/C	C/C	A/A	G/G	T/T	C/C	C/A	T/T	A/A	C/C	T/A	G/G	C/C	A/A	T/G	A/C	C/C	G/C	A/A	NA	NA	C/T	T/G	A/A	G/G	G/A	A/A	G/G	NA	G/G	NA	A/G	G/A	G/G	C/C	T/T	T/T	C/C	G/A	C/C	C/A	G/G	T/G	A/A	C/T	C/C	T/C	T/T	T/C	A/G	A/G	A/A	T/T	C/C	G/G	G/G	C/C	NA	C/C	NA	G/G	G/G	A/A	G/A	A/A	NA	T/C	T/T	T/T	A/A	NA	T/C	C/C	NA	G/G	T/T	C/C	G/A	A/A	T/T	A/A	C/T	G/G	A/G	NA	A/A	A/A	C/A	G/A	G/T	A/G	T/T	NA	G/C	NA	T/T	T/T	NA	A/A	NA	G/A	A/A	NA
3.33.33	west highland white terrier	0	1.4	13.19	G/G	C/T	C/T	A/G	G/G	T/T	C/C	A/A	T/G	A/G	C/G	A/A	G/G	C/C	A/A	T/G	A/C	C/C	G/C	A/A	G/G	A/G	C/T	T/G	A/A	G/G	G/A	A/A	G/G	A/A	G/G	G/C	A/A	G/A	G/A	C/C	T/T	T/T	C/C	G/A	C/C	C/C	G/G	T/T	A/A	C/C	C/C	T/T	T/T	T/T	A/A	A/A	A/A	T/T	C/C	G/G	G/G	T/C	G/G	T/C	C/C	G/C	G/G	C/A	G/G	A/A	T/T	C/C	T/T	T/T	T/A	C/C	T/C	T/C	C/T	G/G	T/G	C/C	G/A	A/A	T/T	A/A	C/C	A/A	A/A	C/C	A/A	C/A	C/C	G/G	G/T	A/A	G/T	A/A	G/C	C/C	T/T	T/T	G/G	A/A	A/A	G/G	A/A	T/T
3.33.39	west highland white terrier	0	1.4	1.21	G/G	C/T	C/T	A/G	G/G	T/T	C/C	C/A	T/G	A/G	C/G	T/A	G/G	C/C	A/A	T/G	A/C	C/C	G/C	A/A	NA	G/G	C/T	T/G	A/A	G/G	G/A	A/A	G/G	A/A	G/G	G/C	A/G	G/A	G/A	C/C	T/T	T/T	C/C	G/A	C/C	C/C	G/G	T/T	A/A	C/T	C/C	T/T	T/C	T/T	A/A	A/A	A/A	T/T	C/C	G/G	G/G	C/C	G/G	T/C	C/T	G/C	G/G	A/A	NA	A/A	T/T	C/C	T/T	T/T	A/A	NA	T/C	T/C	C/T	G/G	T/G	C/G	G/A	A/A	T/T	A/A	C/T	NA	A/G	C/T	A/A	A/A	C/A	G/A	T/T	A/G	T/T	A/A	G/C	NA	T/T	T/T	G/C	A/A	A/C	G/A	A/A	T/T
3.33.41	west highland white terrier	0	1.4	1.21	G/G	C/T	C/T	A/G	G/G	T/T	C/C	C/A	T/G	A/G	C/G	T/A	G/G	C/C	A/A	T/G	A/C	C/C	G/C	A/A	G/G	G/G	C/T	T/G	A/A	G/G	G/A	A/A	G/G	A/A	G/G	G/C	A/G	G/A	G/A	C/C	T/T	T/T	C/C	G/A	C/C	C/C	G/G	T/T	A/A	C/T	C/C	T/T	T/C	T/T	A/A	A/A	A/A	T/T	C/C	G/G	G/G	C/C	G/G	T/C	C/T	G/C	G/G	A/A	G/A	A/A	T/T	C/C	T/T	T/T	A/A	C/A	T/C	T/C	C/T	G/G	T/G	C/G	G/A	A/A	T/T	A/A	C/T	A/G	A/G	C/T	A/A	A/A	C/A	G/A	T/T	A/G	T/T	A/A	G/C	C/C	T/T	T/T	G/C	A/A	A/C	G/A	A/A	T/T
3.33.55	west highland white terrier	0	1.4	1.21	G/G	C/T	C/T	A/G	G/G	T/T	C/C	C/A	T/G	A/G	C/G	T/A	G/G	C/C	A/A	T/G	A/C	C/C	G/C	A/A	G/G	G/G	C/T	T/G	A/A	G/G	G/A	A/A	G/G	A/A	G/G	G/C	A/G	G/A	G/A	C/C	T/T	T/T	C/C	G/A	C/C	C/C	G/G	T/T	A/A	C/T	C/C	T/T	T/C	T/T	A/A	A/A	A/A	T/T	C/C	G/G	G/G	C/C	G/G	T/C	C/T	G/C	G/G	A/A	G/A	A/A	T/T	C/C	T/T	T/T	A/A	C/A	T/C	T/C	C/T	G/G	T/G	C/G	G/A	A/A	T/T	A/A	C/T	A/G	A/G	C/T	A/A	A/A	C/A	G/A	T/T	A/G	T/T	A/A	G/C	C/C	T/T	T/T	G/C	A/A	A/C	G/A	A/A	T/T
3.33.56	west highland white terrier	0	1.4	1.21	G/G	C/T	C/T	A/G	G/G	T/T	C/C	C/A	T/G	A/G	C/G	T/A	G/G	C/C	A/A	T/G	A/C	C/C	G/C	A/A	G/G	G/G	NA	T/G	A/A	G/G	G/A	A/A	G/G	A/A	G/G	G/C	A/G	G/A	G/A	C/C	T/T	T/T	C/C	G/A	C/C	C/C	G/G	T/T	A/A	C/T	C/C	T/T	T/C	T/T	A/A	A/A	A/A	T/T	C/C	G/G	G/G	C/C	G/G	T/C	C/T	G/C	G/G	A/A	G/A	A/A	T/T	C/C	T/T	T/T	A/A	C/A	T/C	T/C	C/T	G/G	T/G	C/G	G/A	A/A	T/T	A/A	C/T	A/G	A/G	C/T	A/A	A/A	C/A	G/A	T/T	A/G	T/T	A/A	NA	C/C	T/T	T/T	G/C	A/A	A/C	G/A	A/A	T/T
3.33.34	west highland white terrier	0	1.4	1.21	G/G	C/T	C/T	A/G	G/G	T/T	C/C	C/A	T/G	A/G	C/G	T/A	G/G	C/C	A/A	T/G	A/C	C/C	G/C	A/A	A/A	G/G	NA	T/G	A/A	G/G	G/A	A/A	G/G	A/A	G/G	G/C	A/G	G/A	G/A	C/C	T/T	T/T	C/C	G/A	C/C	C/C	G/G	T/T	A/A	C/T	C/C	T/T	T/C	T/T	A/A	A/A	A/A	T/T	C/C	G/G	G/G	C/C	G/G	T/C	C/T	G/C	G/G	A/A	G/A	A/A	T/T	C/C	T/T	T/T	T/A	C/A	T/C	T/C	C/T	G/G	T/G	C/G	G/A	A/A	T/T	A/A	C/T	A/G	A/G	C/T	A/A	A/A	C/A	G/A	G/T	A/G	T/T	A/A	G/C	C/C	T/T	A/T	G/C	A/A	A/C	G/A	A/A	T/T
3.33.20	west highland white terrier	0	1.4	1.21	G/G	C/T	C/T	A/G	G/G	T/T	C/C	C/A	T/G	A/G	C/G	T/A	G/G	C/C	A/A	T/G	A/C	C/C	G/C	A/A	G/G	NA	C/T	T/G	A/A	G/G	G/A	A/A	G/G	A/A	G/G	NA	A/G	G/A	G/A	C/C	T/T	T/T	C/C	NA	C/C	C/C	G/G	T/T	A/A	C/T	C/C	T/T	T/C	T/T	A/A	A/A	A/A	T/T	C/C	G/G	G/G	C/C	G/G	T/C	NA	NA	G/G	A/A	NA	A/A	NA	C/C	T/T	T/T	A/A	NA	T/C	T/C	C/T	G/G	T/G	C/G	G/A	A/A	T/T	A/A	C/T	NA	A/G	C/T	A/A	A/A	C/A	G/A	T/T	A/G	T/T	A/A	NA	NA	T/T	T/T	G/C	A/A	A/C	NA	A/A	T/T
3.33.17	west highland white terrier	1	1.1	4.4	G/G	C/C	C/C	A/A	G/G	T/T	C/C	C/C	T/T	A/A	C/C	T/T	G/G	C/C	A/A	T/G	A/C	C/C	G/G	T/A	A/A	A/G	C/C	T/T	A/A	G/G	G/A	A/T	G/G	A/A	A/G	G/C	A/G	G/A	G/A	C/C	T/A	T/T	C/C	A/A	C/G	C/C	G/A	T/G	A/A	C/T	C/C	T/C	T/C	T/C	A/G	A/A	A/A	T/T	C/C	G/A	G/G	C/C	G/A	T/C	C/T	G/C	G/G	A/A	G/A	A/A	T/T	C/C	T/T	T/T	A/A	C/A	C/C	T/C	C/T	G/G	T/T	C/G	A/A	A/C	T/T	A/A	C/T	A/G	A/G	C/T	A/A	C/A	C/A	G/A	T/T	A/G	T/T	A/A	G/C	C/C	T/T	T/T	G/C	A/A	A/C	G/A	A/A	T/T
3.33.44	west highland white terrier	1	1.1	1.4	G/G	C/C	C/C	A/A	G/G	T/T	C/C	C/C	T/T	A/A	C/C	T/A	G/G	C/C	A/A	G/G	C/C	T/C	G/G	T/A	A/A	A/G	C/C	T/T	A/A	G/G	G/A	A/A	G/G	A/A	A/G	G/C	G/G	A/A	G/A	C/C	T/T	T/T	C/C	G/A	C/C	C/C	G/G	T/T	A/A	T/T	C/C	T/T	T/C	T/T	A/A	A/A	A/A	T/T	C/C	G/G	G/G	T/C	G/G	C/C	T/T	G/C	G/G	C/A	A/A	A/A	T/T	T/T	T/T	T/T	T/A	C/A	T/C	C/C	T/T	G/G	T/T	C/G	A/A	A/A	T/T	A/A	C/T	A/G	A/G	C/T	A/A	C/A	C/A	G/A	G/T	A/G	G/T	A/A	G/C	C/C	A/T	A/T	G/C	G/G	A/C	G/A	A/A	C/T
3.33.79	west highland white terrier	1	1.1	4.4	G/G	C/C	C/C	A/A	G/G	T/T	C/C	C/C	T/T	A/A	C/C	T/T	G/G	C/C	A/A	G/G	C/C	C/C	G/G	A/A	G/G	G/G	C/C	T/T	A/A	G/G	A/A	A/A	G/G	A/A	G/G	C/C	G/G	A/A	A/A	C/C	T/T	T/T	C/C	A/A	C/C	C/C	G/G	T/T	A/A	T/T	C/C	T/T	C/C	T/T	A/A	A/A	A/A	T/T	C/C	G/G	G/G	C/C	G/G	C/C	T/T	C/C	G/G	A/A	A/A	A/A	T/T	C/C	T/T	T/T	A/A	A/A	C/C	C/C	T/T	G/G	T/T	G/G	A/A	A/A	T/T	A/A	T/T	G/G	G/G	T/T	A/A	A/A	A/A	A/A	T/T	G/G	T/T	A/A	C/C	C/C	T/T	T/T	C/C	G/G	C/C	A/A	A/A	T/T
3.33.48	west highland white terrier	1	1.1	4.15	G/G	C/C	C/C	A/A	G/G	T/T	C/C	C/A	T/T	A/A	C/C	T/T	G/G	C/C	A/A	T/G	A/C	C/C	G/G	A/A	G/G	G/G	C/C	T/T	A/A	G/G	G/A	A/A	G/G	A/A	G/G	G/C	A/G	G/A	G/A	C/C	T/T	T/T	C/C	G/A	C/C	C/C	G/G	T/T	A/A	C/T	C/C	T/T	T/C	T/T	A/A	A/A	A/A	T/T	C/C	G/G	G/G	C/C	G/G	T/C	C/T	G/C	G/G	A/A	G/A	A/A	T/T	C/C	T/T	T/T	A/A	C/A	T/C	T/C	C/T	G/G	T/T	C/G	G/A	A/A	T/T	A/A	C/T	A/G	A/G	C/T	A/A	A/A	C/A	G/A	T/T	A/G	T/T	A/A	G/C	C/C	T/T	T/T	G/C	A/A	A/C	G/A	A/A	T/T
3.33.84	west highland white terrier	1	1.1	4.4	G/G	C/C	C/C	A/A	G/G	T/T	C/C	C/C	T/T	A/A	C/C	T/T	G/G	C/C	A/A	G/G	C/C	C/C	G/G	A/A	G/G	NA	C/C	T/T	A/A	G/G	A/A	A/A	G/G	A/A	G/G	C/C	G/G	A/A	A/A	C/C	T/T	T/T	C/C	A/A	C/C	C/C	G/G	T/T	A/A	T/T	C/C	T/T	C/C	T/T	A/A	A/A	A/A	T/T	C/C	G/G	G/G	C/C	G/G	C/C	T/T	C/C	G/G	A/A	A/A	A/A	T/T	C/C	T/T	T/T	A/A	A/A	C/C	C/C	T/T	G/G	T/T	G/G	A/A	A/A	T/T	A/A	T/T	G/G	G/G	T/T	A/A	A/A	A/A	A/A	T/T	G/G	T/T	A/A	C/C	C/C	T/T	T/T	C/C	G/G	C/C	A/A	A/A	T/T
3.33.78	west highland white terrier	1	1.1	4.13	G/G	C/C	C/C	A/A	G/G	T/T	C/C	C/A	T/T	A/A	C/C	T/A	G/G	C/C	A/A	G/G	C/C	C/C	G/G	A/A	G/G	NA	C/C	T/T	A/A	G/G	A/A	A/A	G/G	NA	G/G	C/C	A/G	A/A	A/A	C/C	T/T	T/T	C/C	A/A	C/C	C/C	G/G	T/T	A/A	C/T	C/C	T/T	T/C	T/T	A/A	A/A	A/A	T/T	C/C	G/G	G/G	T/C	G/G	C/C	C/T	C/C	G/G	C/A	NA	A/A	T/T	C/C	T/T	T/T	T/A	NA	C/C	C/C	T/T	G/G	T/T	C/G	A/A	A/A	T/T	A/A	C/T	A/G	NA	C/T	A/A	C/A	C/A	G/A	G/T	A/G	G/T	A/A	C/C	NA	T/T	T/T	G/C	A/A	A/C	G/A	A/A	T/T
3.33.37	west highland white terrier	1	1.4	1.21	G/G	C/T	C/T	A/G	G/G	T/T	C/C	C/A	T/G	A/G	C/G	T/A	G/G	C/C	A/A	T/G	A/C	C/C	G/C	A/A	NA	G/G	C/T	T/G	A/A	G/G	G/A	A/A	G/G	A/A	G/G	G/C	A/G	G/A	G/A	C/C	T/T	T/T	C/C	G/A	C/C	C/C	G/G	T/T	A/A	C/T	C/C	T/T	T/C	T/T	A/A	A/A	A/A	T/T	C/C	G/G	G/G	C/C	G/G	T/C	C/T	G/C	G/G	A/A	NA	A/A	T/T	C/C	T/T	T/T	A/A	C/A	T/C	T/C	C/T	G/G	T/G	C/G	G/A	A/A	T/T	A/A	C/T	A/G	A/G	C/T	A/A	A/A	C/A	G/A	T/T	A/G	T/T	A/A	G/C	C/C	T/T	T/T	G/C	A/A	A/C	G/A	A/A	T/T
3.33.51	west highland white terrier	1	1.4	1.21	G/G	C/T	C/T	NA	G/G	T/T	C/C	C/A	T/G	A/G	C/G	T/A	G/G	C/C	A/A	T/G	A/A	C/C	G/C	A/A	NA	G/G	C/T	T/G	A/A	G/G	G/A	A/A	NA	A/A	G/G	G/C	A/G	NA	G/A	C/C	T/T	T/T	C/C	G/A	C/C	C/C	G/G	T/T	A/A	C/T	C/C	T/T	T/C	T/T	A/A	A/A	A/A	T/T	C/C	G/G	G/G	C/C	NA	T/C	C/T	NA	G/G	A/A	NA	A/A	T/T	C/C	T/T	T/T	A/A	NA	T/C	T/C	C/T	G/G	T/G	C/G	NA	A/A	T/T	A/A	C/T	NA	A/G	C/T	A/A	A/A	C/A	G/A	T/T	A/G	T/T	A/A	NA	C/C	T/T	T/T	G/C	A/A	A/C	G/A	A/A	T/T
3.33.82	west highland white terrier	1	1.4	1.21	G/G	C/T	C/T	NA	G/G	T/T	C/C	C/A	T/G	A/G	C/G	T/A	G/G	C/C	A/A	T/G	A/C	C/C	G/C	A/A	G/G	G/G	C/T	T/G	A/A	G/G	G/A	A/A	G/G	NA	G/G	G/G	A/G	G/A	G/A	C/C	T/T	T/T	C/C	G/A	C/C	C/C	G/G	T/T	A/A	C/T	C/C	T/T	T/C	T/T	A/A	A/A	A/A	T/T	C/C	G/G	G/G	C/C	NA	T/C	NA	G/C	G/G	A/A	NA	A/A	T/T	C/C	T/T	T/T	A/A	C/A	T/C	T/C	C/T	G/G	T/G	C/G	G/A	A/A	T/T	A/A	C/T	A/G	A/G	C/T	A/A	A/A	C/A	G/A	T/T	A/G	T/T	NA	G/C	C/C	T/T	T/T	NA	A/A	A/C	NA	A/A	T/T
3.33.83	west highland white terrier	1	1.4	1.21	G/G	C/T	C/T	A/G	G/G	T/T	C/C	C/A	T/G	A/G	C/G	T/A	G/G	C/C	A/A	T/G	A/C	C/C	G/C	A/A	G/G	G/G	C/T	T/G	A/A	G/G	G/A	A/A	G/G	A/A	G/G	G/C	A/G	G/A	G/A	C/C	T/T	T/T	C/C	G/A	C/C	C/C	G/G	T/T	A/A	C/T	C/C	T/T	T/C	T/T	A/A	A/A	A/A	T/T	C/C	G/G	G/G	C/C	G/G	T/C	C/T	G/C	G/G	A/A	G/A	A/A	T/T	C/C	T/T	T/T	A/A	C/A	T/C	T/C	C/T	G/G	T/G	C/G	G/A	A/A	T/T	A/A	C/T	A/G	A/G	C/T	A/A	A/A	C/A	G/A	T/T	A/G	T/T	A/A	G/C	C/C	T/T	T/T	G/C	A/A	A/C	G/A	A/A	T/T
3.33.46	west highland white terrier	1	1.4	1.21	G/G	C/T	C/T	A/G	G/G	T/T	C/C	C/A	T/G	A/G	C/G	T/A	G/G	C/C	A/A	T/G	A/C	C/C	G/C	A/A	G/G	G/G	C/T	T/G	A/A	G/G	G/A	A/A	G/G	NA	G/G	G/C	A/G	G/A	G/A	C/C	T/T	T/T	C/C	G/A	C/C	C/C	G/G	T/T	A/A	C/T	C/C	T/T	T/C	T/T	A/A	A/A	A/A	T/T	C/C	G/G	G/G	C/C	G/G	T/C	C/T	G/C	G/G	A/A	G/A	A/A	T/T	C/C	T/T	T/T	A/A	C/A	T/C	T/C	C/T	G/G	T/G	C/G	G/A	A/A	T/T	A/A	C/T	A/G	A/G	C/T	A/A	A/A	C/A	G/A	T/T	A/G	T/T	A/A	G/C	C/C	T/T	T/T	G/C	A/A	A/C	G/A	A/A	T/T
3.33.38	west highland white terrier	1	1.4	1.21	G/G	C/T	C/T	A/G	G/G	T/T	C/C	C/A	T/G	A/G	C/G	T/A	G/G	C/C	A/A	T/G	A/C	C/C	G/C	A/A	G/G	G/G	C/T	T/G	A/A	G/G	G/A	A/A	G/G	A/A	G/G	G/C	A/G	G/A	G/A	C/C	T/T	T/T	C/C	G/A	C/C	C/C	G/G	T/T	A/A	C/T	C/C	T/T	T/C	T/T	A/A	A/A	A/A	T/T	C/C	G/G	G/G	C/C	G/G	T/C	C/T	G/C	G/G	A/A	G/A	A/A	T/T	C/C	T/T	T/T	A/A	C/A	T/C	T/C	C/T	G/G	T/G	C/G	G/A	A/A	T/T	A/A	C/T	A/G	A/G	C/T	A/A	A/A	C/A	G/A	T/T	A/G	T/T	A/A	G/C	C/C	T/T	T/T	G/C	A/A	A/C	G/A	A/A	T/T
3.33.85	west highland white terrier	1	1.4	1.21	G/G	C/T	C/T	A/G	G/G	T/T	C/C	C/A	T/G	A/G	C/G	T/A	G/G	C/C	A/A	T/G	A/C	C/C	G/C	A/A	G/G	G/G	C/T	T/G	A/A	G/G	G/A	A/A	G/G	A/A	G/G	G/C	A/G	G/A	G/A	C/C	T/T	T/T	C/C	G/A	C/C	C/C	G/G	T/T	A/A	C/T	C/C	T/T	T/C	T/T	A/A	A/A	A/A	T/T	C/C	G/G	G/G	C/C	G/G	T/C	C/T	G/C	G/G	A/A	G/A	A/A	T/T	C/C	T/T	T/T	A/A	C/A	T/C	T/C	C/T	G/G	T/G	C/G	G/A	A/A	T/T	A/A	C/T	A/G	A/G	C/T	A/A	A/A	C/A	G/A	T/T	A/G	T/T	A/A	G/C	C/C	T/T	T/T	G/C	A/A	A/C	G/A	A/A	T/T
3.33.77	west highland white terrier	1	1.5	8.16	G/T	C/C	C/T	A/G	G/G	T/T	C/C	C/A	T/G	A/G	C/G	T/A	G/A	C/T	A/G	T/G	A/C	C/C	G/C	A/A	G/G	G/G	C/T	T/T	C/C	G/G	G/G	A/A	G/T	A/A	A/G	G/G	A/G	G/A	G/G	C/C	T/A	T/T	C/T	G/A	C/G	C/C	G/A	T/T	A/A	C/T	C/C	T/T	T/T	T/T	A/A	A/A	A/A	T/T	C/C	G/A	G/G	T/C	G/G	C/C	C/T	G/C	G/G	C/A	G/A	A/A	T/T	C/C	T/T	T/T	T/A	C/A	C/C	T/C	C/T	G/G	T/G	C/C	G/A	A/C	T/A	A/A	C/C	A/A	A/A	C/C	A/C	C/A	C/C	G/G	T/T	A/A	G/T	A/T	G/G	C/C	T/T	T/T	G/G	A/A	A/A	G/G	A/A	T/T
3.33.86	west highland white terrier	1	1.4	1.21	G/G	NA	C/T	A/G	G/G	T/T	C/C	C/A	T/G	A/G	C/G	T/A	G/G	C/C	A/A	T/G	A/C	NA	G/C	A/A	G/G	NA	C/C	T/G	A/A	G/G	NA	A/A	G/G	NA	G/G	NA	A/G	G/A	G/A	C/C	T/T	T/T	C/C	NA	C/C	C/C	G/G	T/T	NA	NA	C/C	NA	T/C	T/T	A/A	A/A	A/A	NA	C/C	NA	G/G	C/C	G/G	T/C	NA	NA	G/G	A/A	NA	A/A	NA	C/C	T/T	T/T	A/A	NA	T/C	T/C	C/T	NA	T/G	NA	G/A	A/A	T/T	A/A	C/T	A/G	NA	NA	A/A	NA	C/A	G/A	T/T	A/G	T/T	NA	NA	NA	T/T	T/T	G/C	A/A	A/C	NA	A/A	T/T
3.33.104	west highland white terrier	1	4.4	19.19	G/G	T/T	T/T	G/G	G/G	T/T	C/C	A/A	G/G	G/G	G/G	A/A	G/G	C/C	A/A	T/T	A/A	C/C	C/C	A/A	G/G	G/G	T/T	G/G	A/A	G/G	G/G	A/A	G/G	A/A	G/G	G/G	A/A	G/G	G/G	C/C	T/T	T/T	C/C	G/G	C/C	C/C	G/G	T/T	A/A	C/C	C/C	T/T	T/T	T/T	A/A	A/A	A/A	T/T	C/C	G/G	G/G	C/C	G/G	T/T	C/C	G/G	G/G	A/A	G/G	A/A	T/T	C/C	T/T	T/T	A/A	C/C	T/T	T/T	C/C	G/G	G/G	C/C	G/G	A/A	T/T	A/A	C/C	A/A	A/A	C/C	A/A	A/A	C/C	G/G	T/T	A/A	T/T	A/A	G/G	C/C	T/T	T/T	G/G	A/A	A/A	G/G	A/A	T/T
3.33.80	west highland white terrier	1	4.4	11.19	G/G	T/T	T/T	G/G	G/G	T/T	C/C	C/A	G/G	G/G	G/G	A/A	G/G	C/C	A/A	T/G	A/C	C/C	C/C	A/A	G/G	G/G	T/T	G/G	A/A	G/G	G/A	A/A	G/G	NA	G/G	NA	A/G	G/A	G/A	C/C	T/T	T/T	C/C	G/A	C/C	C/C	G/G	T/T	A/A	C/T	C/C	T/T	T/T	T/T	A/A	A/A	A/A	T/T	C/C	G/G	G/G	C/C	G/G	T/C	NA	G/G	G/G	A/A	G/A	A/A	T/T	C/C	T/T	T/T	A/A	C/A	T/C	T/C	C/T	G/G	G/G	C/C	G/G	A/A	T/T	A/A	C/C	A/A	A/A	C/C	A/A	A/A	C/C	G/G	T/T	A/A	T/T	A/A	G/G	C/C	T/T	T/T	G/G	A/A	A/A	G/G	A/A	T/T
3.33.76	west highland white terrier	1	4.4	19.19	G/G	T/T	NA	NA	G/G	T/T	C/C	A/A	G/G	G/G	G/G	A/A	G/G	C/C	A/A	T/T	A/A	C/C	C/C	A/A	G/G	G/G	T/T	G/G	A/A	G/G	G/G	A/A	G/G	A/A	G/G	G/G	A/A	G/G	G/G	C/C	T/T	T/T	C/C	G/G	C/C	C/C	G/G	T/T	A/A	C/C	C/C	T/T	T/T	T/T	A/A	A/A	A/A	T/T	C/C	G/G	G/G	C/C	G/G	T/T	C/C	G/G	G/G	A/A	G/G	A/A	T/T	C/C	T/T	T/T	A/A	C/C	T/T	T/T	C/C	G/G	G/G	C/C	G/G	A/A	T/T	A/A	C/C	A/A	A/A	C/C	A/A	A/A	C/C	G/G	T/T	A/A	T/T	A/A	G/G	C/C	T/T	T/T	G/G	A/A	A/A	G/G	A/A	T/T
