# Supplementary material for: Multiple regulatory variants located in cell type-specific enhancers within the PKP2 locus form major risk and protective haplotypes for canine atopic dermatitis in German shepherd dogs
Source: BMC Genet. 2016 Jun 29;17:97. doi: 10.1186/s12863-016-0404-3 (PMC4928279; doi:10.1186/s12863-016-0404-3)
Supplement: Additional file 7: Table S7. — SNP 27:19,093,355 prediction in sTRAP. (TXT 51 kb) [file 12863_2016_404_MOESM7_ESM.txt]

Table S7. SNP 27:19,093,355 prediction in sTRAP					
# P-values for the first sequence, p-values for the second sequence, matrix IDs, matrix names, and calculated 'Absolute difference log(p) for two sequences' from the norm file. The table is sorted form the highest to the lowest 'Absolute difference log(p) for two sequences'					
#/ Rank	Absolute diff_log(p)_for_two_seqs	PKP2_355RefF	PKP2_355AltF	Matrix_ID	Matrix_name
1	-3,266887954	0,839926993	0,000454311	M00462	V$GATA6_01
2	-2,846288588	0,318890934	<0.000454311347400815	M00789	V$GATA_Q6
3	-2,304995386	0,226480877	0,001122112	M00203	V$GATA_C
4	-1,522238186	0,072475951	0,002177488	M00079	V$EVI1_02
5	-1,487981592	0,090312329	0,002936064	M00011	V$EVI1_06
6	-1,307392465	0,199444614	0,009827201	M00347	V$GATA1_06
7	-1,30651282	0,349046832	0,017233397	M00126	V$GATA1_02
8	-1,299286846	0,240879034	0,01209239	M00684	V$XPF1_Q6
10	-1,126554159	0,175491739	0,013113014	M00128	V$GATA1_04
11	-1,088088583	0,171508327	0,014002211	M00138	V$OCT1_04
12	-1,086909767	0,291097518	0,023830258	M00348	V$GATA2_02
13	-1,081409721	0,052752674	0,004373557	M00152	V$SRF_01
14	-1,062652725	0,212326525	0,018380255	M00346	V$GATA1_05
16	-0,96763416	0,242008499	0,026073327	M00082	V$EVI1_05
18	-0,935995393	0,681490184	0,078970377	M00077	V$GATA3_01
19	-0,918242134	0,772613457	0,093265309	M00076	V$GATA2_01
20	-0,916758497	0,202969206	0,024585082	M00278	V$LMO2COM_02
21	-0,904018358	0,126024005	0,015719362	M00080	V$EVI1_03
22	-0,901416397	0,223595091	0,0280573	M01007	V$SRF_Q5_02
23	-0,866619984	0,599676934	0,08152623	M00350	V$GATA3_02
25	-0,752448711	0,532055605	0,094082383	M00349	V$GATA2_03
30	-0,669261904	0,101408018	0,021717528	M00078	V$EVI1_01
32	-0,66651556	0,8488838	0,182950115	M00731	V$OSF2_Q6
33	-0,64977882	0,25441288	0,056984964	M00186	V$SRF_Q6
34	-0,64900628	0,228777566	0,051334242	M01591	V$TAL1_01
35	-0,645012242	0,737952216	0,167115218	M01436	V$CRX_02
36	-0,641473598	0,174516493	0,039843995	M01257	V$SRF_02
37	-0,636321435	0,235928962	0,054507947	M01476	V$POU2F3_01
38	-0,612118813	0,999734378	0,244211333	M00075	V$GATA1_01
40	-0,585230331	0,238594448	0,06200547	M00135	V$OCT1_01
41	-0,584294329	0,136105597	0,035447177	M00215	V$SRF_C
42	-0,565188012	0,527213291	0,143482303	M00036	V$VJUN_01
44	-0,560390259	0,198689931	0,054674598	M00464	V$POU3F2_02
45	-0,54618919	0,60548223	0,172152055	M01403	V$OTX3_01
46	-0,543052011	0,519052645	0,148648112	M00271	V$AML1_01
48	-0,510385174	0,695416292	0,214713666	M00751	V$AML1_Q6
49	-0,500728728	0,177840271	0,056143746	M01368	V$OCT2_01
50	-0,489346669	0,324165004	0,105055661	M00311	V$ATATA_B
51	-0,48904035	0,286982402	0,093071115	M00922	V$SRF_Q5_01
52	-0,482950715	0,208614428	0,06861098	M00795	V$OCT_Q6
53	-0,482320058	0,607880625	0,200215752	M00351	V$GATA3_03
55	-0,456360502	0,91173321	0,318791896	M01167	V$SAP1A_01
56	-0,447224007	0,192251962	0,068650985	M00105	V$CDPCR3_01
57	-0,444194397	0,486373221	0,17489414	M00619	V$ALX4_01
59	-0,441089543	0,577982235	0,209326854	M00222	V$HAND1E47_01
60	-0,440689371	0,702729477	0,254740971	M01069	V$GZF1_01
63	-0,429145222	0,728025519	0,271020025	M01428	V$GSC_01
64	-0,428611889	0,471188555	0,175623588	M00810	V$SRF_Q4
66	-0,420891562	0,95110604	0,360858864	M01229	V$GTF2IRD1_01
68	-0,419995868	0,380421612	0,144633639	M00248	V$OCT1_07
69	-0,419049758	0,755601104	0,287900769	M01445	V$OBOX6_01
72	-0,402790833	0,826438987	0,326903796	M00041	V$CREBP1CJUN_01
73	-0,402427475	0,408632046	0,161772593	M00063	V$IRF2_01
74	-0,397491704	0,294062155	0,117746344	M00210	V$OCT_C
75	-0,395926851	0,60329393	0,242438788	M01478	V$CPHX_01
79	-0,390771164	0,432100935	0,175717106	M00239	V$T3R_01
82	-0,38444099	0,698118217	0,288063333	M01366	V$OTX1_01
83	-0,379842501	0,460980095	0,192238191	M00465	V$POU6F1_01
84	-0,366800996	0,27057993	0,116277205	M00984	V$PEBP_Q6
86	-0,363510396	0,246662427	0,106805251	M00930	V$OCT1_Q5_01
92	-0,346587573	0,616545963	0,277573426	M00216	V$TATA_C
94	-0,342215719	0,759127357	0,345222365	M00127	V$GATA1_03
95	-0,34084996	0,524771935	0,239398067	M00964	V$PXR_Q2
96	-0,339275973	0,270826913	0,123998333	M00451	V$NKX3A_01
97	-0,32781401	0,964942483	0,453615011	M00445	V$XVENT1_01
99	-0,316293169	0,643417478	0,310598737	M00101	V$CDXA_02
101	-0,31484499	0,858341369	0,415733532	M00980	V$TBP_Q6
102	-0,314507358	0,695301266	0,337027751	M00733	V$SMAD4_Q6
103	-0,310879412	0,080161515	0,039181991	M00059	V$YY1_01
105	-0,310392568	0,65849796	0,322226953	M00062	V$IRF1_01
106	-0,3088297	0,620453145	0,304704796	M00991	V$CDX_Q5
107	-0,307615517	0,644158706	0,317232274	M01230	V$ZNF333_01
110	-0,3009769	0,132398978	0,066207583	M01304	V$SRF_03
112	-0,298366523	0,998373678	0,502257695	M00287	V$NFY_01
113	-0,297355443	0,343025869	0,172970257	M00744	V$POU1F1_Q6
115	-0,295077602	0,890358278	0,451322722	M00513	V$ATF3_Q6
117	-0,290748608	0,649033787	0,332291091	M00729	V$CDX2_Q5
119	-0,280843825	0,769972891	0,403303147	M00095	V$CDP_01
121	-0,274901443	0,562633827	0,298761338	M00432	V$TITF1_Q3
123	-0,272441953	0,844447556	0,450952429	M01209	V$GAF_Q6
124	-0,270194402	0,791022953	0,424614366	M01480	V$OBOX5_02
125	-0,2674589	0,340307244	0,183828267	M00293	V$FREAC7_01
127	-0,266532714	0,240358399	0,130114767	M00722	V$COREBINDINGFACTOR_Q6
128	-0,26576923	0,52063039	0,282332117	M01220	V$STAT3STAT3_Q3
129	-0,263866458	0,653862768	0,356139505	M01658	V$AML1_Q4
130	-0,259776851	0,761487319	0,418683479	M00252	V$TATA_01
133	-0,25100975	0,20915272	0,117342076	M00294	V$HFH8_01
134	-0,249227624	0,576716054	0,324888558	M00066	V$TAL1ALPHAE47_01
135	-0,249121306	0,746150241	0,42044092	M00102	V$CDP_02
138	-0,244248786	0,644158633	0,367065903	M01447	V$PITX2_01
139	-0,243543014	0,208035079	0,118739047	M01301	V$MEF2_05
141	-0,23693333	0,271663952	0,157434056	M01656	V$P63_01
144	-0,231978598	0,32015175	0,187662407	M00161	V$OCT1_05
145	-0,230142408	0,921086741	0,542198264	M00250	V$GFI1_01
146	-0,23013959	0,362761421	0,213541114	M00471	V$TBP_01
147	-0,229203192	0,53852943	0,317691979	M01124	V$OCT4_02
148	-0,226143185	0,777315591	0,461800282	M01653	V$HMGIY_01
150	-0,22087326	0,927561375	0,557788294	M00777	V$STAT_Q6
151	-0,217664569	0,829527646	0,502534978	M00454	V$MRF2_01
152	-0,216181938	0,60488123	0,367695377	M01399	V$HB24_01
154	-0,213549196	0,640730064	0,391855463	M00065	V$TAL1BETAE47_01
155	-0,21342569	0,873058279	0,534093811	M00338	V$ATF_B
156	-0,212853708	0,907832758	0,556099036	M00223	V$STAT_01
160	-0,204866013	0,405414697	0,252949296	M00129	V$HFH1_01
163	-0,203095163	0,382161347	0,239415132	M01379	V$HNF1_02
164	-0,201834735	0,664635717	0,417588895	M01449	V$CDX2_01
165	-0,196897679	0,304013471	0,193194674	M00342	V$OCT1_B
166	-0,195893372	0,540343896	0,344173064	M01385	V$PAX4_05
167	-0,190821069	0,571667166	0,368402171	M01441	V$OG2_02
169	-0,188317641	0,673841826	0,436757452	M01484	V$PITX1_01
170	-0,187566309	0,869984978	0,564866013	M00201	V$CEBP_C
171	-0,187490477	0,384129643	0,249452204	M01234	V$IPF1_02
172	-0,185083604	0,923740605	0,603207079	M00070	V$TAL1BETAITF2_01
174	-0,181699279	0,169030338	0,111241127	M01125	V$OCT4_01
175	-0,180534283	0,683157858	0,450802987	M00098	V$PAX2_01
178	-0,179069979	0,833673439	0,551983361	M01058	V$GFI1B_01
179	-0,178645703	0,830778403	0,550604169	M00320	V$MTATA_B
181	-0,174589688	0,578332814	0,386890572	M00195	V$OCT1_Q6
182	-0,173782854	0,552871327	0,370545218	M01343	V$PITX3_01
187	-0,168299598	0,375888719	0,255128922	M00268	V$XFD2_01
188	-0,168285091	0,338417267	0,2297034	M00463	V$POU3F2_01
190	-0,166163885	0,731244006	0,49876783	M01351	V$HOXA9_01
191	-0,165108519	0,529827941	0,362264968	M01474	V$ESX1_01
192	-0,164358637	0,89745292	0,614685598	M00992	V$FOXP3_Q4
193	-0,16400946	0,659148824	0,451828916	M01354	V$OCT1_08
194	-0,163862082	0,644461447	0,441911049	M01654	V$DRI1_01
196	-0,162948553	0,624622285	0,429209101	M01387	V$OTX2_01
197	-0,158114669	0,87671964	0,609180603	M00532	V$RP58_01
199	-0,156196453	0,189040124	0,131934247	M00769	V$AML_Q6
200	-0,155474718	0,348244628	0,24344996	M00132	V$HNF1_01
204	-0,151738073	0,642977098	0,453374857	M01381	V$OBOX5_01
205	-0,147908599	0,630993006	0,448865211	M01426	V$HOXB9_01
206	-0,147482824	0,949874201	0,676368337	M00032	V$CETS1P54_01
207	-0,147474578	0,773306229	0,550651632	M01459	V$PREP1_01
208	-0,145562403	0,473143508	0,3384001	M00416	V$CART1_01
209	-0,14537458	0,701086014	0,501645272	M01466	V$OBOX3_01
210	-0,145013606	0,802985131	0,575034495	M00133	V$TST1_01
215	-0,140793101	0,545630331	0,394553049	M00657	V$PTF1BETA_Q6
216	-0,139820384	0,575799187	0,41730219	M00917	V$CREB_Q4_01
217	-0,138860941	0,395279115	0,287106436	M01365	V$EN1_02
218	-0,138815659	0,593518846	0,431140533	M01349	V$HB9_01
219	-0,13812683	0,679677145	0,494510863	M00421	V$MEIS1BHOXA9_02
222	-0,136678975	0,728702372	0,531950484	M00096	V$PBX1_01
226	-0,134905463	0,551774259	0,404441743	M01294	V$PROP1_01
227	-0,134619712	0,999246254	0,732913661	M00007	V$ELK1_01
228	-0,134048516	0,64682338	0,475047672	M01463	V$DOBOX5_01
229	-0,133235114	0,553951508	0,407602309	M01367	V$LHX9_01
232	-0,131695075	0,541374618	0,399763203	M01315	V$NKX52_01
233	-0,13082261	0,788274079	0,58324985	M01427	V$NKX12_01
234	-0,130550529	0,685436932	0,507477711	M01372	V$NKX22_02
235	-0,130495917	0,44132145	0,326782747	M01458	V$UNCX4.1_01
238	-0,128841126	0,761675126	0,566146267	M00395	V$HOXA3_01
240	-0,127203015	0,747438616	0,557663881	M01364	V$OBOX2_01
241	-0,127097076	0,366152134	0,27325272	M01341	V$MSX3_01
243	-0,12630037	0,507612382	0,379517527	M01393	V$MSX2_01
244	-0,126282667	0,842767986	0,630123044	M00734	V$CIZ_01
246	-0,125524179	0,630189171	0,472005171	M01373	V$CDX1_01
247	-0,125344398	0,637916563	0,477990737	M01477	V$OCTAMER_02
248	-0,125333344	0,688900671	0,516206256	M01339	V$PAX7_01
250	-0,123056405	0,53431219	0,402474785	M01417	V$ALX4_02
251	-0,122830851	0,510982163	0,385101216	M01415	V$SHOX2_01
252	-0,122729546	0,764405923	0,576228187	M01462	V$POU6F1_02
253	-0,1226661	0,682730668	0,51473454	M01454	V$HOXC5_01
254	-0,122335806	0,742110792	0,559928974	M01450	V$OBOX1_01
256	-0,121646821	0,487100042	0,368104686	M01376	V$S8_02
257	-0,121472426	0,395538033	0,299030732	M00130	V$FOXD3_01
258	-0,119824311	0,536321492	0,407006074	M01423	V$ARX_01
262	-0,116271843	0,703672418	0,538392108	M01375	V$HOXD10_01
263	-0,115356453	0,739551022	0,56703738	M01408	V$BRN3C_01
267	-0,111723705	0,532869477	0,411999927	M01363	V$LMX1B_01
268	-0,110901248	0,643057462	0,498136695	M01327	V$VAX2_01
270	-0,110712858	0,570428221	0,44206705	M00099	V$S8_01
271	-0,110296326	0,519591928	0,40305663	M01362	V$CART1_02
272	-0,108967692	0,305908844	0,238025969	M00422	V$FOXJ2_01
273	-0,107616187	0,52947107	0,413262548	M01412	V$MSX1_02
275	-0,106775312	0,696443009	0,544640925	M01010	V$HMGIY_Q3
276	-0,105874297	0,614147533	0,481280666	M01292	V$HOXA13_01
278	-0,105576272	0,591260529	0,463663186	M01418	V$LIM1_01
283	-0,103553099	0,58100672	0,457749688	M01444	V$PMX2A_01
284	-0,102958397	0,966272597	0,762326937	M00341	V$GABP_B
285	-0,102743883	0,349722534	0,276044903	M00113	V$CREB_02
287	-0,102153992	0,772084261	0,610254102	M00103	V$CLOX_01
289	-0,101972595	0,130086546	0,102863143	M01655	V$P53_05
290	-0,101886607	0,803266004	0,635291113	M01590	V$SMAD1_01
291	-0,101787365	0,560870333	0,443685365	M01320	V$PROP1_02
293	-0,10119156	0,813284824	0,644245076	M01488	V$MEIS2_01
294	-0,100950529	0,597593174	0,473647336	M01356	V$PMX2B_01
296	-0,099531461	0,570311554	0,453503569	M01247	V$NANOG_02
298	-0,099486911	0,689641616	0,548449379	M01331	V$ISX_01
299	-0,099254136	0,56690378	0,451081708	M01335	V$VSX1_01
300	-0,099018648	0,359479313	0,286190527	M01344	V$CDP_04
305	-0,095703343	0,630185598	0,505551183	M01455	V$EN2_01
306	-0,095342837	0,794493605	0,637892607	M00394	V$MSX1_01
308	-0,094980155	0,571503131	0,459238679	M01465	V$PIT1_01
309	-0,093822017	0,543561003	0,437951758	M01453	V$CART1_03
310	-0,091487323	0,528249108	0,427909028	M01473	V$BRN4_01
311	-0,091111225	0,513104391	0,416001126	M00423	V$FOXJ2_02
315	-0,089220655	0,784443809	0,638765107	M00981	V$CREBATF_Q6
316	-0,087734883	0,853876671	0,697686413	M00178	V$CREB_Q4
319	-0,08696846	0,884315294	0,723833495	M00194	V$NFKB_Q6
320	-0,086273332	0,999961692	0,819803995	M01163	V$ELK1_03
321	-0,085845635	0,667923622	0,548126966	M01416	V$HOXC9_01
322	-0,085164565	0,582307088	0,478616329	M01413	V$HMX3_02
323	-0,084810921	0,629177567	0,517561912	M01659	V$CDX2_Q5_01
324	-0,084622749	0,25282009	0,208060114	M00809	V$FOX_Q2
327	-0,083983779	0,472996168	0,38982873	M00724	V$HNF3ALPHA_Q6
329	-0,082867178	0,939064527	0,775940209	M01078	V$CETS1P54_03
331	-0,081903401	0,685154987	0,567394893	M01424	V$HOXB4_01
332	-0,081038606	0,125403315	0,104056787	M01651	V$P53_03
333	-0,080599973	0,81971597	0,680868784	M00177	V$CREB_Q2
335	-0,080435566	0,204116279	0,169606337	M00941	V$MEF2_Q6_01
336	-0,08010823	0,170902531	0,142115113	M01599	V$FOXP3_01
337	-0,080063696	0,665321691	0,553309321	M01370	V$HOXA4_01
340	-0,079767144	0,838684274	0,697961321	M01388	V$DLX5_01
342	-0,078699235	0,983126489	0,820181865	M00480	V$LUN1_01
343	-0,078587067	0,497822476	0,415420031	M01433	V$SIX2_01
344	-0,077609009	0,402631402	0,336743045	M00289	V$HFH3_01
345	-0,077579876	0,834545391	0,698023568	M01329	V$HOXC11_01
346	-0,076860133	0,823185217	0,689663798	M00972	V$IRF_Q6_01
347	-0,075731474	0,413599258	0,347414768	M00211	V$PADS_C
348	-0,07527784	0,535703344	0,450449923	M01435	V$PSX1_01
349	-0,075238759	0,360906104	0,303497745	M00999	V$AIRE_01
353	-0,0716398	0,410544337	0,348113019	M01297	V$HOXA13_02
354	-0,071475417	0,805990907	0,683682912	M00517	V$AP1_01
356	-0,069340347	0,926753519	0,78999419	M00690	V$AP3_Q6
358	-0,069104592	0,356466102	0,304028044	M00206	V$HNF1_C
361	-0,068834572	0,972661152	0,830093471	M00328	V$PAX8_B
368	-0,067187864	0,559548219	0,479346602	M00974	V$SMAD_Q6_01
369	-0,066589211	0,616216397	0,528620547	M00650	V$MTF1_Q4
370	-0,06635001	0,596158152	0,511695358	M01029	V$TFE_Q6
374	-0,065209641	0,615831682	0,529971342	M01409	V$LMX1_01
375	-0,064603694	0,796022822	0,685996382	M01328	V$ISL2_01
376	-0,064414507	0,617622815	0,532486772	M01352	V$NKX29_01
378	-0,064034107	0,382306667	0,329896543	M01216	V$FOXO1_Q5
379	-0,063952571	0,844772934	0,72910054	M01017	V$PBX1_03
380	-0,063400246	0,663857416	0,573686414	M01162	V$OG2_01
381	-0,063167871	0,591815478	0,511703571	M00437	V$CHX10_01
383	-0,062871317	0,479478116	0,414856093	M01483	V$DBX1_01
384	-0,062187274	0,632153727	0,547816903	M00233	V$MEF2_04
386	-0,061461146	0,99988372	0,867937297	M01165	V$ELK1_04
387	-0,061388221	0,777097586	0,674663692	M00638	V$HNF4ALPHA_Q6
392	-0,06041675	0,837101282	0,728385442	M01429	V$HOMEZ_01
393	-0,060362451	0,904462865	0,78709706	M00277	V$LMO2COM_01
398	-0,058119682	0,857412981	0,750015731	M00747	V$IRF1_Q6
400	-0,057580267	0,534679703	0,468288433	M01383	V$NKX3A_02
403	-0,056950179	0,831951695	0,729706024	M00456	V$FAC1_01
404	-0,056844589	0,507918999	0,44560481	M01391	V$PAX6_02
405	-0,056475205	0,676900562	0,59436013	M01479	V$POU6F1_03
406	-0,055930815	0,955878241	0,84037236	M00632	V$GATA4_Q3
408	-0,055184983	0,669726435	0,589810444	M01360	V$DBX2_01
409	-0,054930147	0,588705414	0,518761674	M01469	V$NKX61_02
412	-0,054485977	0,682914184	0,602393333	M01108	V$HOXA7_01
415	-0,054208899	0,729480144	0,643879468	M01255	V$IPF1_05
416	-0,054180038	0,749772998	0,661835041	M01419	V$MEIS1_02
419	-0,053400749	0,45998127	0,406761087	M00791	V$HNF3_Q6
420	-0,053290297	0,651776443	0,576512016	M01232	V$SATB1_01
421	-0,053196402	0,807862478	0,714728393	M01380	V$HOXD12_01
423	-0,051523737	0,430484738	0,382326166	M00403	V$AMEF2_Q6
428	-0,050608608	0,591256925	0,526220342	M01358	V$SIX3_01
429	-0,050348669	0,821424381	0,731507731	M01395	V$MRG2_01
431	-0,050182665	0,962783033	0,857720447	M00074	V$CETS1P54_02
435	-0,049188482	0,375352413	0,33515888	M01345	V$SIX6_01
443	-0,047820684	0,876520819	0,785129964	M01384	V$RHOX11_02
444	-0,047811987	0,570293955	0,510842217	M01353	V$LHX5_01
450	-0,046288834	0,701395996	0,630484549	M00652	V$NRF1_Q6
451	-0,046217855	0,434001869	0,390187853	M00987	V$FOXP1_01
452	-0,046162077	0,688048197	0,618666762	M01313	V$SIX1_01
457	-0,04572977	0,404313061	0,363904982	M00472	V$FOXO4_01
458	-0,045706001	0,677642551	0,609950606	M01594	V$TCF3_01
459	-0,045669427	0,672328096	0,605217996	M01404	V$HOXD13_01
462	-0,044715909	0,803114795	0,724538918	M01272	V$SOX2_Q6
463	-0,044371706	0,836640004	0,755382503	M01592	V$LBP9_01
464	-0,04429424	0,685109832	0,618679834	M00318	V$LPOLYA_B
466	-0,043865496	0,863945849	0,780946038	M00162	V$OCT1_06
467	-0,043614464	0,67916917	0,614275931	M01451	V$HOXB8_01
468	-0,04337602	0,587606413	0,531753683	M01464	V$HOXA10_01
469	-0,042730487	0,644510296	0,584116364	M01369	V$HOXC4_01
470	-0,042309802	0,597173841	0,541740088	M01481	V$HMX1_02
471	-0,041995862	0,491595342	0,446284597	M01471	V$LHX3_02
473	-0,041652672	0,355818468	0,323277749	M01342	V$CDP_03
475	-0,041483838	0,371706369	0,337843964	M00473	V$FOXO1_01
476	-0,040788952	0,331445563	0,30173331	M00623	V$CRX_Q4
478	-0,040638182	0,405043123	0,36886129	M01314	V$LHX61_01
479	-0,040598675	0,653124723	0,594836279	M01398	V$SIX6_02
483	-0,039729968	0,858761964	0,783687344	M01107	V$RUSH1A_02
484	-0,039692137	0,682677602	0,623050885	M00260	V$HLF_01
486	-0,039448944	0,758580686	0,692712201	M01317	V$HOXC13_01
488	-0,039245946	0,903896047	0,825795555	M01251	V$E2F1_02
489	-0,03899036	0,474550565	0,433802584	M00482	V$PITX2_Q2
493	-0,037722944	0,892451421	0,818204081	M00921	V$GR_Q6_01
495	-0,037556737	0,983573546	0,902090486	M00108	V$NRF2_01
497	-0,037186299	0,463330584	0,425309095	M01432	V$HOXD8_01
498	-0,036963132	0,497132327	0,456571578	M00269	V$XFD3_01
501	-0,036017539	0,783925127	0,721534408	M01475	V$EVX1_01
503	-0,035728646	0,99435435	0,915825079	M00001	V$MYOD_01
506	-0,034454686	0,143552294	0,132603642	M01324	V$OCTAMER_01
507	-0,033754317	0,940259965	0,869948668	M00957	V$PR_02
512	-0,033488219	0,352196886	0,326059826	M01400	V$DLX3_01
513	-0,03335271	0,934279631	0,865215259	M01080	V$CBF_02
516	-0,032482356	0,991176951	0,91974797	M00717	V$PAX8_01
518	-0,032257039	0,984745265	0,914253986	M00707	V$TFIIA_Q6
520	-0,03180474	0,876123279	0,814255087	M01347	V$RHOX11_01
521	-0,031320256	0,601573781	0,559717188	M01326	V$GSH2_01
522	-0,031168823	0,590797523	0,54988243	M01316	V$TST1_02
524	-0,03082384	0,909902366	0,84756098	M00100	V$CDXA_01
526	-0,029945062	0,56785877	0,530023683	M00485	V$NKX22_01
532	-0,028464174	0,484545626	0,453806283	M01420	V$NCX_02
533	-0,028159141	0,10973063	0,102841578	M00136	V$OCT1_02
535	-0,027397613	0,576506825	0,54126113	M01401	V$LBX2_01
543	-0,025918316	0,671733982	0,632818261	M00539	V$ARNT_02
545	-0,025804965	0,746389088	0,703331902	M01361	V$HOXC10_01
546	-0,025396029	0,897327641	0,846359779	M00701	V$SMAD3_Q6
547	-0,025055767	0,718693808	0,678403587	M01374	V$SIX4_01
548	-0,024948412	0,891317566	0,841558001	M01357	V$PBX1_04
550	-0,024077934	0,920676423	0,871021926	M00975	V$RFX_Q6
551	-0,023967255	0,994353415	0,940965097	M00691	V$ATF1_Q6
552	-0,023879234	0,485154708	0,459199088	M00377	V$PAX4_02
554	-0,023559899	0,941108108	0,891414339	M01244	V$HSF2_02
555	-0,022453648	0,941392218	0,893957671	M00192	V$GR_Q6
559	-0,021854466	0,901284804	0,857052809	M00993	V$TAL1_Q6
560	-0,02160893	0,037176618	0,035372108	M01177	V$SREBP2_Q6
565	-0,020572268	0,881960216	0,841156349	M00314	V$GEN_INI3_B
566	-0,020475824	0,756821713	0,721967686	M01378	V$HOXA11_01
567	-0,02015117	0,680229443	0,649387995	M01448	V$HOXD1_01
568	-0,019990724	0,21320008	0,203608845	M01456	V$HMBOX1_01
573	-0,018689837	0,686740097	0,657813176	M00205	V$GRE_C
574	-0,018561488	0,688135392	0,659344529	M00145	V$BRN2_01
575	-0,018375853	0,351212311	0,336661828	M01486	V$DLX7_01
577	-0,018068873	0,636433765	0,610498133	M01596	V$GLI3_01
580	-0,017805256	0,73637091	0,706791582	M00806	V$NF1_Q6_01
581	-0,017709321	0,942914725	0,905238667	M00955	V$GR_01
583	-0,017154656	0,800318358	0,769321949	M00410	V$SOX9_B1
585	-0,016912775	0,884710268	0,85091914	M01256	V$REST_01
587	-0,016757898	0,982979655	0,945772389	M01334	V$NKX11_01
588	-0,016495231	0,616916576	0,593924457	M00489	V$NKX62_Q2
591	-0,016220467	0,861158896	0,829588695	M00212	V$POLY_C
596	-0,015514713	0,69777106	0,673283916	M01336	V$HOXA7_02
598	-0,015172666	0,990568345	0,956559037	M01245	V$MTERF_01
599	-0,015169871	0,568433713	0,54892114	M01183	V$BCL6_01
604	-0,014467178	0,898388008	0,868953963	M00630	V$FOXM1_01
608	-0,013885751	0,999485888	0,968034679	M00235	V$AHRARNT_01
611	-0,01352519	0,866197663	0,839637482	M01172	V$PU1_Q4
612	-0,013523312	0,914161651	0,886134584	M01068	V$UF1H3BETA_Q6
613	-0,013477888	0,989960821	0,959710219	M01299	V$MECP2_02
618	-0,012886545	0,466930552	0,453279153	M00925	V$AP1_Q6_01
619	-0,012886189	0,917867396	0,891032928	M00687	V$ALPHACP1_01
621	-0,012351226	0,54307072	0,52784348	M00790	V$HNF1_Q6
622	-0,012126292	0,705489973	0,686063877	M00418	V$TGIF_01
624	-0,011758131	0,910675057	0,886350126	M00315	V$GEN_INI_B
625	-0,011592753	0,913437163	0,889377061	M00794	V$TTF1_Q6
626	-0,011019155	0,351337262	0,342535082	M00131	V$HNF3B_01
627	-0,011011421	0,619794858	0,604277672	M01284	V$SOX9_Q4
633	-0,010662493	0,561033046	0,547426668	M00254	V$CAAT_01
635	-0,010530862	0,960584973	0,937572643	M00313	V$GEN_INI2_B
638	-0,010308603	0,981848867	0,958817694	M00515	V$PPARG_02
640	-0,010223143	0,991880802	0,968804933	M01079	V$CBF_01
641	-0,01019386	0,905911244	0,884895099	M00447	V$AR_Q2
643	-0,009702265	0,842708723	0,8240911	M00396	V$EN1_01
644	-0,009643632	0,749856324	0,733389059	M01434	V$HOXD11_01
645	-0,009604763	0,954317786	0,93344397	M00415	V$AREB6_04
647	-0,009440762	0,760778053	0,744418596	M01236	V$IPF1_04
648	-0,009408356	0,764689404	0,748301673	M01461	V$EMX2_01
649	-0,009319849	0,700745793	0,685868173	M01131	V$SOX10_Q6
651	-0,009241029	0,452329016	0,44280592	M00478	V$CDC5_01
652	-0,009131463	0,401517401	0,393163243	M01422	V$LHX61_02
654	-0,008780008	0,574051924	0,562563006	M00155	V$ARP1_01
656	-0,0086823	0,998905297	0,979133739	M00214	V$SEF1_C
657	-0,00838837	0,867257488	0,850667201	M01149	V$DMRT4_01
659	-0,008258387	0,617565931	0,60593347	M01233	V$IPF1_01
661	-0,007736542	0,68029889	0,66828732	M01371	V$GBX1_01
664	-0,007441016	0,894216826	0,879026203	M00224	V$STAT1_01
665	-0,007282418	0,712214158	0,700371049	M00671	V$TCF4_Q5
666	-0,007136064	0,620636637	0,610522037	M00639	V$HNF6_Q6
672	-0,006905441	0,871140773	0,857398856	M01275	V$IPF1_Q6
679	-0,006468343	0,85661648	0,843952652	M01330	V$HOXB3_01
682	-0,006223485	0,698696511	0,688755514	M00109	V$CEBPB_01
685	-0,005852921	0,990547195	0,977287293	M00326	V$PAX1_B
687	-0,005767622	0,951528661	0,938975482	M00380	V$PAX4_04
688	-0,005744117	0,894558982	0,882805161	M01350	V$NKX24_01
690	-0,005487513	0,953447047	0,941475592	M01661	V$HBP1_Q2
696	-0,005191184	0,806523581	0,796940478	M01286	V$SOX_01
697	-0,005187409	0,660833234	0,652986897	M00117	V$CEBPB_02
699	-0,005030319	0,344135796	0,340172757	M00068	V$HEN1_01
700	-0,004886161	0,976084169	0,965163984	M00655	V$PEA3_Q6
702	-0,004748666	0,537094794	0,531254079	M00333	V$ZF5_B
703	-0,004739164	0,298446756	0,295207712	M00081	V$EVI1_04
704	-0,004682437	0,934925218	0,924899272	M01346	V$TGIF_02
707	-0,004531975	0,982074064	0,971879152	M01411	V$PKNOX2_01
709	-0,004460885	0,34492133	0,34139658	M00241	V$NKX25_02
715	-0,003934275	0,987283898	0,97838048	M01082	V$BRCA_01
718	-0,003838221	0,713636837	0,707357623	M00916	V$CREB_Q2_01
719	-0,003799314	0,791636443	0,78474122	M00285	V$TCF11_01
721	-0,003703466	0,265664484	0,26340865	M00761	V$P53_DECAMER_Q2
725	-0,003585093	0,7079622	0,70214204	M01197	V$ELF5_01
727	-0,003474154	0,751828037	0,745837753	M00310	V$APOLYA_B
728	-0,003455467	0,737038271	0,731197289	M00640	V$HOXA4_Q2
733	-0,003300863	0,890838765	0,884093595	M00003	V$VMYB_01
736	-0,003197597	0,997727397	0,990408368	M00238	V$BARBIE_01
740	-0,003078902	0,109264153	0,108492271	M01117	V$OTX_Q1
743	-0,002963906	0,974040365	0,967415517	M00460	V$STAT5A_02
744	-0,002957553	0,576694701	0,572780742	M01467	V$HOXB13_01
745	-0,002916904	0,495423365	0,492107043	M00148	V$SRY_01
746	-0,002907741	0,45248623	0,449466808	M00042	V$SOX5_01
753	-0,002334886	0,209060571	0,20793962	M00742	V$HFH4_01
755	-0,002211055	0,875845503	0,871397781	M01200	V$CTCF_01
759	-0,002026558	0,398976829	0,397119411	M01439	V$DLX1_01
761	-0,001992418	0,534705517	0,53225806	M01325	V$LH2_01
765	-0,001738271	0,729058064	0,726145829	M00792	V$SMAD_Q6
772	-0,001485642	0,493048363	0,491364616	M01323	V$OTP_01
773	-0,00145031	0,98095946	0,977689047	M00764	V$HNF4_DR1_Q3
774	-0,001446399	0,998974619	0,995653112	M00144	V$PAX5_02
775	-0,001444357	0,427771023	0,426350725	M00616	V$AFP1_Q6
776	-0,001420525	0,558633401	0,556809164	M01389	V$RAX_01
777	-0,001408028	0,603442089	0,601488835	M00115	V$TAXCREB_02
779	-0,001361627	0,72059045	0,718334748	M01016	V$SOX17_01
780	-0,001361516	0,99930734	0,996179412	M01001	V$DEAF1_01
782	-0,001331817	0,426433255	0,425127548	M01355	V$ALX3_01
784	-0,001264437	0,672727775	0,670771994	M00160	V$SRY_02
787	-0,001114467	0,99605	0,993497258	M00325	V$NRSE_B
789	-0,001043457	0,990518748	0,988141735	M00658	V$PU1_Q6
792	-0,000965758	0,868249945	0,866321327	M01022	V$LEF1_Q2_01
794	-0,000942235	0,752782715	0,751151265	M00960	V$PR_Q2
795	-0,000884508	0,158089593	0,157767946	M00450	V$ZIC3_01
797	-0,000799963	0,328346366	0,327742114	M00006	V$MEF2_01
802	-0,000663021	0,430953619	0,4302962	M00179	V$CREBP1_Q2
806	-0,000582603	0,992117014	0,990786987	M00954	V$PR_01
807	-0,000577268	0,999674892	0,998346998	M01028	V$NRSF_Q4
811	-0,000466923	0,983528431	0,982471579	M00147	V$HSF2_01
812	-0,000460564	0,48284275	0,482330974	M01223	V$P50P50_Q3
818	-0,000393277	0,602548302	0,602002909	M00634	V$GCM_Q2
820	-0,000371322	0,418286602	0,41792912	M00209	V$NFY_C
821	-0,000357629	0,743324645	0,74271279	M01308	V$SOX4_01
824	-0,000314874	0,051389848	0,051352602	M00776	V$SREBP_Q3
825	-0,000308151	0,667485472	0,66701203	M00208	V$NFKB_C
826	-0,000303917	0,978231171	0,97754685	M01250	V$E2F1_01
831	-0,000264042	0,870880955	0,870351639	M00146	V$HSF1_01
833	-0,000241354	0,749183677	0,748767443	M00998	V$PBX_Q3
834	-0,000237181	0,575227845	0,574913781	M00651	V$NFMUE1_Q6
835	-0,000210782	0,41041979	0,410220643	M00185	V$NFY_Q6
837	-0,000199048	0,354718037	0,354555499	M00802	V$PIT1_Q6
839	-0,000191431	0,956864688	0,956443007	M01075	V$PLZF_02
840	-0,000188862	0,719171623	0,718858945	M00309	V$ACAAT_B
844	-0,000156685	0,991920438	0,991562637	M00139	V$AHR_01
846	-0,000146756	0,880417085	0,880119626	M01312	V$NKX21_01
849	-9,78E-05	0,99996818	0,999742975	M00200	V$CAAT_C
850	-9,56E-05	0,719374319	0,719215954	M00124	V$PBX1_02
852	-8,29E-05	0,999825431	0,999634559	M01259	V$CTCF_02
854	-6,35E-05	0,998815312	0,998669276	M00005	V$AP4_01
856	-4,75E-05	0,020473501	0,020471263	M01173	V$SREBP1_Q5
858	-4,11E-05	0,477891276	0,47784609	M01482	V$NKX32_02
860	-3,79E-05	0,805908489	0,805838224	M01414	V$NKX25_03
861	-3,71E-05	0,99997778	0,99989246	M00023	V$HOX13_01
865	-2,63E-05	0,667035038	0,666994713	M01037	V$GLI_Q2
872	-1,53E-05	0,712363228	0,712338144	M01650	V$PNR_01
874	-1,29E-05	0,116914192	0,116910726	M00749	V$SREBP1_Q6
876	-1,01E-05	0,391718987	0,391709842	M01446	V$BARHL2_01
879	-7,72E-06	0,999999473	0,999981703	M00056	V$MYOGNF1_01
880	-7,51E-06	0,666886796	0,666875266	M00495	V$BACH1_01
884	-4,08E-06	0,462556235	0,462551894	M01231	V$ZNF515_01
888	-2,63E-06	0,682368033	0,682363905	M01295	V$ATF5_01
890	-2,33E-06	0,621923105	0,621919767	M01100	V$LRF_Q2
892	-1,54E-06	0,446544535	0,446542956	M00424	V$NKX61_01
894	-1,02E-06	0,337886503	0,33788571	M00491	V$MAZR_01
897	-3,74E-07	0,004116335	0,004116331	M00221	V$SREBP1_02
898	-2,24E-07	0,731992298	0,73199192	M01588	V$GKLF_02
900	-1,04E-07	0,274632766	0,274632701	M00232	V$MEF2_03
903	0	0,194410398	0,194410398	M00231	V$MEF2_02
901	0	0,348283495	0,348283495	M01122	V$ZNF219_01
904	0	1	1	M00253	V$CAP_01
902	0	<0.000454311347400815	<0.000454311347400815	M01227	V$MAFB_01
899	2,17E-07	0,461030371	0,461030602	M01303	V$SP1_02
896	8,92E-07	0,6856307	0,685632109	M00244	V$NGFIC_01
895	9,79E-07	0,596813246	0,596814591	M01219	V$SP1SP3_Q4
893	1,20E-06	0,038602526	0,038602633	M01237	V$TRF1_01
891	1,80E-06	0,999995827	0,999999965	M00134	V$HNF4_01
889	2,43E-06	0,13055508	0,130555811	M01019	V$TBX5_01
887	2,73E-06	0,425816893	0,425819568	M00051	V$NFKAPPAB50_01
886	3,18E-06	0,708666504	0,708671692	M00931	V$SP1_Q6_01
885	3,62E-06	0,702200195	0,702206052	M00243	V$EGR1_01
883	5,84E-06	0,277501935	0,277505665	M00512	V$PPARG_01
882	7,01E-06	0,741900085	0,741912056	M01113	V$CACD_01
881	7,40E-06	0,480582088	0,480590281	M00420	V$MEIS1AHOXA9_01
878	8,34E-06	0,211406043	0,211410101	M00083	V$MZF1_01
877	8,63E-06	0,748764819	0,748779699	M00193	V$NF1_Q6
875	1,10E-05	0,502446265	0,502459037	M01241	V$BEN_02
873	1,51E-05	0,949569667	0,949602686	M00773	V$MYB_Q3
871	1,63E-05	0,627433151	0,627456741	M00054	V$NFKAPPAB_01
870	1,74E-05	0,519716845	0,51973762	M01322	V$NKX26_01
869	2,26E-05	0,741147266	0,741185919	M00933	V$SP1_Q2_01
868	2,48E-05	0,582333569	0,58236679	M01104	V$MOVOB_01
867	2,51E-05	0,963622227	0,963677875	M00913	V$MYB_Q5_01
866	2,59E-05	0,645878492	0,645917	M00932	V$SP1_Q4_01
864	2,96E-05	0,60991754	0,609959173	M00720	V$CACBINDINGPROTEIN_Q6
863	3,20E-05	0,584546694	0,584589738	M01118	V$WT1_Q6
862	3,40E-05	0,736541041	0,736598772	M01253	V$CNOT3_01
859	4,07E-05	0,615971419	0,616029195	M00245	V$EGR3_01
857	4,62E-05	0,758999212	0,759079978	M00196	V$SP1_Q6
855	6,08E-05	0,762897134	0,763003875	M01657	V$GLI3_Q5_01
853	7,02E-05	0,207962316	0,207995953	M00801	V$CREB_Q3
851	8,90E-05	0,27123284	0,271288455	M01239	V$RELBP52_01
848	0,000116004	0,537814564	0,537958238	M00986	V$CHCH_01
847	0,000126761	0,734014168	0,734228441	M01273	V$SP4_Q5
845	0,00014965	0,713589925	0,713835858	M00716	V$ZF5_01
843	0,000169391	0,587600791	0,587830021	M00008	V$SP1_01
842	0,000171383	0,020231175	0,02023916	M01168	V$SREBP_Q6
841	0,000187383	0,88306766	0,883448755	M01267	V$FRA1_Q5
838	0,000196667	0,931587457	0,932009414	M01199	V$RNF96_01
836	0,000201586	0,316158142	0,316304928	M00821	V$NRF2_Q4
832	0,000260689	0,760420512	0,760877097	M01279	V$IRF3_Q3
830	0,00027279	0,999371804	0,99999973	M01002	V$DEAF1_02
829	0,000276677	0,921780462	0,922367891	M00644	V$LBP1_Q6
828	0,000288476	0,587289575	0,587679806	M00646	V$LFA1_Q6
827	0,000290236	0,744718752	0,745216609	M01593	V$ZFX_01
823	0,000339847	0,72453675	0,725103941	M01240	V$BEN_01
822	0,000349692	0,611886373	0,612379259	M01035	V$YY1_Q6_02
819	0,000393179	0,731223508	0,731885805	M00807	V$EGR_Q6
817	0,000404303	0,985431013	0,986348819	M00227	V$VMYB_02
816	0,00040674	0,999022634	0,999958711	M00766	V$LXR_DR4_Q3
815	0,000419387	0,490317041	0,490790756	M00983	V$MAF_Q6_01
814	0,000426785	0,336530649	0,336861524	M00490	V$BACH2_01
813	0,000441737	0,823877046	0,824715469	M00255	V$GC_01
810	0,000480387	0,989452854	0,990547925	M00469	V$AP2ALPHA_01
809	0,000496713	0,436760256	0,437260075	M00176	V$AP4_Q6
808	0,000561799	0,741936451	0,742896833	M00246	V$EGR2_01
805	0,000591997	0,83009042	0,831222708	M00649	V$MAZ_Q6
804	0,000611446	0,998040892	0,999447029	M00721	V$CACCCBINDINGFACTOR_Q6
803	0,000637748	0,997213567	0,99867902	M01196	V$CTF1_01
801	0,00068332	0,976737598	0,978275609	M00249	V$CHOP_01
800	0,00071023	0,812593928	0,813923903	M01175	V$CKROX_Q2
799	0,000734382	0,925414479	0,926980658	M00106	V$CDPCR3HD_01
798	0,000743914	0,368936437	0,36956894	M00793	V$YY1_Q6
796	0,000877176	0,834125378	0,835811823	M01003	V$HELIOSA_01
793	0,000948529	0,854854253	0,856723353	M01597	V$ZFP281_01
791	0,000993881	0,980159942	0,982405604	M00468	V$AP2REP_01
790	0,001027542	0,493092465	0,494260504	M00334	V$DTYPEPA_B
788	0,001102931	0,997450541	0,999986879	M00312	V$BEL1_B
786	0,001116429	0,067842975	0,068017601	M00360	V$PAX3_01
785	0,001236511	0,373151877	0,374215818	M00704	V$TEF1_Q6
783	0,001278729	0,399203805	0,400380946	M01020	V$TBX5_02
781	0,001332971	0,518862751	0,520457732	M00926	V$AP1_Q4_01
778	0,001406955	0,981556234	0,984741274	M01043	V$NKX25_Q5
771	0,001495418	0,907272083	0,910401502	M01224	V$P50RELAP65_Q5_01
770	0,001579819	0,843058984	0,846131338	M00924	V$AP1_Q2_01
769	0,001592152	0,538500568	0,54047837	M01431	V$BARX2_01
768	0,001610446	0,501496659	0,503359756	M00778	V$AHR_Q5
767	0,001613766	0,92818832	0,93164373	M00498	V$STAT4_01
766	0,00167788	0,665745822	0,66832288	M00104	V$CDPCR1_01
764	0,001827407	0,216723743	0,217637586	M00406	V$HMEF2_Q6
763	0,001848517	0,44860297	0,450516459	M00272	V$P53_02
762	0,001857208	0,847562211	0,85119447	M00695	V$ETF_Q6
760	0,002016387	0,991813454	0,996429055	M00107	V$E2_01
758	0,002029623	0,81433305	0,818147643	M00017	V$ATF_01
757	0,002106437	0,660827015	0,664039977	M00706	V$TFIII_Q6
756	0,002169805	0,586291979	0,589228517	M00033	V$P300_01
754	0,002320747	0,878504114	0,883211156	M00803	V$E2F_Q2
752	0,002341544	0,760577328	0,764689134	M00175	V$AP4_Q5
751	0,002341615	0,98490594	0,990230666	M00641	V$HSF_Q6
750	0,002386143	0,994417524	0,999896187	M00648	V$MAF_Q6
749	0,00257689	0,913525845	0,918962372	M00258	V$ISRE_01
748	0,002782654	0,974541965	0,980806194	M00425	V$E2F_Q3
747	0,002881037	0,241924203	0,243534423	M00448	V$ZIC1_01
742	0,002999767	0,862696971	0,868676434	M01009	V$HES1_Q2
741	0,003013426	0,981634322	0,988469243	M00470	V$AP2GAMMA_01
739	0,003080476	0,992918491	0,999986356	M00256	V$NRSF_01
738	0,003084216	0,992072165	0,99914261	M00261	V$OLF1_01
737	0,003118143	0,517655916	0,521385951	M01487	V$HOXA1_01
735	0,003242953	0,992158245	0,999594593	M00024	V$E2F_01
734	0,003260828	0,56721361	0,571488468	M01382	V$GBX2_01
732	0,00333085	0,966672731	0,974115195	M00273	V$R_01
731	0,003400571	0,989327307	0,99710425	M00956	V$AR_03
730	0,003430017	0,974800605	0,982529972	M00085	V$ZID_01
729	0,003445232	0,692819455	0,698337408	M00052	V$NFKAPPAB65_01
726	0,003474973	0,163039273	0,164349052	M01044	V$TBX5_Q5
724	0,0035872	0,957900313	0,965845175	M00189	V$AP2_Q6
723	0,003604182	0,729561675	0,735641453	M00765	V$COUP_DR1_Q6
722	0,003617546	0,971751041	0,97987925	M00665	V$SP3_Q3
720	0,003739822	0,983685219	0,992192564	M01142	V$LRH1_Q5
717	0,003915257	0,680911745	0,687078063	M00767	V$FXR_IR1_Q6
716	0,003917295	0,352406142	0,355599191	M00694	V$E4F1_Q6
714	0,00394752	0,9609886	0,969763326	M00002	V$E47_01
713	0,004056426	0,988816959	0,99809604	M01302	V$MYF_01
712	0,004184435	0,72763324	0,734677882	M00453	V$IRF7_01
711	0,00429969	0,886941064	0,895765748	M00738	V$E2F4DP1_01
710	0,004322606	0,781725072	0,789544562	M00072	V$CP2_01
708	0,004530925	0,987186793	0,997539867	M01119	V$KAISO_01
706	0,004587709	0,681454857	0,688691623	M00183	V$MYB_Q6
705	0,00464122	0,826055014	0,834930241	M01181	V$NKX32_01
701	0,00487778	0,264661618	0,267650922	M00449	V$ZIC2_01
698	0,005105765	0,659517507	0,667316853	M01243	V$MTF1_02
695	0,005388548	0,715878053	0,724815708	M00927	V$AP4_Q6_01
694	0,005407766	0,952357971	0,964290719	M01047	V$AP2ALPHA_03
693	0,005465527	0,987420072	0,999925118	M00143	V$PAX5_01
692	0,005472188	0,961998722	0,974196765	M00486	V$PAX2_02
691	0,00547449	0,859043098	0,869940285	M01407	V$TGIF2_01
689	0,005683788	0,979154763	0,992053581	M01023	V$HSF1_Q6
686	0,005774769	0,980055837	0,993174564	M01045	V$AP2ALPHA_02
684	0,005893477	0,84708178	0,858655226	M01014	V$SOX_Q6
683	0,006189431	0,972160367	0,986114495	M00331	V$TAACC_B
681	0,006394725	0,642429476	0,651958849	M00086	V$IK1_01
680	0,006398423	0,981106545	0,995668106	M00531	V$NERF_Q2
678	0,006608776	0,951136167	0,965720548	M01204	V$SPIB_01
677	0,006682864	0,837351073	0,850335763	M00967	V$HNF4_Q6
676	0,006688149	0,984717845	0,999999901	M01248	V$DAX1_01
675	0,00682732	0,415334857	0,421915714	M01269	V$NURR1_Q3
674	0,006855524	0,941169438	0,956144079	M00494	V$STAT6_01
673	0,006888622	0,970999608	0,986524049	M00928	V$E2_Q6_01
671	0,006905605	0,971220299	0,986786855	M00953	V$AR_02
670	0,006916343	0,977001536	0,992685297	M00433	V$HMX1_01
669	0,006927195	0,865138794	0,879048793	M00978	V$LEF1TCF1_Q4
668	0,007090549	0,677243993	0,688391835	M01151	V$DMRT7_01
667	0,00712047	0,903373052	0,918306379	M00004	V$CMYB_01
663	0,007655857	0,494931966	0,503734112	M00624	V$DBP_Q6
662	0,007659452	0,575451537	0,585690536	M00240	V$NKX25_01
660	0,00782571	0,9820486	0,999904885	M00467	V$ROAZ_01
658	0,008332873	0,521983318	0,53209539	M01468	V$DLX2_01
655	0,008762282	0,923057957	0,941870625	M00938	V$E2F1_Q3_01
653	0,008951488	0,904772684	0,92361498	M00740	V$E2F1DP1RB_01
650	0,00931723	0,973668795	0,994783291	M01031	V$HNF4_Q6_01
646	0,009500995	0,977189434	0,998802814	M00069	V$YY1_02
642	0,009875702	0,695585688	0,711584271	M01111	V$RBPJK_Q4
639	0,01028628	0,629737023	0,644830405	M01430	V$HOXA13_03
637	0,010323177	0,815357094	0,834970307	M00087	V$IK2_01
636	0,010350335	0,851943673	0,872491525	M01066	V$BLIMP1_Q6
634	0,01061187	0,525727362	0,538731601	M01332	V$BARHL1_01
632	0,010763924	0,835355602	0,856318474	M00428	V$E2F1_Q3
631	0,01076582	0,760600974	0,779691315	M01073	V$HIC1_03
630	0,010796956	0,665258714	0,682004951	M01460	V$HOXB6_01
629	0,010934425	0,6934756	0,711157198	M00332	V$WHN_B
628	0,011007916	0,550727489	0,564865006	M00976	V$AHRHIF_Q6
623	0,011798387	0,370319944	0,380518248	M01137	V$FOXO3A_Q1
620	0,0127225	0,771260018	0,794187996	M00419	V$MEIS1_01
617	0,013119551	0,924392689	0,952743627	M00920	V$E2F_Q6_01
616	0,013314242	0,955306038	0,985046574	M00631	V$FXR_Q3
615	0,013338716	0,764579861	0,788427149	M00762	V$DR1_Q3
614	0,013454081	0,347272662	0,358199254	M01359	V$DOBOX4_01
610	0,013613956	0,927457859	0,956991636	M00321	V$MUSCLE_INI_B
609	0,01386182	0,90790821	0,937354273	M01203	V$PU1_01
607	0,014073566	0,211184576	0,218140228	M01033	V$HNF4_Q6_03
606	0,014157513	0,942549366	0,973781722	M00971	V$ETS_Q6
605	0,014335263	0,966188305	0,998612595	M00466	V$HIF1_Q5
603	0,014479864	0,421008599	0,435282123	M00329	V$PAX9_B
602	0,014564264	0,751410885	0,777037085	M01160	V$KID3_01
601	0,014899683	0,649077822	0,671732643	M01396	V$HOXB7_01
600	0,014903774	0,198172829	0,205091604	M01138	V$RORA_Q4
597	0,015299211	0,494204673	0,51192467	M01153	V$PXRRXR_02
595	0,015702103	0,927688124	0,961842804	M00763	V$PPAR_DR1_Q2
594	0,015723668	0,659644177	0,683964248	M01198	V$RXRLXRB_01
593	0,016097151	0,959914766	0,996161663	M00736	V$E2F1DP1_01
592	0,016097487	0,956468168	0,992585685	M00516	V$E2F_03
590	0,016257939	0,939200332	0,975025954	M01665	V$IRF8_Q6
589	0,016473823	0,594917755	0,617917867	M01394	V$HOXA7_03
586	0,016879403	0,946390342	0,98389715	M01201	V$AR_04
584	0,016934096	0,922026368	0,958688322	M00050	V$E2F_02
582	0,017654822	0,95483321	0,994448592	M01112	V$RBPJK_01
579	0,017901323	0,686017865	0,714885929	M00187	V$USF_Q6
578	0,01805057	0,929317924	0,968757066	M00775	V$NFY_Q6_01
576	0,018207866	0,911402495	0,950425499	M00322	V$MYCMAX_B
572	0,018766767	0,781782586	0,816305568	M01397	V$VAX1_01
571	0,019114915	0,86948136	0,908605144	M01081	V$ZEC_01
570	0,019407323	0,682643043	0,713840183	M00199	V$AP1_C
569	0,019674789	0,860674033	0,900561733	M00915	V$AP2_Q6_01
564	0,021144896	0,912658258	0,958193197	M00323	V$MINI19_B
563	0,021167571	0,87034481	0,913816329	M00711	V$ZTA_Q2
562	0,021173484	0,933205454	0,979830046	M00647	V$LXR_Q3
561	0,021288747	0,31917369	0,335209125	M01011	V$HNF1_Q6_01
558	0,021859581	0,9317881	0,97988868	M00055	V$NMYC_01
557	0,02194626	0,822154259	0,864767921	M00699	V$ICSBP_Q6
556	0,022282771	0,435553289	0,458483877	M01348	V$K2B_01
553	0,023794227	0,309229135	0,32664396	M00672	V$TEF_Q6
549	0,02447995	0,86742403	0,917722541	M00940	V$E2F1_Q6_01
544	0,025890318	0,860383462	0,913234631	M00324	V$MINI20_B
542	0,026164423	0,807384477	0,857521106	M00446	V$SPZ1_01
541	0,02628304	0,941256614	0,999979463	M00497	V$STAT3_02
540	0,026394416	0,59924303	0,63679172	M01470	V$NKX63_01
539	0,0265302	0,506973995	0,538909554	M01489	V$NKX61_03
538	0,026532721	0,832339871	0,884776175	M00963	V$T3R_Q6
537	0,026543554	0,46154259	0,490631397	M01421	V$LHX4_01
536	0,026625317	0,894495419	0,951050192	M01105	V$ZBRK1_01
534	0,027675107	0,92483895	0,98569197	M01208	V$FLI1_Q6
531	0,028587749	0,930541561	0,993856138	M00242	V$PPARA_01
530	0,028620838	0,780556871	0,833729922	M00982	V$KROX_Q6
529	0,029072065	0,93525038	0,999999905	M00678	V$TEL2_Q6
528	0,029769605	0,503691609	0,539429037	M00039	V$CREB_01
527	0,029878053	0,922512752	0,9882127	M00158	V$COUP_01
525	0,030568617	0,775414551	0,831960225	M00772	V$IRF_Q6
523	0,030904769	0,806382188	0,865856048	M01598	V$ZBED6_01
519	0,032069909	0,746093663	0,803273168	M00947	V$CP2_02
517	0,032401627	0,602842143	0,649538999	M00436	V$IPF1_Q4
515	0,03266393	0,927460833	0,999906769	M00327	V$PAX3_B
514	0,032987213	0,351407074	0,379138347	M00317	V$LDSPOLYA_B
511	0,033560279	0,223509357	0,241466	M01012	V$HNF3_Q6_01
510	0,033598134	0,925002677	0,999404091	M01182	V$MIZF_01
509	0,033626916	0,355304757	0,383908685	M01152	V$PXRRXR_01
508	0,033722584	0,918633732	0,992807324	M00526	V$GCNF_01
505	0,03459182	0,430966747	0,466697615	M00962	V$AR_Q6
504	0,035336435	0,489214512	0,530683722	M00122	V$USF_02
502	0,035913125	0,908423066	0,986736693	M00481	V$AR_01
500	0,036241793	0,84483005	0,918356166	M00431	V$E2F1_Q6
499	0,036285933	0,855649241	0,930211496	M00518	V$PPARA_02
496	0,037511133	0,644704697	0,70286508	M01595	V$STAT3_03
494	0,037653725	0,754779695	0,82314043	M00805	V$LEF1_Q2
492	0,037981423	0,599995545	0,654831328	M01438	V$IPF1_06
491	0,038604618	0,850951804	0,930057034	M00257	V$RREB1_01
490	0,038679363	0,904723445	0,988997532	M00430	V$E2F1_Q4
487	0,039323161	0,231844965	0,253817073	M00159	V$CEBP_01
485	0,039690767	0,601259061	0,658798196	M01437	V$HOXC12_01
482	0,039841004	0,893514461	0,979360514	M00496	V$STAT1_03
481	0,039911875	0,802106852	0,87931423	M00190	V$CEBP_Q2
480	0,039974244	0,778949784	0,854050802	M01252	V$E2F6_01
477	0,040641653	0,566892607	0,62250443	M00037	V$NFE2_01
474	0,041631776	0,763105377	0,839878162	M00457	V$STAT5A_01
472	0,041954062	0,890560029	0,980883121	M00427	V$E2F_Q6
465	0,044206127	0,632509661	0,700282527	M00228	V$VBP_01
461	0,044824187	0,627068507	0,695247085	M01340	V$BARX1_01
460	0,045304099	0,867737686	0,963146961	M01169	V$IK_Q5
456	0,045778006	0,788100007	0,875708039	M00514	V$ATF4_Q2
455	0,045872883	0,793277544	0,881653719	M01072	V$HIC1_02
454	0,045964913	0,8710549	0,968301136	M00737	V$E2F1DP2_01
453	0,046094188	0,571692728	0,635706799	M00698	V$HEB_Q6
449	0,046930532	0,894089839	0,996120073	M00743	V$CETS168_Q6
448	0,046950263	0,607074757	0,676382616	M00237	V$AHRARNT_02
447	0,047439064	0,857619817	0,956607699	M00918	V$E2F_Q3_01
446	0,047784948	0,762917023	0,851652163	M00977	V$EBF_Q6
445	0,047798231	0,811329242	0,905722925	M00123	V$MYCMAX_02
442	0,047912638	0,423688521	0,473106958	M01472	V$IRX5_01
441	0,048101131	0,29750712	0,332352151	M01425	V$HNF1B_01
440	0,048434846	0,502125727	0,561367569	M01402	V$HOXA2_01
439	0,048506345	0,774985085	0,866562097	M00750	V$HMGIY_Q6
438	0,048511255	0,843440766	0,943117586	M01123	V$NANOG_01
437	0,048527501	0,862863083	0,964871302	M00739	V$E2F4DP2_01
436	0,049052423	0,865417878	0,968898504	M00025	V$ELK1_02
434	0,049311203	0,371389753	0,416045778	M01268	V$FXR_Q2
433	0,049567716	0,860759069	0,964826721	M00493	V$STAT5A_03
432	0,049785959	0,40502006	0,454216067	M01652	V$P53_04
430	0,050341282	0,117805474	0,132283828	M00114	V$TAXCREB_01
427	0,051379769	0,692281648	0,779224481	M01338	V$HOXD3_01
426	0,051482129	0,257427408	0,289825714	M01263	V$TBX15_01
425	0,05148334	0,519305121	0,58466345	M00774	V$NFKB_Q6_01
424	0,051488666	0,833242736	0,938123904	M00746	V$ELF1_Q6
422	0,052766797	0,43631299	0,492680009	M01442	V$BSX_01
418	0,053592919	0,860965969	0,974044739	M00929	V$MYOD_Q6_01
417	0,053931075	0,598879994	0,678064301	M01333	V$HDX_01
414	0,054262023	0,492476607	0,558017256	M01410	V$IRX4_01
413	0,054349964	0,506342247	0,573844375	M00071	V$E47_02
411	0,054613206	0,837532949	0,949762696	M00919	V$E2F_Q4_01
410	0,054842553	0,607749208	0,689551893	M01319	V$HOXB5_01
407	0,055332154	0,841388401	0,955715599	M01660	V$GABPALPHA_Q4
402	0,056979551	0,518421416	0,591102077	M01321	V$HOXC8_01
401	0,057513948	0,371113541	0,423663207	M01440	V$LHX8_01
399	0,057878082	0,669226501	0,764629787	M01013	V$IPF1_Q4_01
397	0,058970953	0,784422576	0,898506116	M00771	V$ETS_Q4
396	0,059317212	0,246972497	0,283116907	M00137	V$OCT1_03
395	0,059440642	0,825169297	0,946201654	M00935	V$NFAT_Q4_01
394	0,059915972	0,665623382	0,764090045	M00088	V$IK3_01
391	0,060647426	0,528654124	0,607881674	M01146	V$DMRT1_01
390	0,060847768	0,163150063	0,187687355	M01067	V$GFI1_Q6
389	0,061003197	0,64270775	0,739633773	M00693	V$E12_Q6
388	0,061312086	0,442420534	0,509503723	M00725	V$HP1SITEFACTOR_Q6
385	0,06194413	0,82796189	0,954892488	M01298	V$MECP2_01
382	0,063027764	0,492443717	0,569356608	M00045	V$E4BP4_01
377	0,064377136	0,512123274	0,59395241	M00770	V$CEBP_Q3
373	0,065495343	0,809455673	0,941214077	M01260	V$STAT1_05
372	0,065526567	0,844438081	0,981961311	M00808	V$PAX_Q6
371	0,065852868	0,722148143	0,840386693	M00053	V$CREL_01
367	0,068073019	0,425708759	0,49794985	M00181	V$E2_Q6
366	0,068124919	0,818036963	0,956968949	M01036	V$COUPTF_Q6
365	0,068564651	0,807104453	0,945136193	M00411	V$HNF4_01_B
364	0,068672842	0,528268947	0,618768112	M01406	V$HOXC6_01
363	0,068777285	0,775822755	0,908949591	M00264	V$STAF_02
362	0,068819897	0,792782032	0,928910123	M01032	V$HNF4_Q6_02
360	0,069008913	0,481021727	0,563863011	M01307	V$POU5F1_01
359	0,06906951	0,651868554	0,764239607	M01452	V$HOX13_02
357	0,069216066	0,575743687	0,675219927	M01390	V$DUXL_01
355	0,071040776	0,762175803	0,897627053	M01211	V$PARP_Q3
352	0,073131424	0,331139143	0,391869934	M01443	V$MOX1_01
351	0,073982458	0,790519551	0,937335516	M00217	V$USF_C
350	0,075133882	0,840916521	0,999739304	M00141	V$LYF1_01
341	0,079200764	0,468677316	0,562438055	M01235	V$IPF1_03
339	0,079858888	0,797355371	0,958320574	M00939	V$E2F1_Q4_01
338	0,079997858	0,830961724	0,999030801	M00804	V$E2A_Q2
334	0,080539734	0,609608964	0,733822592	M00184	V$MYOD_Q6
330	0,082229517	0,620529983	0,749880893	M01288	V$NEUROD_02
328	0,083732616	0,783832042	0,950507676	M01000	V$AIRE_02
326	0,084015443	0,444417406	0,539270301	M01282	V$PPARA_Q6
325	0,084414763	0,264799378	0,321611614	M01139	V$LMAF_Q2
318	0,087476783	0,812821814	0,994196279	M00492	V$STAT1_02
317	0,087482683	0,763376221	0,933729995	M00800	V$AP2_Q3
314	0,089540507	0,774531309	0,951874045	M00997	V$DEC_Q1
313	0,08973441	0,361878909	0,444936139	M00378	V$PAX4_03
312	0,091096597	0,768384763	0,947709734	M01207	V$ETS2_Q6
307	0,095270034	0,433575817	0,539927049	M01212	V$STAT1STAT1_Q3
304	0,095748363	0,569195513	0,70959383	M00985	V$STRA13_01
303	0,095848132	0,505860804	0,630781811	M00477	V$FOXO3_01
302	0,097618704	0,580308647	0,726570475	M00626	V$EFC_Q6
301	0,098471325	0,626808291	0,786332194	M01287	V$NEUROD_01
297	0,099500423	0,703516611	0,884656716	M01281	V$NFAT1_Q6
295	0,099986364	0,657852545	0,828161283	M00084	V$MZF1_02
292	0,101700279	0,586617994	0,741405254	M00040	V$CREBP1_01
288	0,102121286	0,480769458	0,608216442	M00912	V$CEBP_Q2_01
286	0,10272241	0,615087928	0,779219143	M00058	V$HEN1_02
282	0,104116478	0,584154297	0,742410412	M00116	V$CEBPA_01
281	0,104510011	0,644117921	0,819361197	M01587	V$FPM315_01
280	0,104916577	0,659058042	0,83915124	M00528	V$PPARG_03
279	0,105350023	0,371061304	0,47292872	M01377	V$IRXB3_01
277	0,105847504	0,521379121	0,665274902	M01386	V$EVX2_01
274	0,106889341	0,543182271	0,694760193	M01337	V$HOXA3_02
269	0,110891496	0,420199926	0,542434705	M01004	V$HELIOSA_02
266	0,112680706	0,601517708	0,779702853	M01249	V$HIF2A_01
265	0,113592888	0,166043271	0,215682132	M01262	V$TBX18_01
264	0,115058523	0,681888174	0,888733766	M00302	V$NFAT_Q6
261	0,116843212	0,559221429	0,731858324	M00459	V$STAT5B_01
260	0,117423532	0,745630973	0,977119031	M00373	V$PAX4_01
259	0,117746451	0,754124594	0,988984661	M00426	V$E2F_Q4
255	0,122142891	0,280365921	0,371422419	M00405	V$MMEF2_Q6
249	0,123069677	0,470707951	0,624915376	M01392	V$HOXA6_01
245	0,125898043	0,7392007	0,987780418	M01266	V$ELF1_Q5
242	0,126823364	0,60865119	0,81506424	M00726	V$USF2_Q6
239	0,127298166	0,642190164	0,860918055	M00262	V$STAF_01
237	0,130292867	0,3962475	0,534883747	M00621	V$CEBPDELTA_Q6
236	0,130394917	0,735728229	0,993372967	M00965	V$DR4_Q2
231	0,13245834	0,473518429	0,642384756	M00973	V$E2A_Q6
230	0,13318344	0,578702577	0,786391582	M01457	V$NKX23_01
225	0,135058318	0,163268471	0,222823321	M00026	V$RSRFC4_01
224	0,135424892	0,196452675	0,268338408	M00220	V$SREBP1_01
223	0,136583488	0,50210116	0,687661503	M01589	V$ERR2_01
221	0,136800319	0,583941972	0,800147424	M01034	V$EBOX_Q6_01
220	0,137198104	0,163180103	0,223802693	M00290	V$FREAC2_01
214	0,141582577	0,149900428	0,207675588	M00407	V$RSRFC4_Q2
213	0,142170111	0,708030105	0,982249542	M01258	V$GADP_01
212	0,143460365	0,650572283	0,905223712	M01214	V$ESE1_Q3
211	0,143649085	0,063514596	0,088414323	M00267	V$XFD1_01
203	0,151833483	0,501090666	0,71080389	M00097	V$PAX6_01
202	0,153538934	0,406672934	0,579140855	M01405	V$IRX2_01
201	0,154430216	0,249834729	0,356519283	M00034	V$P53_01
198	0,156651734	0,637555869	0,914471093	M00121	V$USF_01
195	0,163600915	0,067872119	0,098921871	M00172	V$AP1FJ_Q2
189	0,167435186	0,214262793	0,315051787	M01195	V$TBX22_01
186	0,16895224	0,152560177	0,225109293	M00174	V$AP1_Q6
185	0,172703287	0,204686052	0,304643234	M00319	V$MEF3_B
184	0,173314275	0,409757481	0,610718627	M01318	V$IRX3_01
183	0,173321164	0,415348006	0,619060785	M01485	V$IRX3_02
180	0,177672831	0,45535468	0,685523955	M00622	V$CEBPGAMMA_Q6
177	0,18007292	0,541026988	0,819014987	M00284	V$TCF11MAFG_01
176	0,180448832	0,657468491	0,996147793	M00236	V$ARNT_01
173	0,182536787	0,27725225	0,422096612	M00157	V$RORA2_01
168	0,189975856	0,644226685	0,997733527	M00500	V$STAT6_02
162	0,203308101	0,592865369	0,946812939	M00484	V$NCX_01
161	0,20382189	0,578582157	0,925096263	M00150	V$BRACH_01
159	0,20841051	0,614531119	0,993011756	M01145	V$CMYC_01
158	0,210510616	0,31987781	0,519391371	M00413	V$AREB6_02
157	0,211407465	0,283364753	0,461055592	M00510	V$LHX3_01
153	0,214154298	0,413486232	0,677041596	M01147	V$DMRT2_01
149	0,223646492	0,526095174	0,880462392	M00615	V$MYCMAX_03
143	0,233134696	0,426317255	0,729235173	M00057	V$COMP1_01
142	0,233716587	0,457103629	0,782945001	M01217	V$NUR77_Q5
140	0,237285754	0,27709216	0,478530906	M01070	V$CMAF_01
137	0,245685549	0,557854855	0,982215463	M00797	V$HIF1_Q3
136	0,247827436	0,147320737	0,26067016	M00156	V$RORA1_01
132	0,251053186	0,332184091	0,592150383	M01148	V$DMRT3_01
131	0,258367756	0,184775953	0,334975626	M00476	V$FOXO4_02
126	0,26722394	0,085991764	0,15910389	M00959	V$ER_Q6_02
122	0,27425838	0,50795088	0,955168732	M01154	V$CMYC_02
120	0,276739989	0,104150938	0,196971401	M01242	V$MTF1_01
118	0,28318983	0,452648271	0,868861784	M00119	V$MAX_01
116	0,293174793	0,475163036	0,933291781	M01109	V$SZF11_01
114	0,296277126	0,479912645	0,949378339	M01116	V$CLOCKBMAL_Q6
111	0,300421807	0,470039064	0,938762558	M00340	V$ETS2_B
109	0,303853601	0,3503302	0,705230649	M01132	V$SF1_Q6_01
108	0,306474958	0,346181286	0,701097705	M01150	V$DMRT5_01
104	0,310685996	0,484157015	0,990084417	M00799	V$MYC_Q2
100	0,315667332	0,143431399	0,296695914	M01261	V$HNF3A_01
98	0,317716202	0,388802929	0,808063947	M00712	V$MYOGENIN_Q6
93	0,3463124	0,396709444	0,880612688	M00225	V$STAT3_01
91	0,353705096	0,255756244	0,577472544	M00511	V$ERR1_Q2
90	0,354818647	0,091457637	0,207032547	M00291	V$FREAC3_01
89	0,356740113	0,157834184	0,358873329	M00474	V$FOXO1_02
88	0,363057907	0,299467108	0,690887023	M00191	V$ER_Q6
87	0,363499928	0,384720843	0,888475883	M01305	V$TEF_01
85	0,365151383	0,319376339	0,740379048	M00444	V$VDR_Q3
81	0,385982896	0,061987844	0,150761146	M00188	V$AP1_Q4
80	0,386338029	0,205402362	0,499969443	M00035	V$VMAF_01
78	0,390894505	0,232096157	0,570903169	M00414	V$AREB6_03
77	0,393581732	0,119087406	0,294745761	M00292	V$FREAC4_01
76	0,393896713	0,386414742	0,957084757	M00339	V$ETS1_B
71	0,409635607	0,37076562	0,952215097	M00118	V$MYCMAX_01
70	0,415753751	0,207309848	0,539975039	M00796	V$USF_Q6_01
67	0,420047554	0,270760639	0,712251026	M01185	V$BCL6_02
65	0,428136187	0,058970347	0,158041038	M00173	V$AP1_Q2
62	0,433640303	0,357091143	0,969213335	M01171	V$BCL6_Q3
61	0,440073479	0,170287609	0,46909038	M00483	V$ATF6_01
58	0,441194098	0,209271398	0,577968239	M01264	V$TBX15_02
54	0,478332322	0,286731248	0,862595814	M00251	V$XBP1_01
47	0,526789259	0,24131234	0,811649994	M00538	V$HTF_01
43	0,562329146	0,231236956	0,844085402	M00966	V$DR3_Q4
39	0,593082639	0,118718001	0,465156628	M00727	V$SF1_Q6
31	0,66805746	0,046247713	0,21535141	M00280	V$RFX1_01
29	0,670356849	0,140129185	0,655972216	M00281	V$RFX1_02
28	0,675972582	0,120336449	0,570649937	M00279	V$MIF1_01
27	0,718320315	0,128012387	0,669225238	M00979	V$PAX6_Q2
26	0,750190291	0,115607667	0,650394599	M00412	V$AREB6_01
24	0,860078872	0,117897806	0,854249231	M00073	V$DELTAEF1_01
17	0,959182839	0,032856349	0,299090169	M01202	V$VDRRXR_01
15	1,042097861	0,039964364	0,440322384	M00961	V$VDR_Q6
9	1,20047354	0,018246102	0,289496709	M01270	V$PPARG_Q6
