# Supplementary material for: Multiple regulatory variants located in cell type-specific enhancers within the PKP2 locus form major risk and protective haplotypes for canine atopic dermatitis in German shepherd dogs
Source: BMC Genet. 2016 Jun 29;17:97. doi: 10.1186/s12863-016-0404-3 (PMC4928279; doi:10.1186/s12863-016-0404-3)
Supplement: Additional file 9: Table S9. — Genotypes for candidate SNP 27:19,093,355 from the Taqman assay. (TXT 27 kb) [file 12863_2016_404_MOESM9_ESM.txt]

Table S9. Genotypes for candidate SNP 27:19093355 from the Taqman assay.		
Dog	SNP 27:19,093,355	CAD status
American staffordshire terrier	C/C	NA
Beagle	C/C	NA
Beagle	C/C	NA
Beagle	C/C	NA
Beagle	C/C	NA
Beagle	C/C	NA
Beagle	C/C	NA
Beagle	C/C	NA
Beagle	C/C	NA
Beagle	C/C	NA
Beagle	C/C	NA
Beagle	C/C	NA
Beagle	C/C	NA
Beagle	C/C	NA
Beagle	C/C	NA
Beagle	C/C	NA
Bearded collie	C/C	NA
Bearded collie	C/C	NA
Bearded collie	C/T	NA
Bearded collie	C/C	NA
Bearded collie	C/C	NA
Bearded collie	C/C	NA
Bearded collie	C/C	NA
Bearded collie	C/C	NA
Bearded collie	C/T	NA
Bearded collie	C/T	NA
Bearded collie	C/C	NA
Bearded collie	C/T	NA
Bearded collie	C/T	NA
Bearded collie	C/C	NA
Bearded collie	C/C	NA
Bearded collie	C/C	NA
Bichon Fris�	C/C	NA
Border Collie	C/T	NA
Border Collie	C/T	NA
Border Collie	C/C	NA
Border Collie	C/C	NA
Border Collie	T/T	NA
Border Collie	C/C	NA
Border Collie	C/C	NA
Border Collie	C/T	NA
Border Collie	C/C	NA
Border Collie	C/T	NA
Border Collie	C/C	NA
Border Collie	C/C	NA
Border Collie	C/C	NA
Border Collie	C/C	NA
Border Collie	C/C	NA
Border Collie	C/C	NA
Boxer	C/C	NA
Boxer	C/C	NA
Boxer	C/C	NA
Boxer	Undetermined	NA
Boxer	C/C	NA
Boxer	Undetermined	NA
Boxer	C/C	NA
Boxer	C/C	NA
Boxer	C/C	NA
Boxer	Undetermined	NA
Boxer	C/C	NA
Boxer	C/C	NA
Boxer	Undetermined	NA
Boxer	C/C	NA
Boxer	C/C	NA
Boxer	Undetermined	NA
Boxer	C/C	NA
Bull terrier	Undetermined	NA
Bull terrier	C/C	NA
Bull terrier	C/C	NA
Bull terrier	C/C	NA
Bull terrier	C/C	NA
Bull terrier	C/C	NA
Bull terrier	Undetermined	NA
Bull terrier	C/C	NA
Cairnterrier	C/C	NA
Cairnterrier	C/C	NA
Cairnterrier	C/C	NA
Cairnterrier	C/C	NA
Cairnterrier	C/C	NA
Cairnterrier	C/C	NA
Cairnterrier	C/C	NA
Cairnterrier	C/C	NA
Cairnterrier	C/C	NA
Cairnterrier	C/C	NA
Cairnterrier	C/C	NA
Cairnterrier	C/C	NA
Chow-chow	C/C	NA
Chow-chow	C/C	NA
Dachshound	C/C	NA
Dachshound	C/C	NA
Drever	C/C	NA
English springer spaniel	C/T	NA
English springer spaniel	T/T	NA
English springer spaniel	T/T	NA
English springer spaniel	Undetermined	NA
English springer spaniel	C/T	NA
English springer spaniel	T/T	NA
English springer spaniel	C/C	NA
English springer spaniel	C/C	NA
English springer spaniel	C/C	NA
English springer spaniel	Undetermined	NA
English springer spaniel	C/C	NA
English springer spaniel	C/C	NA
English springer spaniel	C/T	NA
English springer spaniel	C/C	NA
English springer spaniel	C/C	NA
English springer spaniel	C/C	NA
English springer spaniel	C/C	NA
English springer spaniel	Undetermined	NA
Finnish Lapphund	C/T	NA
Finnish Lapphund	C/C	NA
Finnish Lapphund	C/C	NA
Finnish Lapphund	C/C	NA
Finnish Lapphund	C/C	NA
Finnish Lapphund	C/C	NA
Finnish Lapphund	C/C	NA
Finnish Lapphund	C/C	NA
Flatcoated retriever	C/C	NA
Flatcoated retriever	C/C	NA
Flatcoated retriever	C/C	NA
Flatcoated retriever	C/C	NA
Flatcoated retriever	C/C	NA
Flatcoated retriever	C/C	NA
Flatcoated retriever	C/C	NA
Flatcoated retriever	C/C	NA
Flatcoated retriever	C/C	NA
Flatcoated retriever	C/C	NA
Flatcoated retriever	C/C	NA
Flatcoated retriever	C/C	NA
Flatcoated retriever	C/C	NA
Flatcoated retriever	C/C	NA
Flatcoated retriever	C/C	NA
Flatcoated retriever	C/C	NA
Flatcoated retriever	C/C	NA
French bulldog	C/C	NA
Giant schnauzer	C/C	NA
Giant schnauzer	Undetermined	NA
Giant schnauzer	C/C	NA
Giant schnauzer	C/C	NA
Giant schnauzer	C/C	NA
Giant schnauzer	C/T	NA
Giant schnauzer	C/C	NA
Giant schnauzer	C/C	NA
Giant schnauzer	C/C	NA
Giant schnauzer	C/C	NA
Giant schnauzer	C/C	NA
Giant schnauzer	C/T	NA
Giant schnauzer	C/C	NA
Giant schnauzer	C/C	NA
Giant schnauzer	C/C	NA
Giant schnauzer	C/C	NA
Golden retriever	C/C	CASE
Golden retriever	C/C	CASE
Golden retriever	C/C	CASE
Golden retriever	C/C	CASE
Golden retriever	C/C	CASE
Golden retriever	C/C	CASE
Golden retriever	C/C	CASE
Golden retriever	C/C	CASE
Golden retriever	C/C	CASE
Golden retriever	C/C	CASE
Golden retriever	C/C	CASE
Golden retriever	C/C	CASE
Golden retriever	C/C	CASE
Golden retriever	C/C	CASE
Golden retriever	C/C	CASE
Golden retriever	C/C	CASE
Golden retriever	C/C	CASE
Golden retriever	C/C	CASE
Golden retriever	C/C	CASE
Golden retriever	C/C	CASE
Golden retriever	C/C	CASE
Golden retriever	C/C	CASE
Golden retriever	C/C	CASE
Golden retriever	C/C	CASE
Golden retriever	C/C	CASE
Golden retriever	C/C	CASE
Golden retriever	C/C	CASE
Golden retriever	C/C	CASE
Golden retriever	C/C	CASE
Golden retriever	C/C	CASE
Golden retriever	C/C	CASE
Golden retriever	C/C	CASE
Golden retriever	C/C	CASE
Golden retriever	C/C	CASE
Golden retriever	C/C	CASE
Golden retriever	C/C	CASE
Golden retriever	C/C	CASE
Golden retriever	C/C	CASE
Golden retriever	C/C	CASE
Golden retriever	C/C	CASE
Golden retriever	C/C	CASE
Golden retriever	C/C	CASE
Golden retriever	C/C	CASE
Golden retriever	C/C	CASE
Golden retriever	C/C	CASE
Golden retriever	C/C	CASE
Golden retriever	C/C	CASE
Golden retriever	C/C	CASE
Golden retriever	C/C	CASE
Golden retriever	C/C	CASE
Golden retriever	C/C	CASE
Golden retriever	C/C	CASE
Golden retriever	C/C	CASE
Golden retriever	C/C	CASE
Golden retriever	C/C	CASE
Golden retriever	C/C	CASE
Golden retriever	C/C	CASE
Golden retriever	C/C	CASE
Golden retriever	C/C	CASE
Golden retriever	C/C	CASE
Golden retriever	C/C	CASE
Golden retriever	C/C	CASE
Golden retriever	C/C	CASE
Golden retriever	C/C	CASE
Golden retriever	C/C	CASE
Golden retriever	C/C	CASE
Golden retriever	C/C	CASE
Golden retriever	C/C	CASE
Golden retriever	C/C	CASE
Golden retriever	C/C	CASE
Golden retriever	C/C	CASE
Golden retriever	C/C	CASE
Golden retriever	C/C	CASE
Golden retriever	C/C	CASE
Golden retriever	C/C	CASE
Golden retriever	C/C	CASE
Golden retriever	C/C	CASE
Golden retriever	C/C	CASE
Golden retriever	C/C	CASE
Golden retriever	C/C	CASE
Golden retriever	C/C	CASE
Golden retriever	C/C	CASE
Golden retriever	C/C	CASE
Golden retriever	C/C	CASE
Golden retriever	C/C	CASE
Golden retriever	C/C	CASE
Golden retriever	C/C	CASE
Golden retriever	C/C	CASE
Golden retriever	C/C	CASE
Golden retriever	C/C	CASE
Golden retriever	C/C	CASE
Golden retriever	C/C	CASE
Golden retriever	C/C	CASE
Golden retriever	C/T	CASE
Golden retriever	C/C	CONTROL
Golden retriever	C/C	CONTROL
Golden retriever	C/C	CONTROL
Golden retriever	C/C	CONTROL
Golden retriever	C/C	CONTROL
Golden retriever	C/C	CONTROL
Golden retriever	C/C	CONTROL
Golden retriever	C/C	CONTROL
Golden retriever	C/C	CONTROL
Golden retriever	C/C	CONTROL
Golden retriever	C/C	CONTROL
Golden retriever	C/C	CONTROL
Golden retriever	C/C	CONTROL
Golden retriever	C/C	CONTROL
Golden retriever	C/C	CONTROL
Golden retriever	C/C	CONTROL
Golden retriever	C/C	CONTROL
Golden retriever	C/C	CONTROL
Golden retriever	C/C	CONTROL
Golden retriever	C/C	CONTROL
Golden retriever	C/C	CONTROL
Golden retriever	C/C	CONTROL
Golden retriever	C/C	CONTROL
Golden retriever	C/C	CONTROL
Golden retriever	C/C	CONTROL
Golden retriever	C/C	CONTROL
Golden retriever	C/C	CONTROL
Golden retriever	C/C	CONTROL
Golden retriever	C/C	CONTROL
Golden retriever	C/C	CONTROL
Golden retriever	C/C	CONTROL
Golden retriever	C/C	CONTROL
Golden retriever	C/C	CONTROL
Golden retriever	C/C	CONTROL
Golden retriever	C/C	CONTROL
Golden retriever	C/C	CONTROL
Golden retriever	C/C	CONTROL
Golden retriever	C/C	CONTROL
Golden retriever	C/C	CONTROL
Golden retriever	C/C	CONTROL
Golden retriever	C/C	CONTROL
Golden retriever	C/C	CONTROL
Golden retriever	C/C	CONTROL
Golden retriever	C/C	CONTROL
Golden retriever	C/C	CONTROL
Golden retriever	C/C	CONTROL
Golden retriever	C/C	CONTROL
Golden retriever	C/C	CONTROL
Golden retriever	C/C	CONTROL
Golden retriever	C/C	CONTROL
Golden retriever	C/C	CONTROL
Golden retriever	C/C	CONTROL
Golden retriever	C/C	CONTROL
Golden retriever	C/C	CONTROL
Golden retriever	C/C	CONTROL
Golden retriever	C/C	CONTROL
Golden retriever	C/C	CONTROL
Golden retriever	C/C	CONTROL
Golden retriever	C/C	CONTROL
Golden retriever	C/C	CONTROL
Golden retriever	C/C	CONTROL
Golden retriever	C/C	CONTROL
Golden retriever	C/C	CONTROL
Golden retriever	C/C	CONTROL
Golden retriever	C/C	CONTROL
Golden retriever	C/C	CONTROL
Golden retriever	C/C	CONTROL
Golden retriever	C/C	CONTROL
Golden retriever	C/C	CONTROL
Golden retriever	C/C	CONTROL
Golden retriever	C/C	CONTROL
Golden retriever	C/C	CONTROL
Golden retriever	C/C	CONTROL
Golden retriever	C/C	CONTROL
Golden retriever	C/C	CONTROL
Golden retriever	C/C	CONTROL
Golden retriever	C/C	CONTROL
Golden retriever	C/C	CONTROL
Golden retriever	C/C	CONTROL
Golden retriever	C/C	CONTROL
Golden retriever	C/C	CONTROL
Golden retriever	C/C	CONTROL
Golden retriever	C/C	CONTROL
Golden retriever	C/C	CONTROL
Golden retriever	C/C	CONTROL
Golden retriever	C/C	CONTROL
Golden retriever	C/C	CONTROL
Golden retriever	C/C	CONTROL
Golden retriever	C/C	CONTROL
Golden retriever	C/C	CONTROL
Golden retriever	C/C	CONTROL
Golden retriever	C/C	CONTROL
Golden retriever	C/C	CONTROL
Golden retriever	C/C	CONTROL
Golden retriever	C/C	CONTROL
Golden retriever	C/C	CONTROL
Golden retriever	C/C	CONTROL
Golden retriever	C/C	CONTROL
Golden retriever	C/C	CONTROL
Golden retriever	C/C	CONTROL
Golden retriever	C/C	CONTROL
Golden retriever	C/C	CONTROL
Golden retriever	C/C	CONTROL
Golden retriever	C/C	CONTROL
Golden retriever	C/C	CONTROL
Golden retriever	C/C	CONTROL
Golden retriever	C/C	CONTROL
Golden retriever	C/C	CONTROL
Golden retriever	C/C	CONTROL
Golden retriever	C/C	CONTROL
Golden retriever	C/C	CONTROL
Golden retriever	C/C	CONTROL
Golden retriever	C/C	CONTROL
Golden retriever	C/C	CONTROL
Golden retriever	C/C	CONTROL
Golden retriever	C/C	CONTROL
Golden retriever	C/C	CONTROL
Golden retriever	C/C	CONTROL
Golden retriever	C/C	CONTROL
Golden retriever	C/C	CONTROL
Golden retriever	C/C	CONTROL
Golden retriever	C/C	CONTROL
Golden retriever	C/C	CONTROL
Golden retriever	C/C	CONTROL
Golden retriever	C/C	CONTROL
Golden retriever	C/C	CONTROL
Golden retriever	C/C	CONTROL
Golden retriever	C/C	CONTROL
Golden retriever	C/C	CONTROL
Golden retriever	C/C	CONTROL
Golden retriever	C/C	CONTROL
Golden retriever	C/C	CONTROL
Golden retriever	C/C	CONTROL
Golden retriever	C/C	CONTROL
Golden retriever	C/C	CONTROL
Golden retriever	C/C	CONTROL
Golden retriever	C/C	CONTROL
Golden retriever	C/C	CONTROL
Golden retriever	C/C	CONTROL
Golden retriever	C/C	CONTROL
Golden retriever	C/C	CONTROL
Golden retriever	C/C	CONTROL
Golden retriever	C/C	CONTROL
Golden retriever	C/C	CONTROL
Golden retriever	C/C	CONTROL
Golden retriever	C/C	CONTROL
Golden retriever	C/C	CONTROL
Golden retriever	C/C	CONTROL
Golden retriever	C/C	CONTROL
Golden retriever	C/C	CONTROL
Golden retriever	C/C	CONTROL
Golden retriever	C/C	CONTROL
Golden retriever	C/C	CONTROL
Golden retriever	C/C	CONTROL
Golden retriever	C/C	CONTROL
Golden retriever	C/C	CONTROL
Golden retriever	C/C	CONTROL
Golden retriever	C/C	CONTROL
Golden retriever	C/C	CONTROL
Golden retriever	C/C	CONTROL
Golden retriever	C/C	CONTROL
Golden retriever	C/C	CONTROL
Golden retriever	C/C	CONTROL
Golden retriever	C/C	CONTROL
Golden retriever	Undetermined	CONTROL
Golden retriever	Undetermined	CONTROL
Golden retriever	Undetermined	CONTROL
Golden retriever	C/C	evt.CASE
Golden retriever	C/C	NA
Golden retriever	C/C	NA
Golden retriever	C/C	SUSPECTED CASE
Golden retriever	C/C	SUSPECTED CASE
Golden retriever	C/C	SUSPECTED CASE
Golden retriever	C/C	SUSPECTED CASE
Golden retriever	C/C	SUSPECTED CASE
Golden retriever	C/C	SUSPECTED CASE
Golden retriever	C/C	SUSPECTED CASE
Golden retriever	C/C	SUSPECTED CASE
Golden retriever	C/C	SUSPECTED CASE
Golden retriever	C/C	SUSPECTED CASE
Golden retriever	C/C	SUSPECTED CASE
Golden retriever	C/C	SUSPECTED CASE
Golden retriever	C/C	SUSPECTED CASE
Golden retriever	C/C	SUSPECTED CASE
Golden retriever	C/C	SUSPECTED CASE
Golden retriever	C/C	SUSPECTED CASE
Golden retriever	C/C	SUSPECTED CASE
Golden retriever	C/C	SUSPECTED CASE
Golden retriever	C/C	SUSPECTED CASE
Golden retriever	C/C	SUSPECTED CASE
Golden retriever	C/C	SUSPECTED CASE
Golden retriever	C/C	SUSPECTED CASE
Golden retriever	C/C	SUSPECTED CASE
Golden retriever	C/C	SUSPECTED CASE
Golden retriever	C/C	SUSPECTED CASE
Golden retriever	C/C	SUSPECTED CASE
Golden retriever	C/C	SUSPECTED CASE
Golden retriever	C/C	SUSPECTED CASE
Golden retriever	C/C	SUSPECTED CASE
Golden retriever	C/C	SUSPECTED CASE
Golden retriever	C/C	SUSPECTED CASE
Golden retriever	C/C	SUSPECTED CASE
Golden retriever	C/C	SUSPECTED CASE
Golden retriever	C/C	SUSPECTED CASE
Golden retriever	C/C	SUSPECTED CASE
Golden retriever	C/C	SUSPECTED CASE
Golden retriever	C/C	SUSPECTED CASE
Golden retriever	C/C	SUSPECTED CASE
Golden retriever	C/C	SUSPECTED CASE
Golden retriever	C/C	SUSPECTED CASE
Golden retriever	C/C	SUSPECTED CASE
Golden retriever	C/C	SUSPECTED CASE
Golden retriever	C/C	SUSPECTED CASE
Golden retriever	C/C	SUSPECTED CASE
Golden retriever	C/C	SUSPECTED CASE
Golden retriever	C/C	SUSPECTED CASE
Golden retriever	C/C	SUSPECTED CASE
Golden retriever	C/C	SUSPECTED CASE
Golden retriever	C/C	SUSPECTED CASE
Golden retriever	C/C	SUSPECTED CASE
Golden retriever	C/C	SUSPECTED CASE
Golden retriever	C/C	SUSPECTED CASE
Golden retriever	C/C	SUSPECTED CASE
Golden retriever	C/C	SUSPECTED CASE
Golden retriever	C/C	SUSPECTED CASE
Golden retriever	C/C	SUSPECTED CASE
Golden retriever	C/C	SUSPECTED CASE
Golden retriever	C/C	SUSPECTED CASE
Golden retriever	C/C	SUSPECTED CASE
Golden retriever	C/T	SUSPECTED CASE
Golden retriever	C/T	SUSPECTED CASE
Golden retriever	T/T	SUSPECTED CASE
Great dane	C/C	NA
Great dane	C/C	NA
Great dane	C/C	NA
Great dane	C/C	NA
Great dane	C/C	NA
Great dane	C/C	NA
Great dane	C/C	NA
Great dane	C/C	NA
Great dane	C/C	NA
Great dane	C/C	NA
Great dane	C/C	NA
Great dane	Undetermined	NA
Great dane	C/C	NA
Great dane	C/C	NA
Great dane	C/C	NA
Great dane	C/C	NA
Greyhound	C/C	NA
GSD	C/C	Case
GSD	C/C	Case
GSD	C/C	Case
GSD	C/C	Case
GSD	C/T	Case
GSD	C/C	Case
GSD	C/C	Case
GSD	C/C	Case
GSD	C/C	Case
GSD	C/T	Case
GSD	C/C	CASE
GSD	C/C	CASE
GSD	C/C	Case
GSD	C/C	Case
GSD	C/C	Case
GSD	C/C	Case
GSD	C/C	Case
GSD	C/C	Case
GSD	C/T	Case
GSD	C/C	Case
GSD	C/C	Case
GSD	C/T	Case
GSD	C/T	Case
GSD	C/C	Case
GSD	C/T	Case
GSD	C/C	Case
GSD	C/C	Case
GSD	C/T	Case
GSD	C/T	Case
GSD	C/C	Case
GSD	C/C	Case
GSD	C/C	Case
GSD	C/C	Case
GSD	C/C	Case
GSD	C/C	Case
GSD	C/C	Case
GSD	C/C	CASE
GSD	C/C	CASE
GSD	C/T	CASE
GSD	C/C	CASE
GSD	C/C	CASE
GSD	C/T	CASE
GSD	C/C	CASE
GSD	C/C	CASE
GSD	C/C	CASE
GSD	C/C	CASE
GSD	C/T	CASE
GSD	C/C	CASE
GSD	C/C	CASE
GSD	C/T	CASE
GSD	Undetermined	CASE
GSD	C/T	CASE
GSD	C/T	CASE
GSD	C/C	CASE
GSD	C/C	CASE
GSD	C/C	CASE
GSD	C/C	CASE
GSD	C/T	CASE
GSD	C/T	CASE
GSD	C/C	CASE
GSD	C/C	CASE
GSD	T/T	CASE
GSD	C/T	CASE
GSD	C/C	CASE
GSD	C/C	CASE
GSD	C/T	CASE
GSD	C/T	CASE
GSD	C/C	CASE
GSD	C/C	CASE
GSD	C/C	CASE
GSD	C/C	CASE
GSD	C/C	CASE
GSD	C/C	CASE
GSD	C/T	CASE
GSD	C/C	Control
GSD	C/C	Control
GSD	C/C	Control
GSD	C/C	Control
GSD	C/C	Control
GSD	C/C	Control
GSD	C/C	Control
GSD	C/C	Control
GSD	C/C	Control
GSD	C/C	Control
GSD	C/C	Control
GSD	C/T	Control
GSD	C/C	Control
GSD	C/C	Control
GSD	C/C	Control
GSD	C/T	Control
GSD	C/C	Control
GSD	C/T	Control
GSD	C/C	Control
GSD	C/C	Control
GSD	Undetermined	Control
GSD	C/C	Control
GSD	C/C	Control
GSD	C/C	Control
GSD	C/C	Control
GSD	C/C	CONTROL
GSD	C/C	CONTROL
GSD	C/C	CONTROL
GSD	C/T	CONTROL
GSD	C/C	CONTROL
GSD	C/T	CONTROL
GSD	C/C	CONTROL
GSD	C/C	CONTROL
GSD	C/C	CONTROL
GSD	C/C	CONTROL
GSD	C/C	CONTROL
GSD	C/C	CONTROL
GSD	C/C	CONTROL
GSD	C/C	CONTROL
GSD	C/C	CONTROL
GSD	C/C	CONTROL
GSD	C/C	CONTROL
GSD	C/C	CONTROL
GSD	C/C	CONTROL
GSD	C/C	CONTROL
GSD	C/C	CONTROL
GSD	C/C	CONTROL
GSD	C/C	CONTROL
GSD	C/C	CONTROL
GSD	C/C	CONTROL
GSD	C/T	CONTROL
GSD	C/C	CONTROL
GSD	C/C	CONTROL
GSD	C/C	CONTROL
GSD	C/T	CONTROL
GSD	C/C	CONTROL
GSD	C/C	CONTROL
GSD	C/T	CONTROL
GSD	C/C	CONTROL
GSD	C/T	CONTROL
GSD	C/C	CONTROL
GSD	C/T	CONTROL
GSD	C/C	CONTROL
GSD	C/C	CONTROL
GSD	C/C	CONTROL
GSD	C/C	CONTROL
GSD	C/C	CONTROL
GSD	C/C	CONTROL
GSD	C/C	CONTROL
GSD	C/C	CONTROL
GSD	C/C	CONTROL
GSD	C/C	CONTROL
GSD	C/T	CONTROL
GSD	C/T	CONTROL
GSD	C/C	CONTROL
GSD	C/C	CONTROL
GSD	C/C	CONTROL
GSD	C/C	CONTROL
GSD	C/C	CONTROL
GSD	C/T	CONTROL
GSD	C/C	CONTROL
GSD	C/C	CONTROL
GSD	C/C	CONTROL
GSD	C/C	CONTROL
GSD	C/C	CONTROL
GSD	C/C	CONTROL
GSD	C/C	CONTROL
GSD	C/C	CONTROL
GSD	C/C	CONTROL
GSD	C/C	CONTROL
GSD	C/C	CONTROL
GSD	C/C	CONTROL
GSD	C/C	CONTROL
GSD	C/C	CONTROL
GSD	C/C	CONTROL
GSD	C/C	CONTROL
GSD	C/C	CONTROL
GSD	C/C	CONTROL
GSD	C/C	CONTROL
GSD	T/T	CONTROL
GSD	C/C	CONTROL
GSD	C/C	CONTROL
GSD	C/C	CONTROL
GSD	C/C	CONTROL
GSD	C/C	CONTROL
GSD	C/C	CONTROL
GSD	C/C	CONTROL
GSD	C/C	CONTROL
GSD	C/C	CONTROL
GSD	C/C	CONTROL
GSD	C/C	CONTROL
GSD	C/C	CONTROL
GSD	C/C	CONTROL
GSD	C/C	CONTROL
GSD	Undetermined	CONTROL
GSD	C/C	CONTROL
GSD	C/C	CONTROL
GSD	C/T	CONTROL
GSD	C/C	CONTROL
GSD	C/C	CONTROL
GSD	C/C	CONTROL
GSD	C/C	CONTROL
GSD	C/T	CONTROL
GSD	C/C	CONTROL
GSD	C/C	CONTROL
GSD	C/C	CONTROL
GSD	C/C	CONTROL
GSD	C/C	CONTROL
GSD	C/T	CONTROL
GSD	C/C	CONTROL
GSD	C/C	CONTROL
GSD	C/C	CONTROL
GSD	C/C	CONTROL
GSD	C/C	CONTROL
GSD	C/C	CONTROL
GSD	C/C	CONTROL
GSD	C/T	CONTROL
GSD	C/C	CONTROL
GSD	C/C	CONTROL
GSD	C/C	CONTROL
GSD	C/C	CONTROL
GSD	C/C	CONTROL
GSD	C/C	NA
GSD	C/C	NA
GSD	C/C	Undetermined
GSD	C/C	Undetermined
GSD	C/C	Undetermined
Hovawart	C/C	NA
Hovawart	C/C	NA
Hovawart	C/C	NA
Hovawart	C/C	NA
Hovawart	C/C	NA
Hovawart	C/C	NA
Hovawart	C/C	NA
Hovawart	C/C	NA
Hovawart	C/C	NA
Hovawart	C/C	NA
Hovawart	C/C	NA
Hovawart	C/C	NA
Hovawart	C/C	NA
Hovawart	C/C	NA
Hovawart	C/C	NA
Hovawart	C/C	NA
Irish wolfhound	C/C	NA
Irish wolfhound	C/C	NA
Irish wolfhound	C/C	NA
Irish wolfhound	C/C	NA
Irish wolfhound	C/C	NA
Irish wolfhound	Undetermined	NA
Irish wolfhound	C/C	NA
Irish wolfhound	C/C	NA
Irish wolfhound	C/C	NA
Irish wolfhound	C/C	NA
Irish wolfhound	C/C	NA
Irish wolfhound	C/C	NA
Irish wolfhound	C/C	NA
Irish wolfhound	C/C	NA
Irish wolfhound	C/C	NA
Irish wolfhound	C/C	NA
Irish Setter	C/C	NA
Japanese chin 	C/C	NA
Labrador retriever	C/T	Case
Labrador retriever	C/T	Case
Labrador retriever	C/T	Case
Labrador retriever	T/T	Case
Labrador retriever	C/C	Case
Labrador retriever	C/C	Case
Labrador retriever	C/T	Case
Labrador retriever	C/C	Case
Labrador retriever	T/T	Case
Labrador retriever	T/T	Case
Labrador retriever	C/T	Case
Labrador retriever	C/C	Case
Labrador retriever	C/C	Case
Labrador retriever	T/T	Case
Labrador retriever	T/T	Case
Labrador retriever	C/T	Case
Labrador retriever	Undetermined	Case
Labrador retriever	C/T	Case
Labrador retriever	T/T	Case
Labrador retriever	C/C	Case
Labrador retriever	C/T	Case
Labrador retriever	T/T	Case
Labrador retriever	C/C	Case
Labrador retriever	C/T	Case
Labrador retriever	C/T	Case
Labrador retriever	T/T	Case
Labrador retriever	T/T	Case
Labrador retriever	T/T	Case
Labrador retriever	C/C	Case
Labrador retriever	C/T	Case
Labrador retriever	C/C	Case
Labrador retriever	C/C	Case
Labrador retriever	C/T	Case
Labrador retriever	C/T	Case
Labrador retriever	C/T	Case
Labrador retriever	T/T	Case
Labrador retriever	T/T	Case
Labrador retriever	T/T	Case
Labrador retriever	C/T	Case
Labrador retriever	C/T	Case
Labrador retriever	C/T	Case
Labrador retriever	C/T	Case
Labrador retriever	T/T	Case
Labrador retriever	C/C	Case
Labrador retriever	T/T	Case
Labrador retriever	C/T	Case
Labrador retriever	C/T	Case
Labrador retriever	C/C	Case
Labrador retriever	C/T	Case
Labrador retriever	T/T	Case
Labrador retriever	C/C	Case
Labrador retriever	C/T	Case
Labrador retriever	C/T	Case
Labrador retriever	C/C	Case
Labrador retriever	C/T	Case
Labrador retriever	C/T	Case
Labrador retriever	C/T	Case
Labrador retriever	C/T	Case
Labrador retriever	T/T	Case
Labrador retriever	T/T	Case
Labrador retriever	C/C	Case
Labrador retriever	C/T	Case
Labrador retriever	T/T	Case
Labrador retriever	C/T	Case
Labrador retriever	C/C	Case
Labrador retriever	T/T	Case
Labrador retriever	T/T	Case
Labrador retriever	C/T	Case
Labrador retriever	C/C	Case
Labrador retriever	Undetermined	Case
Labrador retriever	T/T	Case
Labrador retriever	C/T	Case
Labrador retriever	C/C	Case
Labrador retriever	C/C	Case
Labrador retriever	C/T	Case
Labrador retriever	C/T	Case
Labrador retriever	C/T	Case
Labrador retriever	T/T	Case
Labrador retriever	C/T	Case
Labrador retriever	C/T	Case
Labrador retriever	T/T	Case
Labrador retriever	C/C	Case
Labrador retriever	T/T	Case
Labrador retriever	T/T	Case
Labrador retriever	T/T	Case
Labrador retriever	C/C	Case
Labrador retriever	C/C	Case
Labrador retriever	C/T	Case
Labrador retriever	T/T	Case
Labrador retriever	T/T	Case
Labrador retriever	T/T	Case
Labrador retriever	C/T	Case
Labrador retriever	T/T	Case
Labrador retriever	C/C	Case
Labrador retriever	C/T	Case
Labrador retriever	T/T	Case
Labrador retriever	C/T	Case
Labrador retriever	T/T	Case
Labrador retriever	T/T	Case
Labrador retriever	C/C	Case
Labrador retriever	T/T	Case
Labrador retriever	T/T	Case
Labrador retriever	C/C	Case
Labrador retriever	T/T	Case
Labrador retriever	T/T	Case
Labrador retriever	T/T	Case
Labrador retriever	T/T	Case
Labrador retriever	T/T	Case
Labrador retriever	C/T	Case
Labrador retriever	T/T	Case
Labrador retriever	C/T	Case
Labrador retriever	T/T	Case
Labrador retriever	C/T	Control
Labrador retriever	C/T	Control
Labrador retriever	T/T	Control
Labrador retriever	C/C	Control
Labrador retriever	T/T	Control
Labrador retriever	C/T	Control
Labrador retriever	C/C	Control
Labrador retriever	C/T	Control
Labrador retriever	C/T	Control
Labrador retriever	C/T	Control
Labrador retriever	T/T	Control
Labrador retriever	C/T	Control
Labrador retriever	C/T	Control
Labrador retriever	C/C	Control
Labrador retriever	C/T	Control
Labrador retriever	C/C	Control
Labrador retriever	C/T	Control
Labrador retriever	T/T	Control
Labrador retriever	C/C	Control
Labrador retriever	C/T	Control
Labrador retriever	C/T	Control
Labrador retriever	C/T	Control
Labrador retriever	C/T	Control
Labrador retriever	C/T	Control
Labrador retriever	T/T	Control
Labrador retriever	T/T	Control
Labrador retriever	C/T	Control
Labrador retriever	T/T	Control
Labrador retriever	C/T	Control
Labrador retriever	C/T	Control
Labrador retriever	C/C	Control
Labrador retriever	T/T	Control
Labrador retriever	T/T	Control
Labrador retriever	T/T	Control
Labrador retriever	T/T	Control
Labrador retriever	C/T	Control
Labrador retriever	T/T	Control
Labrador retriever	C/T	Control
Labrador retriever	C/T	Control
Labrador retriever	T/T	Control
Labrador retriever	T/T	Control
Labrador retriever	T/T	Control
Labrador retriever	C/T	Control
Labrador retriever	C/T	Control
Labrador retriever	C/C	Control
Labrador retriever	T/T	Control
Labrador retriever	T/T	Control
Labrador retriever	T/T	Control
Labrador retriever	C/T	Control
Labrador retriever	T/T	Control
Labrador retriever	C/C	Control
Labrador retriever	C/T	Control
Labrador retriever	T/T	Control
Labrador retriever	C/T	Control
Labrador retriever	C/C	Control
Labrador retriever	T/T	Control
Labrador retriever	T/T	Control
Labrador retriever	C/C	Control
Labrador retriever	T/T	Control
Labrador retriever	C/T	Control
Labrador retriever	T/T	Control
Labrador retriever	T/T	Control
Labrador retriever	C/C	Control
Labrador retriever	T/T	Control
Labrador retriever	C/C	Control
Labrador retriever	C/T	Control
Labrador retriever	C/C	Control
Labrador retriever	C/T	Control
Labrador retriever	C/T	Control
Labrador retriever	T/T	Control
Labrador retriever	T/T	Control
Labrador retriever	C/T	Control
Labrador retriever	C/T	Control
Labrador retriever	C/T	Control
Labrador retriever	C/T	Control
Labrador retriever	C/T	Control
Labrador retriever	T/T	Control
Labrador retriever	C/C	Control
Labrador retriever	T/T	Control
Labrador retriever	C/T	Control
Labrador retriever	C/T	Control
Labrador retriever	T/T	Control
Labrador retriever	C/T	Control
Labrador retriever	C/C	Control
Labrador retriever	C/C	Control
Labrador retriever	C/T	Control
Labrador retriever	T/T	Control
Labrador retriever	C/T	Control
Labrador retriever	C/T	Control
Labrador retriever	T/T	Control
Labrador retriever	C/C	Control
Labrador retriever	T/T	Control
Labrador retriever	C/T	Control
Labrador retriever	C/T	Control
Labrador retriever	T/T	Control
Labrador retriever	C/T	Control
Labrador retriever	C/C	Control
Labrador retriever	C/T	NA
Labrador retriever	C/T	NA
Labrador retriever	C/T	NA
Labrador retriever	C/C	NA
Labrador retriever	T/T	NA
Labrador retriever	C/C	NA
Labrador retriever	T/T	NA
Labrador retriever	T/T	NA
Labrador retriever	C/T	NA
Leonberger	C/C	NA
Leonberger	C/C	NA
Leonberger	C/C	NA
Leonberger	C/C	NA
Leonberger	C/C	NA
Leonberger	C/C	NA
Leonberger	C/C	NA
Leonberger	Undetermined	NA
Medium schnauzer	C/C	NA
miniature schnauzer	C/C	NA
miniature schnauzer	C/C	NA
Mix	C/C	NA
Mix	C/T	NA
Mix	C/C	NA
Mix	C/C	NA
Mix 	C/C	NA
Pug	C/C	NA
Newfoundland	C/C	NA
Newfoundland	C/C	NA
Newfoundland	C/C	NA
Newfoundland	C/C	NA
Newfoundland	C/C	NA
Newfoundland	C/C	NA
Newfoundland	C/C	NA
Newfoundland	C/C	NA
Newfoundland	C/C	NA
Newfoundland	C/C	NA
Newfoundland	C/C	NA
Newfoundland	Undetermined	NA
Newfoundland	C/C	NA
Newfoundland	C/C	NA
Newfoundland	C/C	NA
Newfoundland	C/C	NA
Nova Scotia duck tolling retriever	C/C	NA
Nova Scotia duck tolling retriever	C/T	NA
Nova Scotia duck tolling retriever	T/T	NA
Nova Scotia duck tolling retriever	C/C	NA
Nova Scotia duck tolling retriever	T/T	NA
Nova Scotia duck tolling retriever	C/T	NA
Nova Scotia duck tolling retriever	C/T	NA
Nova Scotia duck tolling retriever	C/T	NA
Nova Scotia duck tolling retriever	C/T	NA
Nova Scotia duck tolling retriever	C/T	NA
Nova Scotia duck tolling retriever	T/T	NA
Nova Scotia duck tolling retriever	C/C	NA
Nova Scotia duck tolling retriever	C/C	NA
Nova Scotia duck tolling retriever	C/T	NA
Nova Scotia duck tolling retriever	C/C	NA
Nova Scotia duck tolling retriever	T/T	NA
Nova Scotia duck tolling retriever	T/T	NA
Nova Scotia duck tolling retriever	T/T	NA
Nova Scotia duck tolling retriever	Undetermined	NA
Nova Scotia duck tolling retriever	C/C	NA
Nova Scotia duck tolling retriever	Undetermined	NA
Nova Scotia duck tolling retriever	C/T	NA
Nova Scotia duck tolling retriever	C/T	NA
Nova Scotia duck tolling retriever	C/C	NA
Polish lowland (PON)	C/C	NA
Polish lowland (PON)	C/C	NA
Polish lowland (PON)	C/C	NA
Polish lowland (PON)	C/C	NA
Polish lowland (PON)	C/C	NA
Polish lowland (PON)	C/C	NA
Polish lowland (PON)	C/C	NA
Polish lowland (PON)	C/C	NA
Poodle	C/C	NA
Poodle	C/C	NA
Poodle	C/C	NA
Poodle	C/C	NA
Poodle	C/T	NA
Poodle	C/C	NA
Poodle	C/C	NA
Poodle	C/C	NA
Poodle	C/C	NA
Poodle	C/C	NA
Poodle	C/C	NA
Poodle	C/C	NA
Poodle	C/C	NA
Poodle	C/C	NA
Poodle	C/C	NA
Poodle	C/C	NA
Puli	C/C	NA
Rottweiler	C/C	NA
Rottweiler	C/C	NA
Rottweiler	C/C	NA
Shar-pei	C/C	NA
Shar-pei	C/C	NA
Shar-pei	C/C	NA
Shar-pei	C/C	NA
Shar-pei	C/C	NA
Shar-pei	C/C	NA
Shar-pei	C/C	NA
Shar-pei	C/C	NA
Shar-pei	C/C	NA
Shar-pei	C/C	NA
Shar-pei	C/C	NA
Shar-pei	C/C	NA
Shar-pei	C/C	NA
Shar-pei	C/C	NA
Shar-pei	C/C	NA
Shar-pei	C/C	NA
Shetland sheepdog	C/C	NA
Standard poodle	C/C	NA
Standard poodle	C/C	NA
Swedish Elkhound	C/C	NA
Swedish Elkhound	C/C	NA
Swedish Elkhound	C/C	NA
Swedish Elkhound	C/C	NA
Swedish Elkhound	Undetermined	NA
Swedish Elkhound	C/C	NA
Swedish Elkhound	C/C	NA
Swedish Elkhound	C/C	NA
Swedish Elkhound	C/C	NA
Swedish Elkhound	C/C	NA
Swedish Elkhound	C/C	NA
Swedish Elkhound	Undetermined	NA
Swedish Elkhound	C/C	NA
Swedish Elkhound	C/C	NA
Swedish Elkhound	C/C	NA
Swedish Elkhound	C/C	NA
Toy poodle	C/C	NA
Welsh springer spaniel 	C/T	NA
Welsh springer spaniel 	C/T	NA
Welsh springer spaniel 	C/C	NA
Welsh springer spaniel 	C/T	NA
Welsh springer spaniel 	C/C	NA
Welsh springer spaniel 	C/C	NA
Welsh springer spaniel 	C/C	NA
Welsh springer spaniel 	C/T	NA
Welsh springer spaniel 	C/T	NA
Welsh springer spaniel 	C/T	NA
Welsh springer spaniel 	C/C	NA
Welsh springer spaniel 	T/T	NA
Welsh springer spaniel 	C/T	NA
Welsh springer spaniel 	C/C	NA
Welsh springer spaniel 	C/T	NA
Welsh springer spaniel 	C/T	NA
Welsh springer spaniel 	C/T	NA
Whippet	C/C	NA
Whippet	C/C	NA
Whippet	C/C	NA
Whippet	C/C	NA
Whippet	C/C	NA
Whippet	C/C	NA
WHWT	C/C	CASE
WHWT	C/T	CASE
WHWT	C/C	CASE
WHWT	C/C	CASE
WHWT	C/C	Case
WHWT	C/T	Case
WHWT	C/T	Case
WHWT	C/T	Case
WHWT	C/T	Case
WHWT	C/T	Case
WHWT	C/C	Case
WHWT	C/C	Case
WHWT	C/C	Case
WHWT	C/C	Case
WHWT	C/T	Case
WHWT	C/C	Case
WHWT	T/T	Case
WHWT	C/C	Case
WHWT	C/T	Case
WHWT	C/C	Case
WHWT	C/C	Case
WHWT	C/T	Case
WHWT	C/T	Case
WHWT	C/C	Case
WHWT	C/C	Case
WHWT	C/C	Case
WHWT	C/C	Case
WHWT	C/T	Case
WHWT	C/T	Case
WHWT	C/C	Case
WHWT	C/C	CASE
WHWT	C/C	CASE
WHWT	C/C	CASE
WHWT	C/C	CASE
WHWT	C/C	CASE
WHWT	C/T	CASE
WHWT	C/C	CASE
WHWT	C/C	CASE
WHWT	Undetermined	CASE
WHWT	C/T	CONTROL
WHWT	C/C	CONTROL
WHWT	C/C	CONTROL
WHWT	C/T	CONTROL
WHWT	C/C	Control
WHWT	C/T	Control
WHWT	T/T	Control
WHWT	C/T	Control
WHWT	C/T	CONTROL
WHWT	C/C	CONTROL
WHWT	C/C	CONTROL
WHWT	C/C	nil
WHWT	C/C	nil
WHWT	C/T	nil
WHWT	C/C	nil
WHWT	C/C	nil
WHWT	C/T	nil
WHWT	C/C	nil
WHWT	C/C	nil
WHWT	C/T	nil
WHWT	C/T	nil
