# Supplementary material for: Multiple regulatory variants located in cell type-specific enhancers within the PKP2 locus form major risk and protective haplotypes for canine atopic dermatitis in German shepherd dogs
Source: BMC Genet. 2016 Jun 29;17:97. doi: 10.1186/s12863-016-0404-3 (PMC4928279; doi:10.1186/s12863-016-0404-3)
Supplement: Additional file 14: Table S14. — All SNPs from targeted re-sequencing [20]. (TXT 250 kb) [file 12863_2016_404_MOESM14_ESM.txt]

Table S14. All SNPs from targeted resequencing (Tengvall et al., 2013)							
chr	 pos	  ref	T1 	T2 	T6 	T7 	T8 
chr27	16800072	G	A	A	A	R	R
chr27	16800198	G	G	G	G	R	R
chr27	16800241	C	T	T	T	Y	Y
chr27	16800868	G	C	C	C	S	S
chr27	16801695	G	T	T	T	T	T
chr27	16802118	G	G	G	G	R	R
chr27	16802241	T	A	A	A	W	W
chr27	16802499	G	C	C	C	C	C
chr27	16802578	C	T	T	T	Y	Y
chr27	16803336	T	G	G	G	K	K
chr27	16803523	T	C	C	C	Y	Y
chr27	16803553	T	T	T	T	Y	Y
chr27	16803561	G	T	T	T	T	T
chr27	16803897	C	T	T	T	Y	Y
chr27	16804072	C	A	A	A	M	M
chr27	16804748	G	A	A	G	R	R
chr27	16804794	T	G	G	G	K	K
chr27	16805653	G	A	A	A	R	R
chr27	16806531	C	A	C	A	M	M
chr27	16806677	A	G	G	G	R	R
chr27	16806894	C	C	C	C	Y	Y
chr27	16807370	T	T	T	T	K	K
chr27	16807663	T	T	T	T	T	T
chr27	16808467	G	G	G	G	R	R
chr27	16808677	T	T	T	T	Y	Y
chr27	16808742	A	A	A	R	A	A
chr27	16808942	A	A	A	R	R	A
chr27	16808977	T	T	T	T	K	T
chr27	16809968	T	C	C	C	C	C
chr27	16809981	C	C	C	C	Y	Y
chr27	16810062	C	T	T	T	Y	Y
chr27	16810063	T	C	C	C	Y	Y
chr27	16810148	G	G	G	G	G	G
chr27	16810227	C	C	C	C	C	C
chr27	16810258	T	T	T	T	Y	Y
chr27	16810262	A	A	A	A	A	A
chr27	16810536	G	G	G	G	R	R
chr27	16810554	A	G	G	G	R	R
chr27	16810611	A	T	A	T	W	W
chr27	16810689	A	A	A	A	R	R
chr27	16810956	A	A	R	A	A	A
chr27	16810980	A	G	G	G	R	R
chr27	16811015	T	A	T	A	W	W
chr27	16811099	G	G	G	G	R	R
chr27	16811107	G	A	A	A	R	R
chr27	16811283	C	T	C	T	Y	Y
chr27	16811320	G	G	G	G	R	R
chr27	16811576	G	G	G	G	R	R
chr27	16811725	G	A	A	A	R	R
chr27	16811761	G	A	A	A	A	A
chr27	16811798	T	T	T	T	W	W
chr27	16811877	G	A	A	A	R	R
chr27	16812087	T	A	A	A	W	W
chr27	16812514	A	G	G	G	R	R
chr27	16812694	A	T	T	T	T	T
chr27	16812998	C	C	C	C	C	C
chr27	16813024	G	A	A	A	A	A
chr27	16813150	A	A	A	A	A	A
chr27	16813180	C	T	T	T	T	T
chr27	16813288	A	C	C	C	C	C
chr27	16813304	A	A	A	A	R	R
chr27	16813359	C	T	C	T	T	T
chr27	16813449	G	G	R	G	G	G
chr27	16813680	C	A	A	A	A	A
chr27	16814112	T	G	G	G	G	G
chr27	16814154	T	T	T	T	Y	Y
chr27	16814219	G	A	A	A	R	R
chr27	16814353	G	A	G	A	R	R
chr27	16814518	C	C	C	C	Y	Y
chr27	16814620	C	T	T	T	Y	Y
chr27	16814708	T	T	T	T	Y	Y
chr27	16814916	G	C	C	C	C	C
chr27	16815164	A	A	A	A	R	R
chr27	16815194	G	G	G	G	R	R
chr27	16815441	C	T	T	T	Y	Y
chr27	16815680	G	G	G	G	G	G
chr27	16815972	A	A	A	A	R	R
chr27	16816003	C	C	C	C	Y	Y
chr27	16816021	G	T	T	T	T	T
chr27	16816403	G	A	A	A	R	R
chr27	16816438	T	T	T	T	W	W
chr27	16816758	T	C	C	C	C	C
chr27	16816834	T	A	A	A	A	A
chr27	16816935	A	A	A	A	A	A
chr27	16816961	A	G	G	G	G	G
chr27	16817187	T	T	T	T	Y	Y
chr27	16817280	G	G	G	G	S	S
chr27	16817431	G	G	G	G	K	K
chr27	16817687	T	T	T	T	Y	Y
chr27	16817710	G	G	G	G	R	R
chr27	16817992	C	C	M	C	C	C
chr27	16818170	T	C	C	C	Y	Y
chr27	16818335	T	T	T	T	T	T
chr27	16818423	C	C	C	C	Y	Y
chr27	16818521	C	C	C	C	C	C
chr27	16819627	C	C	C	C	M	M
chr27	16819863	A	A	A	A	A	A
chr27	16819930	G	G	G	G	S	S
chr27	16820220	C	A	A	A	M	M
chr27	16820539	G	A	A	A	R	R
chr27	16820588	G	A	A	A	R	R
chr27	16820719	C	C	C	C	C	C
chr27	16820720	T	T	T	T	T	T
chr27	16820722	A	A	A	A	A	A
chr27	16821242	T	G	T	G	T	T
chr27	16821979	G	T	T	T	T	T
chr27	16822044	T	T	T	T	Y	Y
chr27	16822537	T	A	A	A	A	A
chr27	16823218	A	A	A	A	A	A
chr27	16823437	T	C	C	C	C	C
chr27	16823469	T	G	G	G	T	G
chr27	16823619	T	C	C	C	C	C
chr27	16823886	C	C	C	C	Y	Y
chr27	16823938	A	A	A	A	R	R
chr27	16824242	C	T	T	T	Y	Y
chr27	16824780	C	T	T	T	Y	Y
chr27	16825411	C	C	C	C	Y	Y
chr27	16825624	T	T	T	T	W	W
chr27	16825661	G	T	T	T	K	K
chr27	16826953	G	G	G	G	R	R
chr27	16827511	A	A	A	A	R	R
chr27	16827570	G	G	G	G	R	R
chr27	16827607	G	G	G	G	R	R
chr27	16827784	A	A	A	A	R	R
chr27	16827867	G	G	G	G	G	G
chr27	16827948	T	T	T	T	W	W
chr27	16828012	C	A	A	A	A	A
chr27	16828076	A	A	A	A	M	M
chr27	16828263	A	G	G	G	G	G
chr27	16828828	G	G	G	G	G	G
chr27	16829397	T	T	T	T	Y	Y
chr27	16829428	G	G	G	G	G	G
chr27	16829807	C	C	C	C	Y	Y
chr27	16829836	G	G	G	G	R	R
chr27	16830225	G	A	A	A	A	A
chr27	16830546	T	C	C	C	C	C
chr27	16830639	A	G	G	G	R	R
chr27	16830715	G	A	A	A	A	A
chr27	16830891	A	G	G	G	G	G
chr27	16830922	G	T	T	T	T	T
chr27	16831491	T	C	C	C	C	C
chr27	16832219	C	C	C	C	C	C
chr27	16832720	G	G	G	G	G	G
chr27	16832741	A	G	G	G	G	G
chr27	16832991	C	T	T	T	T	T
chr27	16833214	T	C	C	T	C	C
chr27	16833326	C	C	C	C	T	T
chr27	16833414	A	G	G	A	A	A
chr27	16833481	G	G	C	G	G	S
chr27	16833683	C	C	C	C	Y	Y
chr27	16833744	A	G	G	G	G	G
chr27	16833824	G	A	G	G	G	A
chr27	16834114	C	T	T	T	T	T
chr27	16834145	C	T	T	T	T	T
chr27	16834398	A	C	C	C	C	C
chr27	16834683	T	G	G	G	G	G
chr27	16835510	T	G	G	G	G	G
chr27	16835530	T	T	T	T	K	K
chr27	16835714	C	C	C	C	M	M
chr27	16835775	G	A	A	A	A	A
chr27	16835789	G	G	G	G	R	R
chr27	16835917	A	G	G	G	R	R
chr27	16836234	T	C	C	C	Y	Y
chr27	16836244	C	A	A	A	M	M
chr27	16836258	T	C	C	C	Y	Y
chr27	16836274	A	G	G	G	R	R
chr27	16836440	C	C	C	C	S	S
chr27	16836803	T	T	T	T	Y	Y
chr27	16836980	T	T	T	T	W	W
chr27	16837346	A	A	A	A	R	R
chr27	16838263	C	C	C	C	Y	Y
chr27	16838285	T	T	T	T	Y	Y
chr27	16838779	G	A	G	G	G	G
chr27	16838786	A	G	A	A	A	A
chr27	16838807	A	A	A	A	A	A
chr27	16838888	C	A	C	A	M	C
chr27	16838911	G	C	C	C	C	C
chr27	16839134	G	A	A	A	R	R
chr27	16839560	A	G	G	G	G	G
chr27	16839809	T	T	T	T	Y	Y
chr27	16839878	C	C	C	C	Y	Y
chr27	16840287	A	C	C	C	M	M
chr27	16840885	A	A	A	A	R	R
chr27	16841425	A	A	A	A	W	W
chr27	16841549	A	A	A	A	R	R
chr27	16841625	A	A	A	A	R	R
chr27	16842601	G	G	G	G	K	K
chr27	16842868	G	G	G	G	S	S
chr27	16843526	T	T	T	T	Y	Y
chr27	16843885	T	T	T	T	Y	Y
chr27	16843905	G	G	G	G	R	R
chr27	16844194	C	C	C	C	Y	Y
chr27	16844225	A	G	A	G	G	G
chr27	16844265	A	G	A	G	R	R
chr27	16844291	G	A	G	A	R	G
chr27	16844296	T	A	T	A	W	T
chr27	16844338	T	A	T	A	T	W
chr27	16844719	G	A	A	A	A	A
chr27	16844859	T	A	A	A	A	A
chr27	16844862	A	T	T	T	T	T
chr27	16844923	A	G	G	G	G	G
chr27	16845043	G	G	G	G	R	R
chr27	16845434	G	A	A	A	A	A
chr27	16846160	A	G	A	G	G	G
chr27	16846976	C	C	C	C	Y	Y
chr27	16847407	T	A	A	A	A	A
chr27	16847625	C	C	C	C	C	M
chr27	16847646	G	G	A	A	A	A
chr27	16847714	G	T	T	T	T	T
chr27	16847715	A	G	G	G	G	G
chr27	16847803	A	G	G	G	G	G
chr27	16847853	G	G	G	G	R	R
chr27	16847894	A	A	A	A	W	W
chr27	16848713	C	T	T	T	T	T
chr27	16848887	T	C	C	C	C	C
chr27	16849183	C	T	T	T	T	T
chr27	16849567	C	C	C	C	Y	Y
chr27	16849887	G	G	G	G	R	R
chr27	16850044	G	G	G	G	S	S
chr27	16850063	G	G	G	G	R	R
chr27	16850105	G	A	A	A	R	R
chr27	16850106	A	G	G	G	R	R
chr27	16850217	T	C	C	C	C	C
chr27	16850240	T	T	T	T	Y	Y
chr27	16850358	C	T	T	T	C	Y
chr27	16851607	G	A	A	A	R	R
chr27	16851903	T	T	T	T	Y	Y
chr27	16852636	T	T	T	T	Y	T
chr27	16853100	G	G	G	G	R	R
chr27	16853341	G	G	G	G	R	R
chr27	16853948	T	T	T	T	Y	Y
chr27	16854375	T	T	T	T	Y	Y
chr27	16854452	C	C	C	C	C	C
chr27	16854658	C	C	C	C	Y	Y
chr27	16854676	T	T	T	T	Y	Y
chr27	16854700	T	T	T	T	Y	Y
chr27	16854755	T	T	T	T	K	K
chr27	16855110	C	C	C	C	Y	Y
chr27	16855651	C	C	C	C	S	S
chr27	16856579	G	G	G	G	G	R
chr27	16856904	T	T	T	T	Y	Y
chr27	16857609	C	C	C	C	Y	Y
chr27	16857610	A	A	A	A	R	R
chr27	16857881	A	A	A	A	R	R
chr27	16857894	G	G	G	G	R	R
chr27	16858129	T	T	T	T	W	W
chr27	16858228	A	A	A	A	W	W
chr27	16858247	T	T	T	T	Y	Y
chr27	16858255	C	C	C	C	Y	Y
chr27	16858376	G	G	G	G	R	R
chr27	16858380	A	A	A	A	R	R
chr27	16858415	T	T	T	T	Y	Y
chr27	16858480	C	C	C	C	M	M
chr27	16858497	C	C	C	C	Y	Y
chr27	16858505	C	C	C	C	Y	Y
chr27	16858681	G	G	G	G	R	R
chr27	16858685	C	C	C	C	Y	Y
chr27	16858729	T	T	T	T	Y	Y
chr27	16858793	T	T	T	T	K	K
chr27	16858824	G	G	G	G	K	K
chr27	16858941	A	A	A	A	R	R
chr27	16859101	C	C	C	C	Y	Y
chr27	16859318	G	G	G	G	R	R
chr27	16859477	A	A	A	A	R	R
chr27	16859643	C	G	G	G	G	G
chr27	16859760	G	G	G	G	K	K
chr27	16859767	C	C	C	C	S	S
chr27	16859814	A	A	A	A	R	R
chr27	16859935	A	A	A	A	R	R
chr27	16859972	G	G	G	G	R	R
chr27	16860014	A	A	A	A	R	R
chr27	16860150	T	C	C	C	C	C
chr27	16860172	G	G	G	G	R	R
chr27	16860185	T	T	T	T	K	K
chr27	16860492	T	T	T	T	K	T
chr27	16860615	T	T	T	T	K	K
chr27	16860806	A	A	A	A	R	R
chr27	16861090	T	T	T	T	K	K
chr27	16861231	C	C	C	C	C	C
chr27	16861895	C	C	C	C	Y	Y
chr27	16862450	T	T	T	T	W	W
chr27	16863079	C	C	C	C	Y	Y
chr27	16863298	G	G	G	G	R	R
chr27	16863863	A	A	A	A	R	A
chr27	16864049	C	C	C	C	Y	C
chr27	16864450	G	G	G	G	R	R
chr27	16865937	G	G	G	G	G	G
chr27	16865981	C	C	C	C	Y	Y
chr27	16867031	G	G	G	G	R	R
chr27	16867669	A	C	C	C	M	M
chr27	16867862	T	T	T	T	Y	Y
chr27	16869536	A	G	G	G	G	G
chr27	16869659	G	A	A	A	R	R
chr27	16869726	G	G	G	G	S	S
chr27	16869913	G	G	G	G	R	R
chr27	16869953	A	A	A	A	R	R
chr27	16870046	A	G	G	G	G	G
chr27	16870138	T	G	G	G	G	G
chr27	16870158	C	C	C	C	C	C
chr27	16870255	A	A	A	A	A	A
chr27	16870660	A	A	A	A	R	R
chr27	16870751	C	G	G	G	C	C
chr27	16870798	T	T	T	T	Y	Y
chr27	16870829	G	A	A	A	R	R
chr27	16871173	C	G	G	G	G	G
chr27	16871633	G	C	C	C	C	C
chr27	16871991	T	G	G	G	K	K
chr27	16871993	T	A	A	A	W	W
chr27	16872107	G	A	A	A	R	R
chr27	16872222	A	G	A	G	G	G
chr27	16872543	G	A	A	A	R	R
chr27	16872831	C	C	C	C	C	C
chr27	16872833	C	C	C	C	C	G
chr27	16872901	C	C	C	C	C	C
chr27	16872992	A	G	G	G	R	R
chr27	16873101	T	C	C	C	Y	Y
chr27	16873140	A	G	G	G	R	R
chr27	16873170	T	G	G	G	K	K
chr27	16873362	C	T	T	T	Y	Y
chr27	16873995	A	G	G	G	G	G
chr27	16874030	T	C	C	C	Y	Y
chr27	16874085	G	G	G	G	G	G
chr27	16874141	G	G	G	C	G	G
chr27	16874280	G	A	A	A	R	R
chr27	16874472	G	A	A	A	R	R
chr27	16874480	C	T	T	T	Y	Y
chr27	16876032	T	T	T	T	Y	Y
chr27	16876160	A	C	C	C	M	M
chr27	16876438	C	A	A	A	A	A
chr27	16876791	A	G	G	G	G	G
chr27	16878046	A	A	A	A	A	A
chr27	16878381	A	A	A	A	A	A
chr27	16878584	A	A	A	A	A	A
chr27	16878659	G	T	T	T	T	T
chr27	16878778	C	C	C	C	C	C
chr27	16879660	A	G	G	G	G	G
chr27	16879698	A	G	G	G	G	G
chr27	16879730	G	G	G	G	C	G
chr27	16880069	A	A	A	A	A	A
chr27	16880205	C	C	C	C	C	C
chr27	16880228	G	A	A	A	A	A
chr27	16880377	G	G	G	G	G	G
chr27	16880704	T	T	T	T	T	T
chr27	16880714	A	G	G	G	R	R
chr27	16880789	G	G	G	G	G	G
chr27	16881361	A	A	A	A	A	A
chr27	16882030	T	T	T	T	K	T
chr27	16882539	T	C	T	T	C	C
chr27	16882541	T	C	T	T	C	C
chr27	16882542	T	C	T	T	C	C
chr27	16882543	C	T	C	C	T	T
chr27	16882544	A	G	A	A	G	G
chr27	16882556	A	G	A	G	G	G
chr27	16882667	C	T	T	T	T	T
chr27	16883876	G	G	G	G	G	G
chr27	16883878	C	T	T	T	T	T
chr27	16884588	T	C	C	C	C	C
chr27	16885399	G	A	A	A	A	A
chr27	16885477	G	G	G	G	G	G
chr27	16885542	T	C	C	C	C	C
chr27	16885644	G	G	G	G	G	G
chr27	16885859	A	A	A	A	A	A
chr27	16885924	C	T	T	T	T	T
chr27	16885982	G	T	T	T	T	T
chr27	16886160	G	A	A	A	A	A
chr27	16886168	T	C	C	C	C	C
chr27	16886225	G	T	T	T	T	T
chr27	16886920	C	A	A	A	A	A
chr27	16887183	C	T	T	T	T	T
chr27	16887261	C	T	T	T	T	T
chr27	16887602	G	A	A	A	A	A
chr27	16887609	C	G	G	G	G	G
chr27	16887719	T	C	C	C	C	Y
chr27	16887929	C	T	T	T	T	T
chr27	16888150	G	G	G	G	G	G
chr27	16888233	C	G	C	G	G	G
chr27	16888365	C	C	C	C	C	C
chr27	16888446	T	T	T	K	T	T
chr27	16888545	T	T	T	T	T	T
chr27	16888627	T	C	C	C	C	C
chr27	16888744	A	G	G	G	G	G
chr27	16888773	G	A	A	A	A	A
chr27	16889623	C	C	C	C	C	C
chr27	16890092	T	T	T	T	W	W
chr27	16890438	T	T	T	T	T	T
chr27	16890722	C	C	C	C	C	C
chr27	16891349	A	A	A	A	A	A
chr27	16891472	G	G	G	G	K	K
chr27	16891674	T	T	T	T	T	T
chr27	16891736	G	G	G	G	G	G
chr27	16892113	T	T	T	T	T	T
chr27	16892121	T	T	T	T	T	T
chr27	16892347	A	A	A	R	A	A
chr27	16892359	G	G	G	G	G	G
chr27	16892511	T	T	T	T	K	K
chr27	16892555	G	G	G	G	G	G
chr27	16892577	T	T	T	T	T	T
chr27	16892744	G	G	G	G	G	G
chr27	16892829	C	C	C	C	C	C
chr27	16892854	C	C	C	C	C	C
chr27	16893189	T	T	T	T	T	T
chr27	16893240	G	G	G	G	G	G
chr27	16894277	G	G	G	G	G	G
chr27	16897129	C	C	C	C	C	C
chr27	16897817	C	T	T	T	T	T
chr27	16897851	A	T	T	T	T	T
chr27	16897852	T	A	A	A	A	A
chr27	16898141	A	G	G	G	G	G
chr27	16898244	G	C	C	C	C	C
chr27	16900065	T	T	T	T	Y	Y
chr27	16901080	A	G	G	G	G	G
chr27	16901919	C	C	M	C	C	C
chr27	16903069	G	C	C	C	C	C
chr27	16906928	C	G	G	G	S	S
chr27	16908698	C	C	C	C	C	C
chr27	16912090	T	T	T	T	K	K
chr27	16914190	C	C	C	C	Y	Y
chr27	16914748	A	R	A	A	G	A
chr27	16914753	A	R	A	A	G	A
chr27	16914758	G	R	G	A	G	G
chr27	16916819	T	C	C	C	C	C
chr27	16917759	C	T	T	T	T	T
chr27	16919169	A	R	R	R	R	A
chr27	16922761	A	A	A	G	A	A
chr27	16922764	C	C	C	T	C	C
chr27	16922765	A	A	A	G	A	A
chr27	16924909	C	A	A	A	A	A
chr27	16925050	A	G	G	G	G	A
chr27	16927606	G	G	G	G	R	R
chr27	16927958	A	G	G	G	G	G
chr27	16928290	A	G	G	G	G	G
chr27	16928364	A	G	G	G	G	G
chr27	16928544	A	C	C	C	C	C
chr27	16928683	T	C	C	C	C	C
chr27	16929647	T	G	G	G	K	K
chr27	16930330	G	A	A	A	R	R
chr27	16930791	G	G	G	G	G	G
chr27	16931317	C	C	C	C	M	M
chr27	16931318	C	C	C	C	M	M
chr27	16931657	C	T	T	T	Y	Y
chr27	16931797	A	A	A	A	A	R
chr27	16931895	A	G	G	G	R	R
chr27	16933041	T	C	C	C	Y	Y
chr27	16933519	G	A	A	A	R	R
chr27	16933700	C	A	A	A	M	M
chr27	16935170	C	T	T	T	T	T
chr27	16936475	T	G	G	G	K	K
chr27	16937374	T	C	C	C	Y	Y
chr27	16937488	A	A	R	A	A	A
chr27	16937599	G	A	A	A	R	R
chr27	16938864	T	G	G	G	K	K
chr27	16939447	A	C	C	C	M	M
chr27	16939511	T	T	A	T	A	W
chr27	16939960	T	A	A	A	A	A
chr27	16942049	A	C	C	C	M	M
chr27	16942322	G	G	G	G	G	G
chr27	16942493	G	G	G	G	G	G
chr27	16942584	T	T	T	T	K	T
chr27	16943901	A	A	A	A	W	W
chr27	16944390	A	T	T	T	W	A
chr27	16944458	A	G	G	A	R	A
chr27	16945318	C	C	C	C	C	C
chr27	16945548	T	C	C	C	Y	Y
chr27	16945757	A	C	C	C	M	M
chr27	16946298	G	A	A	A	A	A
chr27	16946621	A	C	C	C	M	M
chr27	16946772	A	G	G	G	G	G
chr27	16946912	T	A	A	A	W	W
chr27	16948218	A	A	A	A	R	R
chr27	16948277	A	C	C	C	M	M
chr27	16948285	G	G	G	G	R	R
chr27	16949457	C	C	C	C	C	C
chr27	16949609	A	A	A	A	R	R
chr27	16950296	A	C	C	C	M	M
chr27	16951163	A	A	A	A	M	M
chr27	16952380	A	C	C	C	M	M
chr27	16953047	A	C	C	C	M	M
chr27	16954017	T	T	T	T	W	W
chr27	16954916	C	C	M	C	C	C
chr27	16954986	T	C	C	C	Y	Y
chr27	16956939	G	A	A	A	A	A
chr27	16960340	C	T	T	T	Y	Y
chr27	16961561	G	G	G	G	S	S
chr27	16962236	A	G	G	G	R	R
chr27	16962499	A	A	R	A	A	A
chr27	16963421	C	C	C	C	Y	Y
chr27	16964333	T	C	C	C	Y	Y
chr27	16964511	T	T	T	T	Y	Y
chr27	16965546	A	R	R	R	G	R
chr27	16965559	A	A	A	A	A	A
chr27	16965564	A	A	A	A	A	A
chr27	16965747	G	A	G	A	R	G
chr27	16965749	A	T	A	T	W	A
chr27	16965876	A	G	A	A	A	A
chr27	16965877	G	A	G	G	G	G
chr27	16965904	G	G	G	G	G	G
chr27	16965914	A	R	A	A	A	R
chr27	16965924	A	R	A	A	A	R
chr27	16966288	A	A	A	A	R	R
chr27	16967608	A	A	A	R	A	A
chr27	16967878	G	A	A	A	R	R
chr27	16968375	C	T	T	T	Y	C
chr27	16968479	T	C	C	C	T	Y
chr27	16968808	A	C	C	C	M	M
chr27	16968920	A	A	A	A	M	M
chr27	16969036	C	T	T	T	Y	Y
chr27	16969469	T	A	A	A	A	A
chr27	16969570	G	G	A	A	G	A
chr27	16969616	T	C	C	C	Y	Y
chr27	16970009	C	T	T	T	Y	Y
chr27	16970080	C	T	T	T	Y	Y
chr27	16970217	C	C	C	C	M	M
chr27	16970315	C	T	T	T	Y	Y
chr27	16970792	C	C	T	T	Y	Y
chr27	16970933	T	C	C	C	Y	Y
chr27	16971133	G	G	G	G	R	R
chr27	16971372	A	M	A	C	A	A
chr27	16971951	T	C	C	C	Y	Y
chr27	16972444	A	A	A	A	A	A
chr27	16972549	C	T	T	T	T	T
chr27	16973054	T	T	T	T	Y	Y
chr27	16973194	A	A	A	A	W	W
chr27	16974081	C	T	T	T	T	T
chr27	16974147	A	G	G	G	G	G
chr27	16974513	T	C	C	C	C	C
chr27	16975458	A	A	A	A	A	A
chr27	16975509	T	C	C	C	Y	Y
chr27	16978130	C	A	A	A	C	C
chr27	16978399	G	G	G	G	G	G
chr27	16978893	G	G	G	G	R	R
chr27	16979409	C	C	C	C	C	C
chr27	16979484	C	A	A	A	M	C
chr27	16979485	A	G	G	G	R	A
chr27	16979529	A	T	A	T	W	A
chr27	16979531	A	G	A	G	R	A
chr27	16979535	C	T	C	T	Y	Y
chr27	16979687	A	A	A	A	R	R
chr27	16979898	A	C	C	C	M	M
chr27	16980080	C	C	C	C	Y	Y
chr27	16981693	G	A	A	A	A	A
chr27	16982454	C	T	T	T	T	T
chr27	16982485	C	T	T	T	Y	Y
chr27	16982551	T	C	C	C	C	C
chr27	16983142	A	A	A	A	W	W
chr27	16983311	G	C	C	C	S	S
chr27	16983896	G	G	A	A	G	A
chr27	16983897	A	T	T	T	A	A
chr27	16984801	T	T	T	T	Y	Y
chr27	16985913	A	G	G	G	R	R
chr27	16988189	A	G	G	G	R	R
chr27	16989243	G	T	T	T	K	K
chr27	16990202	T	A	A	A	W	W
chr27	16990541	A	G	G	G	R	R
chr27	16990821	G	A	G	A	R	R
chr27	16991317	T	C	C	C	Y	Y
chr27	16992058	C	T	T	T	Y	Y
chr27	16994420	G	T	T	T	K	K
chr27	16995569	C	T	T	T	Y	Y
chr27	16996196	C	A	A	A	M	M
chr27	16996321	A	A	A	A	A	A
chr27	16997428	T	C	C	C	Y	Y
chr27	16998063	A	A	A	A	A	A
chr27	16998064	A	W	T	W	W	A
chr27	16998606	C	T	T	T	Y	Y
chr27	16998744	T	C	C	C	Y	Y
chr27	16999611	T	T	T	T	T	T
chr27	17000411	C	T	T	T	Y	Y
chr27	17000707	C	C	C	C	C	A
chr27	17000710	C	A	C	A	C	A
chr27	17000798	T	C	C	C	Y	Y
chr27	17000831	T	C	T	C	Y	T
chr27	17000951	A	A	A	A	T	T
chr27	17001048	C	C	C	C	C	C
chr27	17002707	A	T	T	T	T	T
chr27	17003589	A	T	T	T	W	W
chr27	17003610	A	G	G	G	R	R
chr27	17003902	C	T	T	T	T	T
chr27	17004685	A	G	G	G	G	G
chr27	17004760	C	G	G	G	S	C
chr27	17004823	T	T	C	C	C	C
chr27	17005042	A	G	G	G	R	R
chr27	17005149	C	C	C	C	C	C
chr27	17005498	T	C	C	C	Y	Y
chr27	17005906	G	C	C	C	S	S
chr27	17005907	A	A	A	A	R	R
chr27	17006024	T	C	C	C	Y	Y
chr27	17006262	A	G	G	G	R	R
chr27	17006861	T	T	T	T	Y	Y
chr27	17006879	A	G	G	G	R	R
chr27	17007097	A	G	G	G	R	R
chr27	17007388	A	C	C	C	M	M
chr27	17009493	T	C	C	C	Y	Y
chr27	17009543	A	T	T	T	W	W
chr27	17009544	A	T	T	T	W	W
chr27	17010486	C	C	C	C	Y	Y
chr27	17010878	G	C	C	C	S	S
chr27	17010970	A	A	A	A	R	A
chr27	17010971	G	G	G	G	R	G
chr27	17011042	G	A	A	A	G	R
chr27	17011241	T	C	C	C	C	C
chr27	17011288	G	T	T	T	K	K
chr27	17011610	G	A	A	A	R	G
chr27	17012316	C	C	C	C	M	M
chr27	17012627	A	A	A	A	A	A
chr27	17012631	T	C	C	C	Y	Y
chr27	17013969	C	G	C	C	C	C
chr27	17014652	C	C	C	C	M	M
chr27	17014972	G	A	A	A	R	R
chr27	17015605	G	C	C	C	S	S
chr27	17015800	A	A	A	A	M	M
chr27	17015878	A	A	A	A	A	A
chr27	17016160	G	A	A	A	R	R
chr27	17017081	T	C	C	C	Y	Y
chr27	17017540	T	C	C	C	Y	Y
chr27	17017583	G	G	G	G	R	R
chr27	17017755	T	C	C	C	Y	Y
chr27	17018842	T	A	A	A	W	W
chr27	17018940	G	G	G	G	G	G
chr27	17019317	T	C	C	C	Y	Y
chr27	17019654	T	C	C	C	C	C
chr27	17020024	T	G	G	G	K	K
chr27	17020145	C	C	C	C	C	C
chr27	17021860	T	C	C	C	C	C
chr27	17022194	T	C	C	C	Y	Y
chr27	17022757	G	G	G	G	K	K
chr27	17022888	C	A	A	A	M	M
chr27	17022973	G	C	G	C	C	C
chr27	17023064	G	A	A	A	R	R
chr27	17023424	A	G	G	G	R	R
chr27	17023557	C	T	T	T	Y	Y
chr27	17023567	G	T	T	T	K	K
chr27	17023603	A	G	G	G	R	R
chr27	17023698	G	G	G	G	R	R
chr27	17023769	G	T	T	T	K	K
chr27	17023998	G	A	A	A	R	R
chr27	17024008	A	G	G	G	R	R
chr27	17024124	T	C	C	C	C	C
chr27	17024206	G	A	A	A	R	R
chr27	17024232	T	C	C	C	C	C
chr27	17024289	G	A	A	A	R	R
chr27	17024497	G	G	G	G	R	R
chr27	17024512	G	A	A	A	R	R
chr27	17024581	A	C	C	C	M	M
chr27	17024616	C	C	Y	Y	Y	Y
chr27	17024676	G	C	C	G	S	S
chr27	17024700	G	R	G	G	K	R
chr27	17024701	C	C	C	C	C	C
chr27	17024707	G	G	S	G	G	S
chr27	17024711	G	G	G	G	G	G
chr27	17024736	C	Y	C	Y	C	Y
chr27	17024768	T	C	T	T	T	T
chr27	17024771	T	Y	T	T	T	T
chr27	17024774	A	G	A	A	A	A
chr27	17024775	C	G	C	C	C	C
chr27	17024777	A	G	A	A	A	A
chr27	17024779	A	G	A	A	G	A
chr27	17024795	C	C	C	C	C	C
chr27	17024903	G	A	A	A	R	R
chr27	17025024	T	T	T	T	Y	T
chr27	17025028	A	A	A	A	A	A
chr27	17025124	C	C	C	C	Y	Y
chr27	17025486	T	C	C	C	C	C
chr27	17025595	G	G	G	G	K	K
chr27	17025615	G	G	A	G	G	G
chr27	17025680	G	A	A	A	A	A
chr27	17026171	T	T	T	T	T	T
chr27	17026195	T	T	T	T	Y	Y
chr27	17027152	G	A	A	A	A	A
chr27	17028757	T	T	T	T	K	K
chr27	17029637	T	T	T	T	Y	Y
chr27	17029777	C	C	C	C	M	M
chr27	17031893	T	T	T	T	Y	Y
chr27	17033966	C	C	C	C	M	M
chr27	17034996	A	G	G	G	G	G
chr27	17036430	G	T	T	T	K	K
chr27	17039513	A	C	C	A	C	C
chr27	17039538	A	T	T	T	T	T
chr27	17039607	C	A	A	A	A	A
chr27	17040087	A	C	A	C	C	C
chr27	17040088	G	T	G	T	T	T
chr27	17040134	G	G	G	G	G	T
chr27	17040135	G	G	G	G	G	C
chr27	17040156	G	T	G	G	T	T
chr27	17040430	G	G	G	G	K	K
chr27	17041711	A	A	A	A	R	R
chr27	17042088	C	C	Y	C	C	C
chr27	17042089	T	T	W	T	T	T
chr27	17042091	T	T	W	T	T	T
chr27	17042094	T	T	Y	T	T	T
chr27	17042095	C	C	Y	C	C	C
chr27	17042136	C	C	C	C	C	C
chr27	17042137	A	A	A	A	A	A
chr27	17042138	C	C	C	C	C	C
chr27	17042140	G	G	G	G	G	G
chr27	17043954	A	A	A	A	R	R
chr27	17044534	C	A	C	C	C	C
chr27	17044556	T	G	T	T	T	G
chr27	17044558	T	C	T	T	T	C
chr27	17044559	T	A	T	T	T	A
chr27	17044890	T	T	T	T	W	W
chr27	17045511	G	G	R	G	G	G
chr27	17045869	G	T	T	T	K	K
chr27	17046275	G	G	G	G	R	R
chr27	17047188	T	C	C	C	C	C
chr27	17047296	A	C	C	C	C	C
chr27	17050096	C	C	C	C	Y	Y
chr27	17050464	T	C	C	C	C	C
chr27	17050603	T	T	T	T	Y	Y
chr27	17050800	C	A	C	A	A	A
chr27	17050801	T	C	T	C	C	C
chr27	17050810	A	G	G	G	G	G
chr27	17050853	T	C	C	C	C	C
chr27	17050942	A	T	T	T	T	T
chr27	17050951	C	C	C	S	C	C
chr27	17051910	C	C	C	C	S	S
chr27	17056840	G	G	G	G	R	R
chr27	17057773	A	A	A	A	A	A
chr27	17059439	C	C	C	C	Y	Y
chr27	17060961	A	A	A	A	R	R
chr27	17062477	A	A	A	A	W	W
chr27	17064051	C	C	C	C	M	M
chr27	17064147	G	C	C	C	C	C
chr27	17064595	T	T	T	T	Y	Y
chr27	17064872	T	T	T	T	Y	Y
chr27	17067448	A	A	A	A	R	R
chr27	17067494	C	C	C	C	C	C
chr27	17067805	C	C	C	C	Y	Y
chr27	17068930	A	A	A	A	M	M
chr27	17070794	G	G	G	G	R	R
chr27	17072884	A	A	A	A	R	R
chr27	17073833	A	A	A	A	R	R
chr27	17075769	T	T	T	T	Y	Y
chr27	17076063	G	A	G	A	A	A
chr27	17077298	G	G	G	G	S	S
chr27	17078471	G	A	A	A	R	R
chr27	17079030	T	T	T	T	K	K
chr27	17080146	A	A	A	A	R	R
chr27	17081129	G	G	G	G	G	G
chr27	17084098	A	A	A	A	R	R
chr27	17086087	C	T	T	T	T	T
chr27	17087274	A	A	A	A	R	R
chr27	17087806	T	T	T	K	T	T
chr27	17087807	A	A	A	A	R	A
chr27	17088965	C	A	A	A	A	A
chr27	17089684	C	G	G	G	G	G
chr27	17092885	G	G	G	G	G	G
chr27	17095245	T	G	G	G	K	K
chr27	17096237	T	T	T	T	Y	Y
chr27	17096313	T	T	T	T	Y	Y
chr27	17096328	A	A	A	A	R	R
chr27	17097021	C	C	C	C	Y	Y
chr27	17097167	G	G	G	G	R	R
chr27	17097597	A	A	A	A	R	R
chr27	17097863	A	A	A	A	R	R
chr27	17099901	A	G	G	G	R	R
chr27	17100129	A	C	C	C	M	M
chr27	17100450	G	G	G	G	G	G
chr27	17100465	A	A	A	A	A	A
chr27	17100707	C	C	C	C	C	C
chr27	17102526	C	T	T	T	T	T
chr27	17102670	C	C	C	C	Y	Y
chr27	17102941	T	C	C	C	C	C
chr27	17103161	C	C	C	C	C	C
chr27	17103617	T	C	C	C	C	C
chr27	17104027	A	G	G	G	G	G
chr27	17104050	G	G	G	G	G	G
chr27	17104437	T	T	T	T	W	W
chr27	17104968	T	C	C	C	Y	Y
chr27	17105043	A	R	A	R	R	A
chr27	17105135	G	G	G	G	G	G
chr27	17105162	T	T	T	T	T	T
chr27	17105176	A	C	C	C	M	M
chr27	17105338	A	G	G	G	R	R
chr27	17105551	A	A	A	A	R	R
chr27	17105678	T	A	A	A	A	A
chr27	17105687	T	C	C	C	C	C
chr27	17105787	A	G	G	G	G	G
chr27	17106866	G	T	G	T	T	K
chr27	17106884	G	A	G	A	R	G
chr27	17107045	A	A	A	A	W	W
chr27	17107046	A	A	A	A	W	W
chr27	17107556	A	C	C	C	C	C
chr27	17107712	A	A	A	A	A	A
chr27	17107720	A	A	A	A	A	A
chr27	17107848	C	C	M	C	C	C
chr27	17108696	A	C	C	C	M	M
chr27	17109718	G	G	G	G	R	R
chr27	17110077	T	A	A	A	A	A
chr27	17110087	C	A	A	A	M	M
chr27	17110178	A	G	G	G	G	G
chr27	17110257	C	C	C	C	Y	Y
chr27	17111156	A	A	A	A	R	R
chr27	17111916	G	G	G	G	R	R
chr27	17112024	A	A	A	A	R	R
chr27	17112229	A	A	A	A	R	R
chr27	17112283	G	G	G	G	R	R
chr27	17112572	A	A	A	A	W	W
chr27	17112799	G	A	A	A	A	A
chr27	17113113	T	T	T	T	Y	Y
chr27	17113175	A	A	A	A	R	R
chr27	17113455	C	C	C	Y	C	C
chr27	17113456	T	T	T	Y	T	T
chr27	17113710	T	T	T	T	Y	Y
chr27	17113764	G	A	G	A	R	R
chr27	17113806	T	T	T	T	Y	Y
chr27	17113809	T	T	T	T	Y	Y
chr27	17113816	T	T	T	C	Y	Y
chr27	17113824	C	C	C	C	M	C
chr27	17113831	C	T	C	T	T	T
chr27	17113926	A	A	A	A	M	A
chr27	17113927	T	T	T	T	W	T
chr27	17113928	G	G	G	G	S	G
chr27	17113944	G	G	G	G	R	R
chr27	17113988	A	G	A	A	R	A
chr27	17114068	C	C	C	C	C	C
chr27	17114820	C	C	C	C	C	C
chr27	17114839	G	G	G	G	K	K
chr27	17115404	T	C	C	C	Y	Y
chr27	17115437	C	C	C	C	C	C
chr27	17115485	C	T	T	T	Y	Y
chr27	17115495	C	T	T	T	T	T
chr27	17115567	T	C	C	C	C	C
chr27	17115920	A	C	C	C	M	M
chr27	17115983	T	T	T	T	Y	Y
chr27	17116271	A	A	T	A	A	A
chr27	17116577	A	G	G	G	G	G
chr27	17116645	A	A	A	R	A	A
chr27	17116728	G	A	A	A	R	R
chr27	17116796	A	A	A	A	A	A
chr27	17116900	C	T	T	T	Y	Y
chr27	17117019	A	A	A	A	R	R
chr27	17117298	A	G	G	G	R	R
chr27	17117332	C	T	T	T	Y	Y
chr27	17117343	C	T	T	T	Y	Y
chr27	17117380	C	C	C	C	Y	Y
chr27	17117597	A	T	T	T	W	W
chr27	17117743	G	C	C	C	S	S
chr27	17117764	A	C	C	C	M	M
chr27	17117955	T	C	T	C	C	C
chr27	17117966	G	A	G	A	R	G
chr27	17117970	A	G	A	G	R	A
chr27	17118015	A	C	A	A	M	M
chr27	17118257	A	T	T	T	W	W
chr27	17118408	C	T	T	T	Y	Y
chr27	17118874	T	C	C	C	Y	Y
chr27	17118894	A	G	G	G	R	R
chr27	17118958	T	G	G	G	G	G
chr27	17118959	A	G	G	G	G	G
chr27	17118962	A	T	T	T	T	T
chr27	17119037	T	T	T	T	Y	Y
chr27	17119548	A	G	G	G	R	R
chr27	17119710	T	C	C	C	C	C
chr27	17119722	A	C	C	C	M	M
chr27	17119797	A	G	A	G	R	R
chr27	17119951	A	A	A	A	R	R
chr27	17120156	C	C	C	C	Y	Y
chr27	17120308	G	T	T	T	T	T
chr27	17120317	G	A	A	A	R	R
chr27	17120468	G	A	A	A	G	G
chr27	17120835	A	C	C	C	M	M
chr27	17120873	A	A	A	A	A	A
chr27	17120948	A	A	A	R	A	A
chr27	17121045	G	A	A	A	R	R
chr27	17121364	C	T	T	T	Y	Y
chr27	17122262	G	A	A	A	A	A
chr27	17122428	C	A	A	A	A	A
chr27	17123019	C	G	G	G	G	G
chr27	17123040	A	A	T	A	A	T
chr27	17123041	T	T	Y	T	T	Y
chr27	17123043	C	C	C	C	C	M
chr27	17123065	A	G	G	G	G	G
chr27	17123066	G	A	A	A	A	A
chr27	17123147	C	T	T	T	T	T
chr27	17123179	A	G	G	G	G	G
chr27	17123358	G	A	A	A	A	A
chr27	17123565	A	G	G	G	R	R
chr27	17124216	A	R	A	A	A	A
chr27	17124219	A	G	G	G	A	A
chr27	17124220	A	R	A	A	A	A
chr27	17124224	A	G	R	G	R	R
chr27	17124289	C	T	T	T	Y	Y
chr27	17125075	G	A	A	A	R	R
chr27	17125229	G	A	A	A	R	R
chr27	17125308	A	A	A	A	A	A
chr27	17126118	C	T	T	T	Y	Y
chr27	17126268	C	A	A	A	M	M
chr27	17128190	G	T	T	T	K	K
chr27	17128251	G	A	A	A	R	R
chr27	17128553	G	A	A	A	R	R
chr27	17129394	G	G	G	G	G	G
chr27	17129410	G	A	G	A	R	R
chr27	17129539	C	T	T	T	Y	Y
chr27	17132197	C	G	C	G	C	S
chr27	17134906	A	G	A	G	R	A
chr27	17135187	G	A	A	A	R	R
chr27	17135733	A	G	G	G	R	R
chr27	17136032	G	A	A	A	A	A
chr27	17136684	G	A	A	A	A	A
chr27	17136738	C	T	T	T	T	T
chr27	17136802	A	G	G	G	G	G
chr27	17136979	C	T	T	T	T	T
chr27	17138089	G	A	A	A	R	R
chr27	17138195	G	G	G	G	S	S
chr27	17138246	G	A	A	A	R	R
chr27	17138247	C	T	T	T	Y	Y
chr27	17138559	A	G	G	G	R	R
chr27	17138716	C	C	C	M	C	C
chr27	17138747	T	T	T	T	Y	T
chr27	17138872	A	G	G	G	R	A
chr27	17138928	A	A	A	A	A	A
chr27	17139007	T	T	T	T	Y	Y
chr27	17139405	A	G	G	G	G	G
chr27	17139681	G	A	A	A	R	R
chr27	17140117	A	G	G	G	R	R
chr27	17140274	C	A	A	A	M	M
chr27	17140342	T	G	G	G	G	G
chr27	17140507	A	A	A	A	A	A
chr27	17140708	A	G	A	A	R	R
chr27	17140791	C	T	T	T	T	T
chr27	17140864	A	G	G	G	R	R
chr27	17140963	C	A	C	A	M	M
chr27	17141004	C	A	C	A	M	M
chr27	17141108	C	T	C	C	C	Y
chr27	17141147	T	C	T	T	T	T
chr27	17141152	G	A	G	G	G	G
chr27	17141190	G	G	G	G	G	G
chr27	17141202	G	G	G	G	G	G
chr27	17141364	C	G	C	G	C	C
chr27	17141420	C	C	C	T	C	C
chr27	17141543	G	A	G	A	G	G
chr27	17141616	G	G	A	A	R	G
chr27	17141648	T	T	A	A	T	T
chr27	17141841	A	G	A	A	A	A
chr27	17143538	G	G	G	G	G	G
chr27	17143562	T	A	T	T	T	T
chr27	17144074	A	T	T	T	W	A
chr27	17144317	A	T	T	T	T	T
chr27	17144438	A	G	A	A	R	R
chr27	17144489	T	T	T	T	T	T
chr27	17144491	G	G	G	G	G	G
chr27	17144493	T	T	T	T	T	T
chr27	17144496	A	A	A	A	A	A
chr27	17144535	C	T	C	C	T	T
chr27	17144816	G	A	G	A	A	A
chr27	17144891	A	G	A	G	G	G
chr27	17144922	A	T	T	T	T	T
chr27	17144936	G	A	A	A	A	A
chr27	17144974	T	C	T	C	C	C
chr27	17145331	T	C	C	C	Y	Y
chr27	17145333	T	C	C	C	Y	Y
chr27	17145435	G	A	A	A	R	R
chr27	17145630	T	G	T	T	K	G
chr27	17145688	A	T	A	A	T	T
chr27	17145812	A	G	A	G	G	G
chr27	17145930	G	A	A	A	A	A
chr27	17146500	A	G	G	G	R	R
chr27	17147041	G	A	A	A	R	R
chr27	17147716	G	A	A	A	R	R
chr27	17147897	A	T	A	A	W	A
chr27	17148037	A	G	A	A	G	G
chr27	17148144	G	G	G	G	R	R
chr27	17148195	G	A	G	A	A	A
chr27	17148487	G	A	A	A	R	R
chr27	17148679	G	C	C	C	C	C
chr27	17148760	A	G	G	G	G	G
chr27	17148766	C	T	T	T	T	T
chr27	17148926	C	T	T	T	Y	Y
chr27	17149115	A	C	C	C	C	C
chr27	17149177	C	T	T	T	T	T
chr27	17149223	A	C	C	C	C	C
chr27	17149282	G	C	C	C	C	C
chr27	17149597	A	G	G	G	G	G
chr27	17149973	A	G	G	G	G	G
chr27	17150083	C	T	T	T	Y	Y
chr27	17151911	A	T	T	T	T	T
chr27	17151995	A	G	G	G	G	G
chr27	17152058	G	A	A	A	R	R
chr27	17152708	G	C	C	C	S	S
chr27	17153559	A	T	T	T	W	W
chr27	17153658	C	T	T	T	Y	Y
chr27	17153895	G	C	C	C	S	S
chr27	17153961	C	C	C	C	S	C
chr27	17154642	C	A	A	A	M	M
chr27	17154735	G	A	A	A	R	R
chr27	17154787	C	T	T	T	Y	Y
chr27	17154861	A	G	G	G	R	R
chr27	17154882	G	A	A	A	R	R
chr27	17154979	T	A	A	A	W	W
chr27	17155069	C	A	A	A	M	M
chr27	17155411	C	G	G	G	S	S
chr27	17155685	A	G	G	A	R	A
chr27	17155696	T	C	C	T	Y	T
chr27	17155835	G	A	G	A	G	A
chr27	17156130	T	A	A	A	W	W
chr27	17156131	T	A	A	A	W	W
chr27	17157252	T	T	T	T	T	T
chr27	17157705	T	C	C	C	C	C
chr27	17158118	T	T	A	T	A	T
chr27	17158188	T	T	T	T	T	W
chr27	17158198	T	T	T	T	T	T
chr27	17158726	T	T	T	T	T	T
chr27	17160107	A	T	T	T	T	T
chr27	17160237	T	C	C	C	C	C
chr27	17161402	G	A	G	A	A	A
chr27	17161629	A	A	A	A	A	A
chr27	17164768	A	G	A	A	A	A
chr27	17164771	G	G	G	G	G	G
chr27	17168898	T	T	T	T	T	T
chr27	17169014	A	A	A	A	A	A
chr27	17169118	A	G	A	A	G	G
chr27	17169220	A	A	A	A	A	A
chr27	17169820	C	C	M	C	C	C
chr27	17171153	C	C	C	C	C	M
chr27	17171804	A	A	A	A	A	A
chr27	17173349	A	G	G	G	G	G
chr27	17173786	T	T	T	T	T	T
chr27	17174013	C	C	C	C	C	C
chr27	17174021	G	G	G	G	G	G
chr27	17174718	A	G	G	G	G	G
chr27	17175761	T	T	T	T	T	T
chr27	17176247	G	C	C	C	C	C
chr27	17176248	G	A	A	A	A	A
chr27	17176347	G	G	G	G	G	G
chr27	17176559	T	C	C	C	C	C
chr27	17176693	C	C	C	C	C	C
chr27	17176729	T	T	T	T	T	T
chr27	17177007	C	T	T	T	T	T
chr27	17177160	T	G	G	G	G	G
chr27	17177234	A	G	G	G	G	G
chr27	17177402	A	G	G	G	G	G
chr27	17177450	C	A	A	A	A	A
chr27	17178429	G	G	G	G	G	G
chr27	17178704	C	A	A	A	A	A
chr27	17178813	C	T	T	T	T	T
chr27	17178834	T	G	G	G	G	G
chr27	17178881	G	C	C	C	C	C
chr27	17178956	A	G	G	G	G	G
chr27	17178975	T	C	C	C	C	C
chr27	17178990	T	C	C	C	C	C
chr27	17179092	A	A	A	A	A	A
chr27	17179502	C	C	C	C	C	C
chr27	17179589	G	G	G	G	G	G
chr27	17180077	T	T	T	T	T	T
chr27	17180171	T	A	A	A	A	A
chr27	17180291	T	T	T	T	T	T
chr27	17180793	G	G	G	G	G	G
chr27	17180857	A	A	A	A	A	A
chr27	17181177	G	G	G	G	S	S
chr27	17181526	A	A	A	A	A	A
chr27	17181643	G	T	T	T	T	T
chr27	17181660	G	G	G	G	G	G
chr27	17181661	T	T	T	T	T	T
chr27	17181826	G	G	G	G	G	G
chr27	17182118	T	T	T	T	T	T
chr27	17182138	G	G	G	G	G	G
chr27	17182423	G	A	A	A	A	A
chr27	17182612	A	G	G	G	G	G
chr27	17182933	C	C	C	C	C	C
chr27	17183103	C	C	C	C	C	C
chr27	17183146	A	A	A	A	A	A
chr27	17183542	C	C	C	C	C	C
chr27	17183684	G	G	G	G	G	G
chr27	17183834	A	A	A	A	A	A
chr27	17183878	C	C	C	C	C	C
chr27	17183959	G	G	G	G	G	G
chr27	17184096	C	C	C	C	C	C
chr27	17184617	C	C	C	C	C	C
chr27	17184756	G	G	G	G	G	G
chr27	17184983	C	C	C	C	C	C
chr27	17185020	T	T	T	T	T	T
chr27	17185251	C	C	C	C	C	C
chr27	17185297	A	A	A	A	A	A
chr27	17185503	T	T	T	T	T	T
chr27	17185513	T	T	T	T	T	T
chr27	17185732	A	A	A	A	A	A
chr27	17185792	C	C	C	C	C	C
chr27	17185923	T	T	T	T	T	T
chr27	17186323	A	A	A	A	A	A
chr27	17186881	A	A	A	A	A	A
chr27	17186890	T	T	T	T	T	T
chr27	17186956	C	C	C	C	C	C
chr27	17187124	C	C	C	C	C	C
chr27	17187125	G	G	G	G	G	G
chr27	17187213	T	T	T	T	T	T
chr27	17187247	A	A	A	A	A	A
chr27	17187552	G	G	G	G	G	G
chr27	17187586	G	G	G	G	G	G
chr27	17187630	A	A	A	A	A	A
chr27	17187721	G	G	G	G	R	R
chr27	17187783	A	A	A	A	A	R
chr27	17187942	G	G	G	G	G	G
chr27	17188013	C	C	C	C	C	C
chr27	17188174	A	A	A	A	A	A
chr27	17188297	G	G	G	G	K	K
chr27	17188375	C	C	C	C	C	C
chr27	17189118	C	C	C	C	C	C
chr27	17189472	A	G	G	G	G	G
chr27	17189527	T	G	G	G	K	K
chr27	17189555	G	A	A	A	R	R
chr27	17189909	G	A	A	A	R	R
chr27	17190668	G	G	G	G	G	G
chr27	17190715	G	A	A	A	R	R
chr27	17190983	T	T	T	T	T	T
chr27	17191785	C	C	M	C	C	C
chr27	17192224	G	A	A	A	R	R
chr27	17192782	A	G	G	G	G	G
chr27	17192914	G	G	G	G	G	G
chr27	17193096	G	G	G	G	R	R
chr27	17194536	T	T	T	T	Y	Y
chr27	17194636	T	A	A	A	W	W
chr27	17194831	A	G	G	G	R	R
chr27	17194952	G	A	G	A	A	R
chr27	17194969	T	C	C	T	C	C
chr27	17195073	A	G	G	G	G	G
chr27	17195274	A	G	G	G	R	R
chr27	17195460	T	C	T	C	C	C
chr27	17195549	C	C	C	C	C	Y
chr27	17195847	C	M	C	C	C	C
chr27	17196547	G	T	T	T	T	T
chr27	17196549	G	T	T	T	T	T
chr27	17196575	G	G	G	G	G	G
chr27	17196593	G	A	G	G	G	G
chr27	17196595	G	A	G	G	G	G
chr27	17196601	G	A	G	G	G	G
chr27	17196611	G	A	G	G	G	G
chr27	17196619	G	A	G	G	G	G
chr27	17196635	G	A	G	G	G	G
chr27	17196663	G	T	G	G	G	G
chr27	17196666	T	A	T	T	T	T
chr27	17196735	A	A	A	A	M	M
chr27	17197187	T	T	T	T	Y	Y
chr27	17197255	T	T	T	T	Y	Y
chr27	17197317	C	C	C	C	Y	Y
chr27	17198032	C	C	C	C	S	S
chr27	17198046	G	G	G	G	R	R
chr27	17198637	G	G	G	G	R	R
chr27	17198926	G	G	G	G	G	G
chr27	17199022	T	T	T	T	Y	Y
chr27	17200521	C	C	C	C	M	M
chr27	17200546	T	T	T	T	Y	Y
chr27	17200885	G	G	G	G	S	S
chr27	17200912	G	G	G	G	R	R
chr27	17202479	G	G	G	G	K	K
chr27	17202592	A	A	A	A	R	R
chr27	17202756	G	G	G	G	R	R
chr27	17203325	C	C	C	C	Y	Y
chr27	17203335	C	C	C	C	Y	Y
chr27	17204323	G	C	C	C	C	C
chr27	17204909	A	G	G	G	R	R
chr27	17204957	T	G	G	G	K	K
chr27	17205802	G	G	G	G	G	G
chr27	17206451	C	C	M	C	C	C
chr27	17206585	T	C	C	C	Y	Y
chr27	17206766	C	C	M	C	C	C
chr27	17207331	A	A	R	A	A	A
chr27	17209103	C	T	T	T	T	T
chr27	17209282	C	T	T	T	C	T
chr27	17209424	T	T	T	T	T	T
chr27	17209512	A	G	G	G	G	G
chr27	17209656	G	T	T	T	T	T
chr27	17209921	T	C	C	C	C	C
chr27	17210153	A	G	G	G	G	G
chr27	17210236	A	G	G	G	G	G
chr27	17210393	G	G	G	G	G	G
chr27	17210457	G	C	C	C	C	C
chr27	17210481	T	C	C	C	C	C
chr27	17210593	T	G	G	G	G	G
chr27	17210641	T	C	C	C	C	C
chr27	17210991	C	A	A	A	A	A
chr27	17213482	C	T	T	T	T	T
chr27	17214702	G	A	A	A	A	A
chr27	17216102	G	A	A	A	A	A
chr27	17216143	A	G	G	G	G	G
chr27	17216468	A	C	C	C	C	C
chr27	17216469	G	A	A	A	A	A
chr27	17217505	C	C	C	C	C	C
chr27	17218020	T	C	C	C	C	C
chr27	17218348	T	C	T	C	C	C
chr27	17218603	T	C	C	C	C	C
chr27	17219401	C	C	C	C	M	C
chr27	17219688	C	C	C	M	C	C
chr27	17220376	C	C	C	C	C	C
chr27	17220397	T	T	T	T	T	T
chr27	17220451	T	C	T	T	C	C
chr27	17221647	C	T	T	T	T	T
chr27	17224091	T	C	C	C	C	C
chr27	17224342	A	A	A	A	R	R
chr27	17225811	A	A	A	A	A	A
chr27	17226592	C	G	G	G	G	G
chr27	17227702	C	C	C	C	C	C
chr27	17227761	T	C	T	C	C	C
chr27	17228471	G	G	G	G	G	G
chr27	17229582	T	C	C	C	C	C
chr27	17231105	T	C	C	C	C	C
chr27	17231978	T	T	T	T	T	T
chr27	17232016	C	C	C	C	C	C
chr27	17233114	A	G	G	G	G	G
chr27	17233309	G	T	T	T	T	T
chr27	17233678	T	C	C	C	C	C
chr27	17235531	A	A	A	A	A	A
chr27	17235583	G	C	C	C	C	C
chr27	17237522	A	T	T	T	T	T
chr27	17238099	T	T	T	T	T	T
chr27	17238146	C	C	C	C	C	C
chr27	17239142	C	C	C	C	C	C
chr27	17239935	A	A	A	A	A	A
chr27	17240392	C	C	C	C	C	C
chr27	17240533	G	A	A	A	A	A
chr27	17241129	A	A	A	A	A	A
chr27	17241220	A	A	A	A	A	A
chr27	17241386	C	C	C	C	C	C
chr27	17241898	G	G	G	G	G	G
chr27	17242383	T	G	G	G	G	G
chr27	17244817	C	C	C	C	C	C
chr27	17246119	A	G	G	G	G	G
chr27	17246297	C	C	C	C	C	C
chr27	17246299	A	A	A	A	A	A
chr27	17247780	G	A	A	A	A	A
chr27	17248020	A	T	T	T	T	T
chr27	17249128	T	T	T	T	Y	Y
chr27	17249642	C	T	T	T	Y	Y
chr27	17249830	T	C	C	C	C	C
chr27	17250421	G	T	T	T	K	K
chr27	17250778	C	T	T	T	Y	Y
chr27	17251451	G	A	A	A	R	R
chr27	17251466	G	T	T	T	T	T
chr27	17252013	G	G	G	G	G	G
chr27	17252036	G	A	G	A	R	R
chr27	17252323	A	G	G	G	G	G
chr27	17253052	C	C	C	C	C	C
chr27	17253308	T	C	C	C	Y	Y
chr27	17254172	C	G	G	G	S	S
chr27	17254290	G	G	G	G	G	G
chr27	17254855	G	G	G	G	K	K
chr27	17255073	G	C	C	C	C	C
chr27	17255170	C	C	C	C	Y	Y
chr27	17255424	G	G	G	G	K	K
chr27	17255441	G	G	G	G	R	R
chr27	17255561	A	G	G	G	G	G
chr27	17255609	T	C	C	C	Y	Y
chr27	17255853	T	A	A	A	A	A
chr27	17256772	C	C	C	C	Y	Y
chr27	17257272	A	G	G	G	G	G
chr27	17257313	A	G	G	G	R	R
chr27	17258458	T	A	A	A	W	W
chr27	17258758	G	T	T	T	K	K
chr27	17258797	C	A	A	A	M	M
chr27	17259701	G	A	A	A	R	R
chr27	17259752	T	G	G	G	K	K
chr27	17259882	A	G	G	G	R	R
chr27	17260366	G	A	A	A	R	R
chr27	17260385	G	G	G	G	G	G
chr27	17260706	C	C	C	C	Y	Y
chr27	17261413	G	T	T	T	K	K
chr27	17262146	G	A	G	A	R	R
chr27	17263499	T	G	G	G	G	G
chr27	17264265	T	C	C	C	Y	T
chr27	17264316	C	T	T	T	Y	C
chr27	17264377	C	C	M	C	C	C
chr27	17264654	T	G	G	G	K	K
chr27	17264689	T	C	C	C	Y	Y
chr27	17264780	A	A	A	A	A	A
chr27	17264827	C	T	T	T	Y	Y
chr27	17266037	T	A	A	A	A	A
chr27	17266042	A	G	G	G	G	G
chr27	17266068	A	A	A	A	A	A
chr27	17266386	T	T	T	T	T	T
chr27	17266485	A	C	C	C	M	M
chr27	17266707	T	C	C	C	Y	Y
chr27	17266829	A	T	T	T	W	W
chr27	17266957	C	C	C	C	C	C
chr27	17267026	C	T	T	T	Y	Y
chr27	17267097	A	G	G	G	G	G
chr27	17268448	A	G	G	G	G	G
chr27	17268492	C	T	T	T	T	T
chr27	17268612	T	T	T	T	W	W
chr27	17269807	G	A	A	A	R	R
chr27	17269873	G	C	C	C	S	S
chr27	17270443	A	T	T	T	W	W
chr27	17270495	C	T	C	T	Y	Y
chr27	17270560	T	A	T	A	W	W
chr27	17270661	T	T	T	K	T	T
chr27	17271858	G	A	A	A	R	G
chr27	17272571	C	G	G	G	S	S
chr27	17272672	G	C	C	C	S	S
chr27	17273033	G	C	C	G	S	S
chr27	17273102	G	A	A	A	R	A
chr27	17273163	G	G	G	G	G	G
chr27	17273233	A	G	G	G	R	R
chr27	17273275	C	T	T	T	T	T
chr27	17273537	C	T	T	T	Y	Y
chr27	17274213	T	G	G	G	G	G
chr27	17274365	C	C	M	C	C	C
chr27	17275121	T	A	A	A	W	W
chr27	17275517	T	C	C	C	Y	Y
chr27	17275661	C	T	C	T	Y	Y
chr27	17277034	T	T	T	T	T	T
chr27	17277487	A	G	G	G	G	G
chr27	17279325	C	T	T	T	Y	Y
chr27	17279739	A	A	A	A	A	A
chr27	17280437	A	T	T	T	W	W
chr27	17280766	T	C	C	C	Y	Y
chr27	17280817	T	C	C	C	Y	Y
chr27	17280972	T	T	T	T	Y	Y
chr27	17281160	A	C	C	C	M	M
chr27	17281484	A	G	G	G	R	R
chr27	17281875	G	A	A	A	R	R
chr27	17282394	G	A	A	A	R	R
chr27	17282910	T	G	G	G	G	G
chr27	17283466	A	G	G	G	R	R
chr27	17283471	A	G	G	G	R	R
chr27	17283872	A	C	C	C	M	M
chr27	17284462	C	C	C	S	C	C
chr27	17284670	T	C	C	C	Y	Y
chr27	17284823	T	T	T	T	T	T
chr27	17284904	T	T	T	T	K	T
chr27	17285199	A	T	T	A	W	W
chr27	17285414	T	T	T	K	K	T
chr27	17285869	A	G	G	G	R	R
chr27	17285970	T	A	A	A	W	W
chr27	17286004	C	C	C	C	C	C
chr27	17286186	G	A	A	A	R	R
chr27	17286343	G	T	T	T	K	K
chr27	17286866	C	T	T	T	Y	Y
chr27	17287203	A	G	G	G	R	R
chr27	17287562	A	T	T	T	W	W
chr27	17290295	T	C	C	C	Y	Y
chr27	17290713	G	A	A	A	R	R
chr27	17291557	T	C	C	C	C	C
chr27	17291790	T	C	T	C	C	C
chr27	17291800	A	A	A	A	A	A
chr27	17292127	C	C	C	C	C	C
chr27	17292444	G	A	A	A	R	R
chr27	17292774	A	G	G	G	G	G
chr27	17294687	T	T	T	T	K	K
chr27	17294688	T	T	T	T	K	K
chr27	17294825	G	A	A	A	R	R
chr27	17296874	G	G	A	A	G	R
chr27	17297538	T	A	A	A	W	W
chr27	17298133	T	C	C	C	Y	Y
chr27	17298569	C	T	C	T	Y	C
chr27	17298710	T	C	C	C	Y	Y
chr27	17298780	T	T	T	T	W	W
chr27	17300164	A	G	G	G	R	R
chr27	17300277	C	T	T	T	Y	Y
chr27	17301192	C	G	G	G	S	S
chr27	17302088	C	C	C	C	C	C
chr27	17302648	T	C	C	C	Y	Y
chr27	17304651	C	T	T	T	Y	Y
chr27	17305173	A	A	A	A	M	M
chr27	17305321	T	C	C	C	Y	Y
chr27	17305652	G	A	A	A	A	A
chr27	17305724	G	A	A	A	R	R
chr27	17305873	T	C	C	C	Y	Y
chr27	17306228	A	T	T	T	T	T
chr27	17306508	G	G	G	G	R	R
chr27	17306605	C	T	T	T	Y	Y
chr27	17306643	C	A	A	A	M	M
chr27	17306750	G	A	A	A	R	R
chr27	17307227	A	C	C	C	M	M
chr27	17307458	T	C	C	C	C	C
chr27	17307605	A	C	C	C	C	C
chr27	17307702	T	C	C	C	C	C
chr27	17307812	G	G	G	G	R	R
chr27	17307824	C	C	M	C	C	C
chr27	17309747	G	A	A	A	R	R
chr27	17309815	G	A	A	A	R	R
chr27	17310208	C	T	T	T	Y	Y
chr27	17310226	G	G	G	G	K	K
chr27	17310342	A	C	C	C	M	M
chr27	17310485	G	A	A	A	R	R
chr27	17310629	C	A	A	A	M	M
chr27	17310710	C	T	T	T	T	T
chr27	17310760	A	G	G	G	G	G
chr27	17311252	T	T	T	T	K	K
chr27	17311262	C	T	T	T	T	T
chr27	17312037	C	T	T	T	Y	Y
chr27	17312628	A	T	T	T	W	W
chr27	17313209	C	T	C	T	T	T
chr27	17313275	A	G	G	G	G	G
chr27	17313525	T	C	C	C	C	C
chr27	17313625	A	G	G	G	G	G
chr27	17313705	C	T	T	T	Y	Y
chr27	17316271	T	A	A	A	A	A
chr27	17316388	G	A	A	A	A	A
chr27	17316634	G	G	G	G	G	G
chr27	17317781	A	A	A	A	R	R
chr27	17317950	T	A	A	A	A	A
chr27	17319714	C	T	T	T	T	T
chr27	17320625	A	C	C	C	C	C
chr27	17320930	T	T	T	T	K	K
chr27	17321338	G	G	G	G	R	R
chr27	17321669	C	C	M	C	C	C
chr27	17321763	C	A	A	A	A	A
chr27	17321798	C	A	A	A	A	A
chr27	17324060	C	T	T	T	Y	Y
chr27	17324225	G	G	G	G	R	R
chr27	17325194	G	G	G	G	R	R
chr27	17325244	A	A	A	A	R	R
chr27	17325921	C	C	C	C	M	M
chr27	17326477	C	T	T	T	Y	Y
chr27	17326626	A	G	G	G	R	R
chr27	17327118	A	G	G	G	R	R
chr27	17327353	C	T	T	T	Y	Y
chr27	17327657	C	T	T	T	Y	Y
chr27	17327837	C	T	T	T	Y	Y
chr27	17328138	C	C	C	C	Y	Y
chr27	17328466	C	C	C	C	M	M
chr27	17328847	C	T	T	T	T	T
chr27	17329361	T	T	T	T	Y	Y
chr27	17329596	G	G	G	G	K	K
chr27	17329663	C	C	C	C	Y	Y
chr27	17332847	C	T	T	T	Y	Y
chr27	17335092	T	G	G	G	G	G
chr27	17335642	C	C	C	C	C	C
chr27	17335670	A	A	A	A	W	W
chr27	17335808	G	G	G	G	K	K
chr27	17335996	G	C	C	C	C	C
chr27	17336407	G	A	A	A	R	R
chr27	17336723	C	C	C	C	C	C
chr27	17337053	C	T	T	T	Y	Y
chr27	17337290	C	C	C	C	C	C
chr27	17337315	A	G	G	G	R	R
chr27	17337538	A	A	A	A	A	A
chr27	17337718	G	G	G	G	G	G
chr27	17337894	G	A	A	A	A	A
chr27	17338073	T	T	T	T	Y	Y
chr27	17338117	T	T	T	T	T	T
chr27	17338184	A	G	G	G	R	R
chr27	17338211	T	G	G	G	K	K
chr27	17338736	G	A	A	A	A	A
chr27	17338831	T	C	T	C	C	C
chr27	17339130	C	C	C	C	C	C
chr27	17339484	C	C	C	C	C	C
chr27	17339490	G	A	A	A	A	A
chr27	17339721	G	A	A	A	A	A
chr27	17339897	G	G	G	G	G	G
chr27	17340132	A	G	G	G	G	G
chr27	17340380	C	C	C	C	C	C
chr27	17340804	A	A	A	A	A	A
chr27	17341259	A	A	A	A	A	A
chr27	17341510	T	T	T	T	T	T
chr27	17341719	C	C	C	C	C	C
chr27	17341799	T	T	T	T	K	K
chr27	17341819	C	C	C	C	C	C
chr27	17341856	C	C	C	C	S	S
chr27	17342276	T	T	T	T	Y	Y
chr27	17342279	A	A	A	A	A	A
chr27	17342408	T	T	T	T	T	T
chr27	17342426	T	T	T	T	T	T
chr27	17342437	C	C	C	C	C	C
chr27	17342525	C	C	C	C	C	C
chr27	17342591	G	G	G	G	G	G
chr27	17342769	A	G	G	G	G	G
chr27	17342774	C	T	T	T	T	T
chr27	17342955	T	T	T	T	T	T
chr27	17343350	G	A	A	A	A	A
chr27	17343468	T	T	T	T	T	T
chr27	17343516	T	C	C	C	C	C
chr27	17343558	A	G	G	G	G	G
chr27	17343588	A	G	G	G	G	G
chr27	17344023	C	C	C	C	C	C
chr27	17344519	G	A	A	A	A	A
chr27	17345521	T	T	T	T	T	T
chr27	17345543	G	G	G	G	G	G
chr27	17346260	C	T	T	T	T	T
chr27	17346296	C	C	C	C	C	C
chr27	17346441	A	A	A	A	A	A
chr27	17346598	A	A	A	A	A	A
chr27	17346727	G	G	G	G	G	G
chr27	17347078	G	G	G	G	G	G
chr27	17347111	G	G	G	G	G	G
chr27	17347331	C	T	T	T	T	T
chr27	17347478	G	G	G	G	G	G
chr27	17347654	G	G	G	G	G	G
chr27	17347780	T	C	C	C	C	C
chr27	17347850	G	A	A	A	A	A
chr27	17347871	A	C	C	C	C	C
chr27	17348388	G	A	A	A	A	A
chr27	17348784	G	G	G	G	G	G
chr27	17349385	C	G	G	G	G	G
chr27	17349630	T	C	T	T	C	C
chr27	17349699	A	A	A	A	R	A
chr27	17349701	T	T	T	T	K	T
chr27	17350065	T	C	C	C	C	C
chr27	17350188	G	C	C	C	C	C
chr27	17350194	A	T	T	T	T	T
chr27	17350623	G	A	A	A	A	A
chr27	17351202	C	T	T	T	Y	Y
chr27	17351310	C	C	C	C	C	C
chr27	17351985	G	G	G	K	G	G
chr27	17352195	G	A	A	A	R	R
chr27	17352369	G	G	G	G	G	G
chr27	17352611	A	A	A	A	A	A
chr27	17354540	A	G	G	G	G	G
chr27	17354917	A	A	A	A	A	A
chr27	17355451	A	A	A	A	A	A
chr27	17355741	G	G	G	G	G	G
chr27	17356735	A	A	A	A	A	A
chr27	17356810	C	T	T	T	T	T
chr27	17356918	A	T	T	T	T	T
chr27	17357388	T	T	T	T	T	T
chr27	17357593	G	G	G	G	G	G
chr27	17357840	C	C	C	C	C	C
chr27	17358354	C	C	C	C	Y	Y
chr27	17358492	T	A	A	A	A	A
chr27	17358679	A	G	G	G	G	G
chr27	17358735	G	A	A	A	A	A
chr27	17358943	A	G	G	G	G	G
chr27	17360608	A	G	G	G	G	G
chr27	17360925	C	G	G	G	G	G
chr27	17361365	A	G	G	G	G	G
chr27	17361372	G	A	A	A	A	A
chr27	17361712	A	G	G	G	G	G
chr27	17361742	T	G	G	G	G	G
chr27	17361829	G	A	A	A	A	A
chr27	17361946	G	A	A	A	A	A
chr27	17361965	C	A	A	A	A	A
chr27	17362485	A	G	G	G	G	G
chr27	17363243	T	C	C	C	C	C
chr27	17363312	C	T	T	T	T	T
chr27	17363382	A	G	G	G	R	R
chr27	17363400	A	G	G	G	G	G
chr27	17363469	G	C	C	C	C	C
chr27	17363542	G	A	A	A	A	A
chr27	17363736	T	A	A	A	A	A
chr27	17363910	T	C	T	C	C	C
chr27	17365146	C	T	T	T	T	T
chr27	17366262	A	T	T	T	T	T
chr27	17366769	A	G	G	G	G	G
chr27	17367093	A	G	G	G	G	G
chr27	17367409	A	T	T	T	T	T
chr27	17367808	A	G	G	G	G	G
chr27	17368031	A	G	G	G	G	G
chr27	17368205	G	T	T	T	T	T
chr27	17368334	C	A	A	A	A	A
chr27	17368724	G	A	A	A	A	A
chr27	17369114	G	A	A	A	A	A
chr27	17369136	T	C	C	C	C	C
chr27	17369401	C	A	A	A	A	A
chr27	17370129	C	T	T	T	T	T
chr27	17370263	A	C	C	C	C	C
chr27	17370350	A	G	G	G	G	G
chr27	17370748	C	T	T	T	T	T
chr27	17371393	G	A	A	A	A	A
chr27	17371555	C	T	T	T	T	T
chr27	17371638	A	T	T	T	T	T
chr27	17371717	T	T	K	T	T	G
chr27	17371905	G	A	G	A	A	A
chr27	17372012	C	G	G	G	G	G
chr27	17372075	T	A	A	A	A	A
chr27	17372313	T	C	C	C	C	C
chr27	17372539	C	T	T	T	T	T
chr27	17372893	G	A	G	G	A	G
chr27	17372911	T	C	T	T	C	T
chr27	17373113	C	C	C	C	C	C
chr27	17373133	G	A	G	G	G	G
chr27	17373159	A	A	A	A	A	G
chr27	17373231	A	A	A	A	T	T
chr27	17373238	A	G	A	A	G	G
chr27	17373239	C	T	C	C	T	T
chr27	17373467	T	C	C	C	C	C
chr27	17373491	C	T	T	T	T	T
chr27	17373497	T	A	A	A	A	A
chr27	17373513	T	C	C	C	C	C
chr27	17373630	T	C	C	C	C	C
chr27	17373885	C	T	T	T	T	T
chr27	17374286	C	T	T	T	T	T
chr27	17374287	A	G	G	G	G	G
chr27	17374342	C	T	T	T	T	T
chr27	17375638	A	T	T	T	T	T
chr27	17375778	T	G	G	G	G	G
chr27	17375827	A	G	G	G	G	G
chr27	17377380	G	A	A	A	A	A
chr27	17377822	A	G	G	G	G	G
chr27	17378188	A	C	C	C	C	C
chr27	17378956	A	C	C	C	C	C
chr27	17379568	T	A	A	A	A	A
chr27	17379595	C	C	C	C	Y	Y
chr27	17379602	T	A	A	A	A	A
chr27	17380014	T	W	T	T	T	T
chr27	17380042	T	C	C	C	C	C
chr27	17380142	A	G	G	G	G	G
chr27	17380291	G	A	A	A	A	A
chr27	17386851	A	C	A	C	C	C
chr27	17388122	G	G	G	G	R	R
chr27	17388588	C	C	C	C	C	C
chr27	17390689	T	T	T	T	K	T
chr27	17394260	T	A	A	A	W	W
chr27	17394668	C	T	C	C	T	T
chr27	17394739	A	G	A	G	A	A
chr27	17396290	A	A	R	A	A	A
chr27	17396374	C	C	Y	C	C	C
chr27	17397119	C	C	C	C	Y	Y
chr27	17397251	T	T	T	T	Y	Y
chr27	17397292	G	G	G	G	R	R
chr27	17397515	C	C	C	C	Y	Y
chr27	17397558	T	T	T	T	W	W
chr27	17399488	A	G	G	G	R	R
chr27	17400033	T	T	T	T	T	T
chr27	17404209	C	C	C	C	C	C
chr27	17411490	C	C	C	C	Y	Y
chr27	17413307	C	C	C	C	Y	Y
chr27	17415952	T	Y	C	Y	Y	T
chr27	17415953	C	Y	T	Y	Y	C
chr27	17420844	T	T	T	T	W	W
chr27	17427305	C	C	C	C	Y	Y
chr27	17430328	A	A	A	A	A	A
chr27	17431128	T	T	T	T	T	T
chr27	17432183	C	C	C	C	M	M
chr27	17444856	C	C	C	C	C	C
chr27	17447397	T	T	T	K	K	T
chr27	17447435	T	T	T	T	T	T
chr27	17450098	A	A	A	A	A	A
chr27	17450236	A	A	A	A	A	A
chr27	17452610	T	T	T	T	Y	Y
chr27	17455093	C	C	C	C	M	M
chr27	17455389	C	C	C	C	Y	Y
chr27	17455431	C	C	C	C	Y	Y
chr27	17455483	G	G	G	G	R	R
chr27	17456020	C	T	T	T	Y	Y
chr27	17456029	G	C	C	C	S	S
chr27	17457294	C	T	T	T	Y	Y
chr27	17457578	T	T	T	T	K	K
chr27	17457611	C	C	C	C	M	M
chr27	17457821	G	A	A	A	R	R
chr27	17457900	G	G	G	G	S	S
chr27	17458350	A	G	G	G	R	R
chr27	17458584	T	T	T	T	Y	Y
chr27	17458768	C	T	T	T	Y	Y
chr27	17458813	C	T	T	T	Y	Y
chr27	17459448	C	C	C	C	M	M
chr27	17459692	C	C	C	C	M	M
chr27	17459831	A	T	T	T	W	W
chr27	17460133	G	A	A	A	R	R
chr27	17460809	G	G	G	G	R	R
chr27	17461474	C	C	C	C	Y	Y
chr27	17461649	C	C	C	C	Y	Y
chr27	17461672	A	A	A	A	W	W
chr27	17461747	T	T	T	T	Y	Y
chr27	17461806	G	A	A	A	R	R
chr27	17462129	T	T	T	T	Y	Y
chr27	17462301	T	T	T	T	W	W
chr27	17462438	T	T	T	T	Y	Y
chr27	17462571	C	T	T	T	Y	Y
chr27	17462607	G	G	G	G	K	K
chr27	17464065	T	T	T	T	Y	Y
chr27	17468471	C	T	T	T	Y	Y
chr27	17468527	A	T	T	T	W	W
chr27	17469829	T	T	T	T	Y	Y
chr27	17470118	T	T	T	T	Y	Y
chr27	17470654	C	T	T	T	Y	Y
chr27	17470802	G	A	A	A	R	R
chr27	17471367	G	G	G	G	G	G
chr27	17472165	C	C	M	C	C	C
chr27	17473165	A	A	A	A	R	R
chr27	17473248	T	T	T	T	T	T
chr27	17473943	T	T	T	T	K	K
chr27	17474084	G	G	G	G	R	R
chr27	17474301	A	A	A	A	R	R
chr27	17474342	A	A	A	A	R	R
chr27	17474989	A	A	A	A	R	R
chr27	17475075	C	C	C	C	Y	Y
chr27	17475078	A	A	A	A	M	M
chr27	17475183	A	T	T	T	A	A
chr27	17475460	T	T	T	T	W	W
chr27	17475798	A	A	A	A	R	R
chr27	17475799	T	T	T	T	K	K
chr27	17476352	G	G	G	G	R	R
chr27	17476581	G	G	G	G	G	K
chr27	17478907	C	C	C	C	Y	Y
chr27	17479648	G	G	G	G	R	R
chr27	17480777	A	A	A	A	W	W
chr27	17483292	A	A	A	A	R	R
chr27	17483478	T	T	T	T	Y	Y
chr27	17483790	G	G	G	G	R	R
chr27	17483999	C	C	C	C	Y	Y
chr27	17484007	T	T	T	T	W	W
chr27	17484105	A	A	R	A	A	A
chr27	17484159	G	G	G	G	R	R
chr27	17484798	C	C	C	C	Y	Y
chr27	17484809	C	C	C	C	Y	Y
chr27	17484968	C	C	C	C	S	S
chr27	17485038	T	T	T	T	K	K
chr27	17485391	C	C	C	C	M	M
chr27	17485415	C	C	C	C	Y	Y
chr27	17485527	T	T	T	T	Y	Y
chr27	17485665	T	T	T	T	Y	Y
chr27	17485770	C	C	C	C	Y	Y
chr27	17486697	T	T	T	T	W	T
chr27	17487748	T	T	T	T	Y	Y
chr27	17488285	A	A	A	A	W	W
chr27	17488362	G	G	G	G	K	K
chr27	17488378	G	G	G	G	K	K
chr27	17488500	A	A	A	A	R	R
chr27	17488568	T	T	T	T	W	W
chr27	17488715	T	T	T	T	W	W
chr27	17488871	G	G	G	G	R	R
chr27	17488906	A	C	C	C	C	C
chr27	17488909	G	T	T	T	T	T
chr27	17489235	G	G	G	G	R	R
chr27	17489691	T	T	T	T	K	K
chr27	17489846	T	T	T	T	K	K
chr27	17489954	G	G	G	G	R	R
chr27	17490419	C	C	C	C	Y	Y
chr27	17490560	G	G	G	G	S	S
chr27	17491163	C	C	C	C	Y	Y
chr27	17491674	A	A	A	A	R	R
chr27	17492194	A	A	A	A	M	M
chr27	17492235	C	C	C	C	Y	Y
chr27	17492790	A	A	A	A	M	M
chr27	17493133	C	C	C	C	M	M
chr27	17493292	G	G	G	G	K	K
chr27	17493341	G	G	G	G	R	R
chr27	17493952	A	A	A	A	R	R
chr27	17494074	A	A	A	A	R	R
chr27	17494487	A	A	A	A	R	R
chr27	17494525	T	T	T	T	Y	Y
chr27	17494638	A	A	A	A	R	R
chr27	17494813	C	C	C	C	M	M
chr27	17494878	C	C	C	C	S	S
chr27	17494894	T	T	T	T	Y	Y
chr27	17494942	T	T	T	T	W	W
chr27	17494999	C	C	C	C	Y	Y
chr27	17498143	C	C	C	C	Y	Y
chr27	17498144	A	A	A	A	R	R
chr27	17499935	C	T	T	T	T	T
chr27	17500104	C	T	T	T	T	T
chr27	17500220	C	C	C	S	C	C
chr27	17501000	T	A	A	A	A	A
chr27	17501528	T	C	C	C	C	C
chr27	17501831	T	C	C	C	T	T
chr27	17503166	A	G	G	G	G	G
chr27	17503169	C	T	T	T	T	T
chr27	17503224	G	C	C	C	C	C
chr27	17503390	T	C	C	C	C	C
chr27	17503468	G	T	T	T	T	T
chr27	17503471	A	T	T	T	W	W
chr27	17503702	T	T	T	T	T	T
chr27	17504315	T	A	A	A	A	A
chr27	17505313	A	G	G	G	G	G
chr27	17505441	G	A	A	A	A	A
chr27	17507848	T	T	T	K	T	T
chr27	17509837	A	A	R	A	A	A
chr27	17509846	G	G	G	G	G	G
chr27	17509967	C	T	T	T	T	T
chr27	17511797	A	A	A	M	A	A
chr27	17512301	T	A	A	A	A	A
chr27	17513533	G	G	G	K	G	G
chr27	17514488	C	T	T	T	T	T
chr27	17514689	C	T	T	T	Y	Y
chr27	17517862	G	A	A	A	A	A
chr27	17518063	A	G	G	G	G	G
chr27	17519737	C	T	T	T	T	T
chr27	17519827	A	C	A	A	C	C
chr27	17519829	G	A	G	G	A	A
chr27	17519931	G	A	G	A	A	A
chr27	17520012	C	T	C	T	T	T
chr27	17520571	T	C	C	C	C	C
chr27	17520820	A	G	G	G	G	G
chr27	17520840	T	A	A	A	A	A
chr27	17521329	G	T	T	T	T	T
chr27	17521441	C	C	C	C	C	C
chr27	17522291	T	A	A	A	A	A
chr27	17522931	T	C	C	C	C	C
chr27	17523023	T	C	C	C	C	C
chr27	17523350	C	A	A	A	A	A
chr27	17523879	G	A	A	A	A	A
chr27	17523909	T	C	C	C	C	C
chr27	17524709	C	T	T	T	T	T
chr27	17524980	A	A	A	A	A	A
chr27	17525029	T	C	C	C	C	C
chr27	17525470	G	A	A	A	A	A
chr27	17525542	G	A	A	A	A	A
chr27	17526308	T	C	C	C	C	C
chr27	17526400	C	T	T	T	T	T
chr27	17526401	A	G	G	G	G	G
chr27	17526406	A	G	G	G	G	G
chr27	17526425	A	G	G	G	G	G
chr27	17526521	A	C	A	C	C	C
chr27	17526707	A	G	G	G	G	G
chr27	17527368	G	T	T	T	T	T
chr27	17527391	C	T	T	T	T	T
chr27	17527456	C	G	G	G	G	G
chr27	17527543	T	C	T	C	C	C
chr27	17527558	G	A	G	A	A	A
chr27	17527731	G	T	T	K	G	T
chr27	17528708	C	T	T	T	T	T
chr27	17529444	A	C	C	C	C	C
chr27	17529503	A	T	T	T	T	T
chr27	17529880	G	C	C	C	C	C
chr27	17529890	C	C	C	C	C	C
chr27	17530104	C	C	M	C	C	C
chr27	17530114	A	G	G	G	G	G
chr27	17530242	G	C	C	C	C	C
chr27	17530251	C	T	T	T	T	T
chr27	17530264	T	C	C	C	C	C
chr27	17530357	G	G	G	G	G	G
chr27	17530963	G	A	A	A	A	A
chr27	17531190	A	T	T	T	T	T
chr27	17531233	A	G	G	G	G	G
chr27	17532263	C	A	A	A	A	A
chr27	17532341	A	G	G	G	G	G
chr27	17532385	T	T	T	T	T	T
chr27	17533256	T	T	T	T	T	T
chr27	17533387	A	A	A	A	A	A
chr27	17533570	G	T	T	T	T	T
chr27	17533710	G	A	A	A	A	A
chr27	17533919	C	T	T	T	T	T
chr27	17534177	T	C	C	C	C	C
chr27	17534255	A	G	G	G	G	G
chr27	17534301	A	G	G	G	G	G
chr27	17534347	G	C	C	C	C	C
chr27	17534564	C	C	M	C	C	C
chr27	17535433	G	A	A	A	A	A
chr27	17535900	C	T	T	T	T	T
chr27	17536277	T	C	C	C	C	C
chr27	17536419	A	G	G	G	G	G
chr27	17536927	A	A	A	A	A	A
chr27	17536946	G	A	A	A	A	A
chr27	17537000	C	T	T	T	T	T
chr27	17537621	G	A	A	A	A	A
chr27	17537797	A	C	C	C	C	C
chr27	17538397	A	A	A	A	T	T
chr27	17539048	G	A	A	A	A	A
chr27	17539157	A	G	G	G	G	G
chr27	17539170	T	A	A	A	A	A
chr27	17539193	A	G	G	G	G	G
chr27	17539261	G	A	A	A	A	A
chr27	17539367	A	G	G	G	G	G
chr27	17539540	G	T	T	T	T	T
chr27	17539559	A	A	A	A	A	A
chr27	17539586	T	T	T	T	T	T
chr27	17539945	G	G	G	G	G	G
chr27	17540296	T	G	G	G	G	G
chr27	17540936	G	G	G	G	G	G
chr27	17542451	T	T	T	T	T	T
chr27	17542793	G	G	G	G	R	R
chr27	17543507	C	C	C	C	C	C
chr27	17543661	C	T	T	T	T	T
chr27	17544110	G	T	T	T	T	T
chr27	17544554	A	G	G	G	G	G
chr27	17544650	A	C	C	C	C	C
chr27	17544745	A	T	T	T	T	T
chr27	17544777	T	C	C	C	C	C
chr27	17545028	C	C	C	C	C	C
chr27	17545198	C	T	T	T	T	T
chr27	17545787	C	T	T	T	T	T
chr27	17545963	A	G	G	G	G	G
chr27	17546752	A	C	C	C	C	C
chr27	17546868	T	C	C	C	C	C
chr27	17547220	T	T	T	T	T	T
chr27	17547549	C	T	T	T	T	T
chr27	17547802	T	G	G	G	G	G
chr27	17555049	T	C	C	C	C	C
chr27	17555239	G	C	C	C	S	S
chr27	17559352	G	S	G	S	S	S
chr27	17570763	C	C	C	C	C	C
chr27	17574601	C	C	C	C	C	M
chr27	17574614	G	G	G	G	G	G
chr27	17597517	T	T	T	T	T	T
chr27	17598188	C	C	M	C	C	C
chr27	17600068	T	C	C	C	C	C
chr27	17600535	G	G	G	G	G	G
chr27	17605265	T	T	T	K	K	T
chr27	17605365	A	C	C	C	C	C
chr27	17605366	C	A	A	A	A	A
chr27	17610448	C	T	T	T	T	T
chr27	17610579	G	A	A	A	A	A
chr27	17611329	T	C	C	C	C	C
chr27	17611825	C	C	A	C	C	C
chr27	17612263	A	G	G	G	G	G
chr27	17612669	C	A	A	A	A	A
chr27	17612972	A	T	T	T	T	T
chr27	17613776	A	T	T	T	T	T
chr27	17614408	T	C	C	C	C	C
chr27	17614720	A	G	G	G	G	G
chr27	17615347	A	G	G	G	G	G
chr27	17615917	T	C	C	C	C	C
chr27	17616150	G	A	A	A	A	A
chr27	17616201	C	C	C	S	C	C
chr27	17616242	T	C	C	C	C	C
chr27	17617159	C	A	A	A	A	A
chr27	17617341	T	G	G	G	G	G
chr27	17617892	G	G	G	G	R	R
chr27	17620216	T	G	G	G	G	G
chr27	17620589	A	T	T	T	T	T
chr27	17620941	A	G	G	G	G	G
chr27	17620999	T	G	G	G	G	G
chr27	17628089	C	C	C	C	Y	Y
chr27	17628110	A	A	A	A	A	A
chr27	17628392	A	M	A	A	A	A
chr27	17628416	A	A	A	A	A	A
chr27	17628418	C	C	C	C	C	C
chr27	17628421	A	A	A	A	A	A
chr27	17628430	G	G	G	G	S	G
chr27	17628557	G	G	R	G	G	G
chr27	17629330	C	M	C	M	M	M
chr27	17629893	A	G	G	G	G	G
chr27	17629920	C	G	C	G	G	G
chr27	17629924	C	G	C	G	G	G
chr27	17629944	A	G	A	A	A	G
chr27	17630013	G	G	G	G	S	G
chr27	17630464	C	C	C	C	C	C
chr27	17632053	T	A	A	A	A	A
chr27	17632333	C	G	G	G	S	S
chr27	17632549	C	T	T	T	Y	Y
chr27	17632930	G	A	A	A	R	R
chr27	17632934	A	C	C	C	M	M
chr27	17633187	T	T	T	T	Y	Y
chr27	17633650	T	T	T	T	W	W
chr27	17634541	G	G	G	G	S	S
chr27	17634566	T	T	T	T	W	W
chr27	17634615	A	A	A	A	W	W
chr27	17634722	T	T	T	T	Y	Y
chr27	17634753	T	T	T	T	W	W
chr27	17634755	A	A	A	A	R	R
chr27	17635011	C	C	C	C	S	S
chr27	17635367	C	C	C	C	Y	Y
chr27	17635525	C	C	C	C	M	M
chr27	17635570	T	T	T	T	Y	Y
chr27	17635700	G	G	G	G	R	R
chr27	17636145	C	C	C	C	Y	Y
chr27	17636512	G	G	G	G	S	S
chr27	17636519	C	C	C	C	S	S
chr27	17636575	G	G	G	G	R	R
chr27	17636664	A	T	T	T	T	T
chr27	17636729	C	C	C	C	S	S
chr27	17636763	G	G	G	G	R	R
chr27	17636882	T	T	T	T	Y	Y
chr27	17636967	C	C	C	C	S	S
chr27	17637076	A	A	A	A	W	W
chr27	17637463	G	G	G	G	K	K
chr27	17637474	A	A	A	A	W	W
chr27	17637628	A	A	A	A	R	R
chr27	17637708	C	C	C	C	M	M
chr27	17637724	G	G	G	G	R	R
chr27	17637792	C	C	C	C	S	S
chr27	17637815	G	G	G	G	R	R
chr27	17637830	C	C	C	C	Y	Y
chr27	17637986	C	C	C	C	C	Y
chr27	17638013	C	C	C	C	Y	Y
chr27	17638017	A	A	A	A	M	M
chr27	17638021	T	T	T	T	Y	Y
chr27	17638271	C	C	C	C	C	C
chr27	17638582	T	T	T	T	Y	Y
chr27	17638677	A	A	A	A	R	R
chr27	17638839	C	C	C	C	Y	Y
chr27	17638956	A	A	A	A	M	A
chr27	17639064	A	A	A	A	W	W
chr27	17639230	A	A	A	A	M	M
chr27	17639603	A	C	C	C	M	M
chr27	17639702	T	C	C	C	Y	Y
chr27	17640760	C	T	T	T	Y	Y
chr27	17640794	C	T	T	T	Y	Y
chr27	17641456	C	T	T	T	Y	Y
chr27	17641791	A	G	G	G	R	R
chr27	17641854	C	C	C	C	Y	Y
chr27	17642437	G	A	A	A	R	R
chr27	17642517	G	T	T	T	K	K
chr27	17642686	C	T	T	T	Y	Y
chr27	17643075	T	C	C	C	Y	Y
chr27	17643186	T	A	A	A	W	W
chr27	17643382	C	T	T	T	Y	Y
chr27	17643387	T	C	C	C	Y	Y
chr27	17643476	C	C	C	S	C	C
chr27	17643939	C	A	A	A	M	M
chr27	17644599	C	T	T	T	Y	Y
chr27	17644929	A	G	G	G	R	R
chr27	17645124	C	G	G	G	S	S
chr27	17645669	C	T	T	T	Y	Y
chr27	17645754	A	C	C	C	M	M
chr27	17647197	C	T	T	T	Y	Y
chr27	17649067	T	C	C	C	Y	Y
chr27	17649295	A	G	G	G	R	R
chr27	17650830	A	G	G	G	R	R
chr27	17650851	T	G	G	G	K	K
chr27	17651555	A	G	G	G	R	R
chr27	17651837	G	A	A	A	R	R
chr27	17651978	A	A	A	A	R	R
chr27	17651999	A	A	A	A	R	R
chr27	17652033	G	G	G	G	K	K
chr27	17652158	G	A	A	A	R	R
chr27	17652249	A	A	A	A	A	A
chr27	17652269	C	C	C	C	Y	Y
chr27	17654822	T	T	T	T	T	T
chr27	17654919	G	G	A	G	G	G
chr27	17655592	T	T	T	T	Y	Y
chr27	17655792	C	C	C	C	C	Y
chr27	17656058	G	T	T	T	K	K
chr27	17656144	A	T	T	T	W	W
chr27	17656555	G	G	G	G	R	R
chr27	17656621	C	C	M	C	C	C
chr27	17657118	T	C	C	C	Y	Y
chr27	17657621	T	T	T	T	K	K
chr27	17657714	A	T	T	T	W	W
chr27	17658490	T	T	T	T	T	T
chr27	17658509	G	T	T	T	T	T
chr27	17658512	A	T	T	T	T	T
chr27	17658513	C	A	A	A	A	A
chr27	17658565	T	C	C	C	C	C
chr27	17658644	A	A	A	A	R	R
chr27	17658767	G	A	A	A	A	A
chr27	17659077	T	G	G	G	G	G
chr27	17659100	A	G	A	G	G	G
chr27	17659168	G	G	G	G	K	K
chr27	17659220	T	T	T	T	Y	Y
chr27	17659475	T	A	A	A	W	W
chr27	17659499	G	A	A	A	A	A
chr27	17659858	C	T	T	T	T	T
chr27	17659983	G	A	A	A	R	R
chr27	17660232	C	G	G	G	S	S
chr27	17660416	T	C	C	C	Y	Y
chr27	17660492	A	A	R	A	A	A
chr27	17660644	A	A	A	A	A	A
chr27	17661469	T	C	C	C	C	C
chr27	17662238	G	A	A	A	A	A
chr27	17662322	G	A	A	A	R	R
chr27	17662324	A	A	A	A	M	M
chr27	17662653	C	C	C	C	Y	Y
chr27	17663231	C	G	G	G	S	S
chr27	17663240	A	G	G	G	R	R
chr27	17663263	T	C	C	C	Y	Y
chr27	17663355	A	G	G	G	R	R
chr27	17663785	T	T	T	T	W	W
chr27	17663970	T	T	T	T	Y	Y
chr27	17664002	C	C	C	C	Y	Y
chr27	17664903	C	T	T	T	Y	Y
chr27	17664987	G	G	G	G	R	R
chr27	17665321	C	C	C	C	S	S
chr27	17665915	C	T	T	T	Y	Y
chr27	17666647	G	G	G	G	G	G
chr27	17666734	G	G	G	G	S	S
chr27	17666746	A	G	G	G	R	R
chr27	17666864	G	A	A	A	R	R
chr27	17667301	G	G	G	G	R	R
chr27	17667592	T	T	T	T	W	W
chr27	17667656	T	A	A	A	A	A
chr27	17667988	T	C	C	C	Y	Y
chr27	17668162	T	A	A	A	W	W
chr27	17668195	C	T	T	T	Y	Y
chr27	17668442	A	T	T	T	W	W
chr27	17668485	C	T	C	T	Y	Y
chr27	17668571	T	T	T	T	K	K
chr27	17668809	C	T	T	T	Y	Y
chr27	17668828	T	C	C	C	Y	Y
chr27	17668860	A	G	G	G	G	G
chr27	17668910	A	C	C	C	C	C
chr27	17668984	G	A	A	A	A	A
chr27	17671147	T	C	C	C	Y	Y
chr27	17672188	T	C	T	C	C	T
chr27	17672341	C	C	C	C	C	C
chr27	17672395	A	G	A	G	G	G
chr27	17672532	C	T	T	T	T	T
chr27	17673475	A	A	A	A	A	A
chr27	17675839	C	T	T	C	Y	Y
chr27	17676067	A	G	G	A	R	R
chr27	17676240	T	A	A	T	W	W
chr27	17676340	A	G	A	A	R	R
chr27	17676343	A	G	A	A	R	R
chr27	17676467	C	T	C	C	Y	Y
chr27	17676479	A	G	A	A	R	R
chr27	17676681	T	G	G	T	K	K
chr27	17676723	G	T	T	G	K	K
chr27	17676750	A	T	T	A	W	W
chr27	17676832	T	G	G	T	K	K
chr27	17676936	T	A	A	T	W	W
chr27	17677003	C	T	T	C	Y	Y
chr27	17677030	G	C	C	G	S	S
chr27	17677106	A	G	G	A	R	R
chr27	17677265	C	A	A	C	C	M
chr27	17677303	T	C	C	T	Y	Y
chr27	17677333	T	A	A	T	W	W
chr27	17677443	C	T	T	C	Y	Y
chr27	17677574	A	C	C	A	M	M
chr27	17677833	A	T	T	A	W	W
chr27	17677845	C	T	T	C	Y	Y
chr27	17677898	C	T	T	C	Y	Y
chr27	17677943	T	G	G	T	K	K
chr27	17678125	G	C	C	G	S	S
chr27	17678286	G	A	G	G	R	R
chr27	17678316	C	T	C	C	Y	Y
chr27	17678355	G	A	G	G	R	R
chr27	17678480	A	G	G	A	R	R
chr27	17678493	G	A	A	G	R	R
chr27	17678518	T	A	T	T	W	W
chr27	17678596	A	G	A	A	A	G
chr27	17678625	C	T	C	C	Y	T
chr27	17678722	A	G	A	A	R	R
chr27	17678777	A	C	A	A	M	M
chr27	17678868	G	A	G	G	R	R
chr27	17678942	C	C	T	C	Y	Y
chr27	17679162	C	T	C	C	Y	Y
chr27	17679189	C	T	T	C	Y	Y
chr27	17679274	G	T	T	G	K	K
chr27	17679852	C	G	G	G	G	G
chr27	17679861	G	T	T	T	T	T
chr27	17679959	G	T	T	T	T	T
chr27	17680082	T	C	C	T	Y	Y
chr27	17680094	A	T	T	A	W	W
chr27	17680446	G	C	C	G	S	S
chr27	17680454	A	G	G	A	R	R
chr27	17680683	G	T	T	G	K	K
chr27	17680846	T	G	G	T	K	K
chr27	17681207	C	T	T	C	Y	Y
chr27	17681334	A	G	G	A	R	R
chr27	17681354	C	G	G	C	S	S
chr27	17681629	G	A	A	G	R	G
chr27	17681721	C	T	T	C	Y	Y
chr27	17681756	T	C	C	T	Y	Y
chr27	17681867	T	C	C	T	T	T
chr27	17681959	A	G	G	A	R	R
chr27	17682025	T	A	A	T	W	W
chr27	17682040	A	G	G	A	R	R
chr27	17682109	T	C	C	T	Y	Y
chr27	17682112	T	C	C	T	Y	Y
chr27	17682139	C	T	T	C	Y	Y
chr27	17682301	T	A	A	T	W	W
chr27	17682358	G	A	A	G	R	R
chr27	17682388	C	T	T	C	Y	Y
chr27	17682457	T	A	A	T	W	W
chr27	17682514	A	C	C	A	M	M
chr27	17682543	G	A	A	G	R	R
chr27	17682764	C	T	T	C	Y	Y
chr27	17682805	A	G	G	A	R	R
chr27	17683078	A	G	A	A	R	R
chr27	17683275	G	A	A	G	R	R
chr27	17683336	T	A	A	T	W	W
chr27	17683386	G	A	A	G	R	R
chr27	17683513	T	C	C	T	Y	Y
chr27	17683605	G	A	A	G	R	R
chr27	17683852	A	G	G	A	R	R
chr27	17684210	A	G	G	A	R	R
chr27	17684260	C	T	C	C	Y	Y
chr27	17684357	G	G	G	G	R	R
chr27	17684598	T	A	A	T	W	W
chr27	17685118	A	T	A	A	W	W
chr27	17685351	A	G	A	A	R	R
chr27	17685356	C	T	C	C	Y	Y
chr27	17685442	A	G	G	A	R	R
chr27	17685523	A	G	G	A	R	R
chr27	17685628	G	A	A	G	R	R
chr27	17685751	G	T	T	G	K	K
chr27	17685788	A	T	T	A	W	W
chr27	17685900	T	A	A	T	W	W
chr27	17686022	G	A	A	G	R	R
chr27	17686070	G	G	G	A	R	R
chr27	17686072	T	A	A	T	W	W
chr27	17686118	A	G	G	A	R	R
chr27	17686165	T	C	C	T	Y	Y
chr27	17686537	G	T	T	G	K	K
chr27	17686879	A	G	G	A	R	R
chr27	17686896	G	C	C	G	S	S
chr27	17686906	T	A	A	T	W	W
chr27	17687011	A	G	G	A	R	R
chr27	17687015	C	T	T	C	Y	Y
chr27	17687254	T	C	C	T	Y	Y
chr27	17688182	C	T	T	C	Y	Y
chr27	17688310	T	T	T	W	T	T
chr27	17688573	T	G	G	T	K	K
chr27	17688935	T	T	T	T	T	T
chr27	17689997	A	A	A	A	R	R
chr27	17691788	C	A	A	A	A	A
chr27	17691813	G	T	T	T	T	T
chr27	17695649	C	T	T	C	Y	Y
chr27	17695718	C	T	T	C	Y	Y
chr27	17696159	T	C	T	T	Y	Y
chr27	17696174	A	G	G	A	R	R
chr27	17696240	A	G	G	A	R	R
chr27	17696355	T	C	C	T	Y	Y
chr27	17697211	C	A	A	C	M	M
chr27	17697349	C	T	T	C	Y	Y
chr27	17697379	T	C	T	T	Y	Y
chr27	17697586	T	T	Y	T	T	T
chr27	17697588	G	G	S	G	G	G
chr27	17698351	C	C	M	C	C	C
chr27	17699147	G	A	A	G	R	R
chr27	17699160	G	C	C	G	S	S
chr27	17699722	T	C	C	T	Y	Y
chr27	17699948	T	C	C	T	Y	Y
chr27	17700655	C	T	T	C	Y	Y
chr27	17700774	G	T	T	G	K	K
chr27	17701264	G	A	A	G	R	R
chr27	17701286	C	T	T	C	Y	Y
chr27	17701666	A	G	G	A	R	R
chr27	17701829	T	A	A	T	W	W
chr27	17702520	C	T	T	C	Y	Y
chr27	17702763	T	C	C	T	Y	Y
chr27	17702888	G	A	A	G	R	R
chr27	17703073	G	G	G	G	R	R
chr27	17703428	G	C	C	G	S	S
chr27	17703893	C	A	A	C	M	M
chr27	17704808	C	G	G	C	S	S
chr27	17705040	A	G	G	A	R	R
chr27	17705289	T	C	C	T	Y	Y
chr27	17705585	C	T	T	C	Y	Y
chr27	17705966	C	T	T	C	Y	Y
chr27	17706784	A	G	G	A	R	R
chr27	17706858	G	G	G	G	G	G
chr27	17706948	T	C	C	T	Y	Y
chr27	17707107	C	A	A	C	M	M
chr27	17707202	T	A	A	T	W	W
chr27	17707895	C	T	T	C	Y	Y
chr27	17707928	G	A	A	G	R	R
chr27	17708711	G	A	A	G	R	R
chr27	17708922	G	A	A	G	R	R
chr27	17709240	G	T	T	G	K	K
chr27	17709415	T	C	T	T	Y	Y
chr27	17709425	G	A	G	G	R	R
chr27	17710495	G	G	G	A	R	R
chr27	17710971	A	G	G	A	R	R
chr27	17711066	G	G	G	A	R	R
chr27	17711074	T	T	T	C	Y	Y
chr27	17711143	G	C	C	G	S	S
chr27	17711275	T	C	C	T	Y	Y
chr27	17711470	C	T	C	C	Y	Y
chr27	17711471	A	C	A	A	M	M
chr27	17711661	T	C	C	T	Y	T
chr27	17711731	C	T	T	C	Y	Y
chr27	17711774	T	C	C	T	Y	Y
chr27	17711993	A	A	R	A	A	A
chr27	17712117	T	T	T	C	Y	Y
chr27	17712169	A	G	G	A	R	R
chr27	17713226	C	C	C	T	Y	Y
chr27	17713371	A	G	G	G	G	G
chr27	17713431	T	A	A	A	A	A
chr27	17714283	C	T	T	C	Y	Y
chr27	17714720	C	C	C	T	Y	Y
chr27	17714917	G	A	A	G	R	R
chr27	17715647	G	G	G	A	R	R
chr27	17715878	A	A	A	G	R	R
chr27	17715992	C	C	C	T	Y	Y
chr27	17716186	T	C	C	T	Y	Y
chr27	17716662	C	C	C	G	S	S
chr27	17716804	A	G	G	A	R	R
chr27	17716980	G	G	G	A	R	R
chr27	17717036	G	G	G	A	R	R
chr27	17717275	C	C	C	A	M	M
chr27	17717326	T	T	T	C	Y	Y
chr27	17717327	G	G	G	A	R	R
chr27	17717333	G	G	G	A	R	R
chr27	17717628	C	C	C	A	M	M
chr27	17717901	A	T	T	A	W	W
chr27	17717909	A	G	G	A	R	R
chr27	17717958	A	A	A	G	R	R
chr27	17717973	C	C	C	A	M	M
chr27	17718246	T	T	T	C	Y	Y
chr27	17718915	A	A	A	C	M	M
chr27	17719186	A	T	T	T	T	T
chr27	17719216	G	C	C	G	S	S
chr27	17720027	G	G	G	A	R	R
chr27	17720201	A	G	G	G	G	G
chr27	17720245	C	C	C	C	Y	Y
chr27	17720609	A	G	A	A	R	R
chr27	17720612	A	G	A	A	R	R
chr27	17721212	A	A	A	A	W	W
chr27	17723190	G	G	G	G	R	R
chr27	17724281	C	T	T	T	T	T
chr27	17724408	A	G	G	A	A	A
chr27	17724645	C	A	A	A	A	A
chr27	17724748	C	A	A	C	C	C
chr27	17724764	A	A	A	A	W	W
chr27	17724990	T	C	C	C	C	C
chr27	17725177	C	G	G	G	G	G
chr27	17725470	C	T	T	T	T	T
chr27	17725794	C	A	A	A	A	A
chr27	17725861	C	T	T	C	C	C
chr27	17725881	A	C	C	C	C	C
chr27	17725890	A	T	T	T	T	T
chr27	17725919	C	A	A	A	A	A
chr27	17726118	G	A	A	A	R	R
chr27	17726238	C	G	G	G	S	S
chr27	17726239	G	A	A	A	R	R
chr27	17726404	C	Y	C	Y	C	C
chr27	17726439	C	C	C	C	C	Y
chr27	17726478	C	Y	C	C	C	C
chr27	17726837	A	A	A	A	W	W
chr27	17726838	A	T	T	T	T	T
chr27	17727273	G	T	T	T	K	K
chr27	17727329	T	C	C	C	Y	Y
chr27	17727418	G	G	G	C	C	C
chr27	17727646	G	A	A	A	R	R
chr27	17727831	A	T	T	T	W	W
chr27	17727836	A	A	T	T	W	W
chr27	17727916	G	A	G	A	G	R
chr27	17727920	G	A	G	A	G	A
chr27	17728089	A	G	G	G	G	G
chr27	17728155	G	A	A	A	R	R
chr27	17728196	C	T	C	T	Y	C
chr27	17728199	G	A	G	A	R	G
chr27	17728200	A	T	A	T	W	A
chr27	17728207	C	G	C	G	S	C
chr27	17728336	G	G	G	G	C	C
chr27	17728381	C	T	C	C	Y	Y
chr27	17728465	A	C	C	C	M	M
chr27	17728574	C	T	T	T	Y	Y
chr27	17728841	T	C	C	C	C	C
chr27	17728984	G	G	G	A	R	R
chr27	17729032	C	C	C	T	Y	Y
chr27	17729054	C	C	C	T	Y	Y
chr27	17729527	C	C	C	C	Y	Y
chr27	17729719	G	G	G	G	R	R
chr27	17729952	T	C	C	C	Y	Y
chr27	17730359	C	T	T	T	T	T
chr27	17730503	G	T	T	T	T	T
chr27	17730578	C	G	G	C	C	C
chr27	17731200	C	C	C	A	A	A
chr27	17732122	T	G	G	G	G	G
chr27	17732349	C	C	C	T	T	T
chr27	17732381	A	A	A	G	R	R
chr27	17732575	A	A	A	C	M	M
chr27	17733515	C	C	C	C	C	C
chr27	17733517	A	A	A	A	A	A
chr27	17733520	C	C	C	C	C	C
chr27	17733703	C	C	C	T	T	T
chr27	17734688	C	C	C	T	T	T
chr27	17734701	A	A	A	G	G	G
chr27	17734732	A	A	A	T	T	T
chr27	17734791	G	G	G	G	K	K
chr27	17734833	A	A	A	G	G	G
chr27	17734846	T	T	T	C	C	C
chr27	17734914	C	C	C	G	G	G
chr27	17735147	T	G	G	T	T	T
chr27	17735158	A	A	A	G	G	G
chr27	17735246	T	C	C	C	C	C
chr27	17735308	C	T	T	C	C	C
chr27	17735953	C	C	C	T	T	T
chr27	17735959	G	G	G	A	A	A
chr27	17736431	T	T	T	C	C	C
chr27	17736448	A	A	A	G	G	G
chr27	17736459	T	T	T	C	C	C
chr27	17736607	A	A	A	G	G	G
chr27	17736770	T	T	T	C	C	C
chr27	17736804	G	G	G	T	T	T
chr27	17736823	T	G	G	T	T	T
chr27	17736974	C	A	A	C	C	C
chr27	17737348	T	T	T	C	C	C
chr27	17737448	T	A	A	A	A	A
chr27	17737587	A	A	A	G	G	G
chr27	17737716	T	T	T	C	C	C
chr27	17737911	G	T	T	G	G	G
chr27	17737967	G	C	C	C	C	C
chr27	17738033	T	C	C	T	T	T
chr27	17738274	T	T	T	C	C	C
chr27	17738770	C	C	C	G	G	G
chr27	17738774	T	T	T	C	C	C
chr27	17738777	G	G	K	G	G	G
chr27	17738791	A	G	G	G	G	G
chr27	17738862	T	T	T	G	G	G
chr27	17739178	G	G	G	G	G	T
chr27	17739441	A	A	A	G	G	G
chr27	17739511	C	C	C	A	A	A
chr27	17739543	T	C	C	C	C	C
chr27	17739662	C	C	C	T	T	T
chr27	17739680	A	A	A	G	G	G
chr27	17739921	A	A	A	G	G	G
chr27	17739925	C	C	C	T	T	T
chr27	17739987	G	G	G	A	A	A
chr27	17740258	A	A	A	T	T	T
chr27	17740291	A	A	A	T	T	T
chr27	17740864	T	A	A	A	A	T
chr27	17741175	T	G	G	G	G	G
chr27	17741513	C	T	T	T	T	T
chr27	17741514	C	A	A	A	A	A
chr27	17741515	T	C	C	C	C	C
chr27	17742082	A	A	A	A	R	R
chr27	17742279	G	T	T	G	G	G
chr27	17742759	T	T	T	T	Y	Y
chr27	17742850	C	C	C	C	Y	Y
chr27	17743360	G	G	G	G	R	R
chr27	17743374	G	G	G	G	K	K
chr27	17743413	T	T	T	T	W	W
chr27	17743464	A	A	A	A	R	R
chr27	17743779	C	C	C	C	Y	Y
chr27	17743807	G	G	G	G	R	R
chr27	17743831	A	A	A	A	W	W
chr27	17743952	T	T	T	T	Y	Y
chr27	17744117	G	A	A	A	R	R
chr27	17744205	G	A	A	A	R	R
chr27	17744318	G	A	A	A	R	R
chr27	17744333	T	A	A	A	W	W
chr27	17744478	T	T	T	T	T	T
chr27	17744584	A	G	G	G	R	A
chr27	17744881	A	A	A	G	R	R
chr27	17744947	T	G	G	G	K	K
chr27	17745046	G	G	G	G	K	K
chr27	17745092	C	C	C	A	A	A
chr27	17745491	G	A	A	A	R	R
chr27	17745955	A	A	A	G	R	R
chr27	17746042	G	G	G	G	R	R
chr27	17746155	A	A	A	G	R	R
chr27	17746282	G	G	G	A	R	R
chr27	17746343	A	A	A	A	M	M
chr27	17746368	A	A	A	G	G	G
chr27	17746374	T	T	T	C	Y	Y
chr27	17746405	A	A	A	G	R	R
chr27	17746438	T	T	T	G	K	K
chr27	17746455	C	C	C	T	Y	Y
chr27	17746522	A	A	A	C	M	M
chr27	17746586	C	C	C	T	C	C
chr27	17746592	A	A	A	T	A	A
chr27	17746593	T	T	T	A	T	T
chr27	17746623	T	T	T	T	T	T
chr27	17746680	A	A	A	A	A	A
chr27	17746740	G	G	G	G	G	G
chr27	17746761	A	A	A	A	G	G
chr27	17746781	C	C	C	C	Y	C
chr27	17746805	T	T	T	C	T	C
chr27	17746865	A	A	A	A	R	R
chr27	17746967	A	A	A	A	R	R
chr27	17747061	G	G	G	C	C	C
chr27	17747191	C	C	C	C	S	S
chr27	17747310	A	G	A	G	G	G
chr27	17747417	A	A	A	G	R	R
chr27	17747535	C	C	C	A	A	A
chr27	17747604	T	G	G	T	T	T
chr27	17748117	A	A	A	C	M	M
chr27	17748291	A	G	G	A	A	A
chr27	17748296	A	G	G	A	A	A
chr27	17748498	T	T	T	A	A	A
chr27	17748578	A	G	G	A	A	A
chr27	17748592	T	T	T	T	T	Y
chr27	17748595	C	C	C	C	C	Y
chr27	17748884	C	C	C	G	S	S
chr27	17748930	A	A	A	A	W	W
chr27	17749175	T	T	T	T	Y	Y
chr27	17749367	T	T	T	A	A	A
chr27	17749644	C	T	T	C	C	C
chr27	17749661	G	A	A	G	G	G
chr27	17749678	C	T	C	C	C	C
chr27	17749921	C	C	C	G	S	S
chr27	17749967	C	C	C	T	T	T
chr27	17750181	A	A	A	G	G	G
chr27	17750360	A	A	A	G	G	G
chr27	17750378	T	T	T	C	C	C
chr27	17750507	A	A	A	G	G	G
chr27	17750634	G	G	G	T	T	T
chr27	17750694	T	T	T	C	C	C
chr27	17750699	G	G	G	C	C	C
chr27	17750768	A	G	G	A	A	A
chr27	17750884	C	C	C	T	Y	Y
chr27	17750917	A	G	G	A	A	A
chr27	17750920	C	T	T	C	C	C
chr27	17750927	C	G	G	C	C	C
chr27	17751140	G	A	A	G	G	G
chr27	17751347	G	G	G	T	T	T
chr27	17751389	T	G	G	T	T	T
chr27	17751401	G	G	G	G	K	K
chr27	17751433	G	A	A	G	G	G
chr27	17751481	A	C	C	A	A	A
chr27	17751542	A	C	C	A	A	A
chr27	17751639	A	A	A	G	G	G
chr27	17751864	G	G	G	A	R	R
chr27	17752858	C	C	C	T	Y	Y
chr27	17752997	A	G	G	A	R	R
chr27	17753143	T	T	T	T	K	K
chr27	17754221	G	G	G	G	R	R
chr27	17754595	A	A	A	A	R	R
chr27	17754783	A	A	A	A	R	R
chr27	17755154	T	T	T	T	Y	Y
chr27	17755517	T	T	T	T	Y	Y
chr27	17755603	T	T	T	T	Y	Y
chr27	17755660	T	T	T	T	Y	Y
chr27	17755781	A	C	C	A	A	A
chr27	17755812	C	T	T	C	C	C
chr27	17755961	G	G	G	A	R	R
chr27	17756030	A	G	G	A	A	A
chr27	17756081	G	A	A	G	G	G
chr27	17756102	C	T	T	C	C	C
chr27	17756164	T	C	C	T	T	T
chr27	17756191	C	T	T	C	Y	Y
chr27	17756351	G	A	A	G	G	G
chr27	17756452	C	G	G	C	C	C
chr27	17756505	A	C	C	A	M	M
chr27	17756545	A	G	G	A	A	A
chr27	17756555	T	C	C	T	T	T
chr27	17756565	A	C	C	A	A	A
chr27	17756614	A	G	G	A	A	A
chr27	17756900	A	C	C	A	A	A
chr27	17757351	G	A	A	G	G	G
chr27	17757493	G	A	A	G	G	G
chr27	17757590	A	G	G	A	A	A
chr27	17757643	A	G	A	A	A	A
chr27	17757650	C	T	C	C	C	C
chr27	17757651	A	G	A	A	A	A
chr27	17757709	A	A	A	G	R	R
chr27	17757760	T	C	T	T	T	T
chr27	17757780	A	G	G	A	A	A
chr27	17757899	G	A	A	G	G	G
chr27	17757944	T	G	G	T	T	T
chr27	17757989	G	A	A	G	G	G
chr27	17757990	T	A	A	T	T	T
chr27	17758034	C	C	C	T	Y	Y
chr27	17758035	C	T	T	C	C	C
chr27	17758373	A	C	A	A	A	A
chr27	17758426	T	A	T	T	T	T
chr27	17758528	T	C	C	T	T	T
chr27	17758895	A	G	G	A	A	A
chr27	17759191	G	A	A	G	G	G
chr27	17759794	A	G	G	G	G	G
chr27	17760104	G	A	A	G	G	G
chr27	17760260	G	T	T	G	G	G
chr27	17760444	A	T	T	A	A	A
chr27	17760656	C	C	C	C	Y	Y
chr27	17760768	G	C	G	C	C	C
chr27	17761377	G	G	G	T	T	T
chr27	17761420	T	T	T	C	C	C
chr27	17761440	C	T	T	C	C	C
chr27	17761587	C	C	C	T	Y	Y
chr27	17761855	T	T	T	C	C	C
chr27	17761918	A	G	G	G	G	G
chr27	17762599	G	A	A	G	G	G
chr27	17762647	A	G	G	G	G	G
chr27	17762730	A	A	A	C	C	C
chr27	17762765	C	C	C	T	Y	Y
chr27	17762769	C	A	A	A	A	A
chr27	17762812	C	C	C	C	S	S
chr27	17762843	C	C	C	T	T	T
chr27	17763057	G	T	T	G	G	G
chr27	17763105	T	C	C	T	T	T
chr27	17763189	A	G	G	G	G	G
chr27	17763203	A	A	A	T	T	T
chr27	17763283	C	C	C	C	Y	Y
chr27	17763451	T	A	A	A	W	W
chr27	17763521	A	C	C	C	M	M
chr27	17763561	G	A	A	A	R	R
chr27	17763588	C	C	C	C	S	S
chr27	17763638	A	G	G	G	R	R
chr27	17763853	A	A	A	A	R	R
chr27	17764303	T	C	C	C	C	C
chr27	17764324	A	G	G	G	G	G
chr27	17764626	G	G	A	G	A	A
chr27	17764659	T	A	A	A	A	A
chr27	17764943	A	T	T	T	T	T
chr27	17765096	C	T	T	T	T	T
chr27	17765376	A	G	G	G	G	G
chr27	17765492	G	T	G	T	T	T
chr27	17765630	G	A	A	A	A	A
chr27	17765889	G	A	A	A	A	A
chr27	17765912	T	G	G	G	G	G
chr27	17765913	G	T	T	G	K	K
chr27	17766291	T	C	C	C	C	C
chr27	17766325	C	T	T	T	T	T
chr27	17766603	C	T	T	T	T	T
chr27	17766626	G	G	A	A	A	A
chr27	17766868	C	T	T	T	T	T
chr27	17767143	G	A	A	G	G	G
chr27	17767158	A	G	G	G	G	G
chr27	17768569	T	T	T	A	T	T
chr27	17768688	A	G	A	A	G	G
chr27	17768782	T	C	T	T	C	T
chr27	17768947	C	C	C	C	C	C
chr27	17769074	C	C	C	C	C	C
chr27	17769077	C	C	C	C	C	C
chr27	17769126	T	T	T	T	T	T
chr27	17769278	C	G	C	C	G	C
chr27	17769309	G	A	G	G	A	G
chr27	17769879	G	G	G	T	K	K
chr27	17770069	A	G	G	G	G	G
chr27	17770688	C	C	C	C	C	C
chr27	17771539	C	C	C	T	Y	Y
chr27	17771597	G	G	G	T	K	K
chr27	17771934	C	T	T	T	T	T
chr27	17772536	C	C	C	M	C	C
chr27	17772901	T	C	C	T	Y	Y
chr27	17772913	C	T	T	T	T	T
chr27	17773750	A	G	G	A	R	R
chr27	17774346	C	T	T	T	T	T
chr27	17774612	G	A	A	A	A	A
chr27	17776119	T	A	A	A	A	A
chr27	17776839	C	A	A	A	A	A
chr27	17777399	C	T	T	T	T	T
chr27	17777601	A	G	G	A	G	G
chr27	17777605	G	C	C	C	C	C
chr27	17777702	A	G	G	G	G	G
chr27	17777724	T	G	G	G	G	G
chr27	17777935	G	G	G	G	R	G
chr27	17777937	G	G	G	G	R	G
chr27	17777939	G	G	G	G	R	G
chr27	17777941	G	R	G	G	R	A
chr27	17778124	C	T	T	T	T	T
chr27	17778174	C	T	T	T	T	T
chr27	17778197	G	A	A	A	A	A
chr27	17778316	C	C	M	C	C	C
chr27	17778432	G	A	A	A	A	A
chr27	17778536	A	G	G	G	G	G
chr27	17778545	T	C	C	C	C	C
chr27	17778918	G	A	A	A	A	A
chr27	17779013	C	A	C	A	A	A
chr27	17779018	T	C	T	C	C	C
chr27	17779088	G	A	A	A	A	A
chr27	17779216	A	G	G	G	G	G
chr27	17780606	T	C	C	C	C	C
chr27	17782569	C	A	A	A	A	A
chr27	17783228	A	G	G	G	G	G
chr27	17783689	T	G	G	T	T	T
chr27	17783953	C	T	T	T	T	T
chr27	17784131	T	C	C	C	C	C
chr27	17784321	A	G	G	G	G	G
chr27	17784456	A	G	G	G	G	G
chr27	17784548	C	T	T	T	T	T
chr27	17786033	G	A	A	A	A	A
chr27	17786110	A	G	G	G	G	G
chr27	17787060	T	T	T	K	T	T
chr27	17787903	C	A	A	A	A	A
chr27	17787958	A	C	C	C	C	C
chr27	17787999	A	W	W	T	T	T
chr27	17788112	C	C	Y	C	C	C
chr27	17788205	A	G	G	G	G	G
chr27	17788560	T	A	A	A	A	A
chr27	17788881	A	G	G	G	G	G
chr27	17789069	A	G	G	G	G	G
chr27	17790470	A	G	G	G	G	G
chr27	17790642	C	T	T	T	T	T
chr27	17791243	G	G	G	G	G	G
chr27	17791454	G	A	A	A	A	A
chr27	17792189	T	K	T	T	T	T
chr27	17792194	G	T	G	G	K	G
chr27	17792198	G	T	G	G	G	G
chr27	17792528	G	T	T	T	T	T
chr27	17792655	A	G	G	A	A	A
chr27	17792785	A	C	C	C	C	C
chr27	17793575	A	C	C	C	C	C
chr27	17793598	C	T	T	T	T	T
chr27	17793858	C	T	T	T	T	T
chr27	17793859	T	C	C	C	C	C
chr27	17795041	T	C	C	C	C	C
chr27	17795260	C	T	T	T	T	T
chr27	17795881	A	G	G	G	G	G
chr27	17796051	T	T	T	T	T	T
chr27	17796471	G	G	G	G	G	G
chr27	17796562	T	C	C	C	C	C
chr27	17796838	A	T	T	T	T	T
chr27	17796953	A	G	G	G	G	G
chr27	17797122	T	T	T	K	T	T
chr27	17797458	C	C	C	C	C	C
chr27	17797539	A	G	G	G	G	G
chr27	17797718	C	T	T	C	C	C
chr27	17798144	C	G	G	C	C	C
chr27	17798363	A	A	A	G	G	G
chr27	17798381	G	G	G	G	R	R
chr27	17798590	G	A	A	A	A	A
chr27	17798650	T	C	C	C	C	C
chr27	17798696	A	C	C	A	A	A
chr27	17798834	G	A	A	G	G	G
chr27	17798940	T	G	G	G	G	G
chr27	17799349	C	T	T	T	T	T
chr27	17799450	C	C	M	C	C	C
chr27	17799606	C	T	T	T	T	T
chr27	17799772	C	C	C	G	G	G
chr27	17799993	C	C	C	C	C	C
chr27	17800240	C	C	C	C	C	C
chr27	17800263	T	C	C	T	T	T
chr27	17800462	G	G	G	G	G	G
chr27	17800669	A	A	R	A	A	A
chr27	17800987	A	T	T	A	A	A
chr27	17800988	G	A	A	G	G	G
chr27	17801234	G	A	A	G	G	G
chr27	17801257	G	A	A	G	G	G
chr27	17801331	A	G	G	A	A	A
chr27	17801394	A	G	G	A	A	A
chr27	17801465	C	T	T	C	C	C
chr27	17801555	G	A	A	G	G	G
chr27	17801578	T	G	G	T	T	T
chr27	17801611	C	A	A	C	C	C
chr27	17802229	C	C	C	C	Y	Y
chr27	17802969	T	C	C	C	C	C
chr27	17803401	C	C	C	C	Y	Y
chr27	17803488	C	G	G	G	G	G
chr27	17803489	T	G	G	G	G	G
chr27	17803624	G	G	G	A	A	A
chr27	17803953	T	C	C	C	C	C
chr27	17804116	G	T	T	T	T	T
chr27	17804365	T	C	C	C	C	C
chr27	17804536	A	G	G	G	G	G
chr27	17804569	T	G	G	G	G	G
chr27	17804845	G	T	T	T	T	T
chr27	17804935	T	C	C	C	C	C
chr27	17804995	G	A	A	A	A	A
chr27	17805109	G	T	T	T	T	T
chr27	17805114	T	C	C	C	C	C
chr27	17805170	G	C	C	C	C	C
chr27	17805335	T	C	C	C	C	C
chr27	17805339	C	A	A	A	A	A
chr27	17805340	T	C	C	C	C	C
chr27	17805376	T	C	C	C	C	C
chr27	17805510	T	A	A	A	A	A
chr27	17805529	T	A	A	T	T	T
chr27	17805571	G	A	A	A	A	A
chr27	17805700	A	G	G	G	G	G
chr27	17805874	A	G	G	G	G	G
chr27	17806178	G	A	G	A	A	A
chr27	17806192	A	T	A	A	A	A
chr27	17806194	A	C	A	A	A	A
chr27	17806361	A	G	G	G	G	G
chr27	17806526	A	G	G	G	G	G
chr27	17806540	C	G	G	G	G	G
chr27	17806666	G	G	G	G	G	G
chr27	17806733	A	G	G	G	G	G
chr27	17807034	A	T	T	T	T	T
chr27	17807035	T	C	C	C	C	C
chr27	17807103	C	T	T	T	T	T
chr27	17807296	T	C	C	C	C	C
chr27	17807298	G	A	A	A	A	A
chr27	17807384	A	G	G	G	G	G
chr27	17807442	A	G	G	G	G	G
chr27	17807507	G	G	G	T	K	K
chr27	17807571	C	T	T	T	T	T
chr27	17807811	C	T	T	T	T	T
chr27	17807836	C	T	T	T	T	T
chr27	17807879	G	A	A	A	A	A
chr27	17807926	A	A	A	A	A	A
chr27	17808170	A	G	G	G	G	G
chr27	17808201	C	T	T	T	T	T
chr27	17808299	G	A	A	A	A	A
chr27	17808897	C	G	G	C	C	C
chr27	17809062	T	G	G	T	T	T
chr27	17809233	C	T	T	C	C	C
chr27	17809238	A	G	G	A	A	A
chr27	17809288	G	A	A	G	G	G
chr27	17809304	C	A	A	C	C	C
chr27	17809429	G	T	T	G	G	G
chr27	17809488	G	A	A	G	G	G
chr27	17809634	C	T	T	C	C	C
chr27	17809635	C	G	G	C	C	C
chr27	17809707	G	A	A	G	G	G
chr27	17810009	C	C	C	G	G	G
chr27	17811983	T	T	T	T	T	T
chr27	17812427	T	G	G	G	G	G
chr27	17812610	A	A	A	A	A	A
chr27	17813592	T	C	C	C	C	C
chr27	17814008	A	G	G	A	A	A
chr27	17814488	T	C	C	T	T	T
chr27	17814493	A	G	G	A	A	A
chr27	17814589	C	T	T	C	C	C
chr27	17814722	C	C	C	T	T	T
chr27	17815636	T	A	A	A	A	A
chr27	17815666	A	T	T	T	T	T
chr27	17815877	C	T	T	T	T	T
chr27	17816213	T	A	A	A	A	A
chr27	17816427	A	G	G	G	G	G
chr27	17817426	A	G	G	G	G	G
chr27	17817858	T	C	C	C	C	C
chr27	17817965	T	C	C	C	C	C
chr27	17817980	G	A	A	G	G	G
chr27	17818116	A	G	G	G	G	G
chr27	17818436	A	T	T	T	T	T
chr27	17818514	A	G	G	G	G	G
chr27	17818719	A	G	G	G	G	G
chr27	17818758	C	A	A	A	A	A
chr27	17818850	A	G	G	G	G	G
chr27	17818858	C	G	G	G	G	G
chr27	17819557	T	G	G	G	G	G
chr27	17819903	A	G	G	G	G	G
chr27	17821623	C	G	G	C	C	C
chr27	17821959	T	W	T	W	W	W
chr27	17822019	C	A	A	A	A	A
chr27	17823031	A	T	T	T	T	T
chr27	17823401	C	T	T	T	T	C
chr27	17823546	T	C	C	T	T	T
chr27	17823649	A	A	A	G	G	G
chr27	17824313	T	C	C	C	C	C
chr27	17824737	A	T	T	T	T	T
chr27	17825598	T	G	G	T	T	T
chr27	17825830	G	T	T	T	T	T
chr27	17826014	A	G	G	G	G	G
chr27	17826125	G	C	C	C	C	C
chr27	17826150	A	A	A	A	A	A
chr27	17826391	G	G	G	T	T	T
chr27	17826706	T	T	T	T	K	K
chr27	17826785	T	C	C	C	C	C
chr27	17827044	A	A	A	G	G	G
chr27	17827343	G	G	G	T	T	T
chr27	17827617	A	A	A	G	G	G
chr27	17828084	T	G	G	T	T	T
chr27	17828108	G	A	A	G	G	G
chr27	17828201	T	G	G	T	T	T
chr27	17828865	G	G	G	A	A	A
chr27	17828891	A	A	A	G	G	G
chr27	17829332	A	A	A	G	G	G
chr27	17829859	C	C	C	G	G	G
chr27	17830103	G	G	G	A	A	A
chr27	17830599	T	C	C	C	C	C
chr27	17830704	G	A	A	A	A	A
chr27	17831639	G	G	G	G	G	R
chr27	17831693	C	C	C	T	T	T
chr27	17831954	T	G	T	T	T	G
chr27	17832339	T	C	C	C	C	C
chr27	17832491	T	C	C	C	C	C
chr27	17832511	G	A	A	A	A	A
chr27	17832898	C	T	T	C	C	C
chr27	17833030	T	C	C	C	C	C
chr27	17833231	T	T	T	C	C	C
chr27	17833772	C	T	T	T	T	T
chr27	17833778	A	G	G	G	G	G
chr27	17834006	C	G	G	G	G	G
chr27	17834246	C	T	T	T	T	T
chr27	17834417	C	C	M	C	C	C
chr27	17834547	C	T	T	T	T	T
chr27	17834555	T	C	C	C	C	C
chr27	17834696	G	A	A	A	A	A
chr27	17834773	A	G	G	G	G	G
chr27	17836225	C	A	A	A	A	A
chr27	17836640	T	T	T	A	A	A
chr27	17836662	A	A	A	G	G	G
chr27	17836905	T	C	C	C	C	C
chr27	17836938	T	C	C	T	T	T
chr27	17837507	A	G	G	G	G	R
chr27	17837658	A	A	A	G	R	A
chr27	17837662	A	A	A	A	A	A
chr27	17837772	A	G	A	A	A	A
chr27	17837789	C	T	C	C	C	C
chr27	17837945	G	A	G	G	G	G
chr27	17837958	C	M	M	C	C	C
chr27	17838075	C	T	T	C	C	C
chr27	17838139	A	G	G	A	A	A
chr27	17838233	T	T	T	C	C	C
chr27	17838266	C	C	C	T	T	T
chr27	17838278	C	C	C	T	T	T
chr27	17838302	G	G	G	A	A	A
chr27	17838378	A	G	G	G	G	G
chr27	17838398	C	T	T	C	C	C
chr27	17838420	A	G	G	A	A	A
chr27	17838461	C	T	T	C	C	C
chr27	17838493	G	G	G	A	A	A
chr27	17838714	T	G	G	T	T	T
chr27	17838802	A	G	G	A	A	A
chr27	17838973	T	A	A	T	T	T
chr27	17839688	T	G	G	T	T	T
chr27	17839722	T	T	T	C	C	C
chr27	17839891	T	C	C	C	C	C
chr27	17840401	G	T	T	T	T	T
chr27	17840440	T	C	C	T	T	T
chr27	17840657	T	G	G	G	G	G
chr27	17840783	A	G	G	G	G	G
chr27	17840796	C	T	T	C	C	C
chr27	17841007	G	T	T	T	T	T
chr27	17841214	T	G	G	G	G	G
chr27	17841355	A	G	G	G	G	G
chr27	17841620	G	G	G	A	A	A
chr27	17842445	A	A	A	T	T	T
chr27	17842571	T	C	T	C	C	C
chr27	17842669	T	T	T	A	A	A
chr27	17842769	T	A	A	A	A	A
chr27	17845118	C	T	T	T	T	T
chr27	17846474	A	C	C	C	C	C
chr27	17847030	C	T	T	T	T	T
chr27	17847037	C	C	M	C	C	C
chr27	17847135	G	A	G	A	A	A
chr27	17847650	A	G	G	G	G	G
chr27	17847990	C	T	T	T	T	T
chr27	17848276	T	A	A	T	T	T
chr27	17848289	G	G	G	A	A	A
chr27	17848459	C	T	T	C	C	C
chr27	17848724	G	A	A	G	G	G
chr27	17848780	C	T	T	C	C	C
chr27	17848875	C	G	G	C	C	C
chr27	17849272	A	T	T	A	A	A
chr27	17849337	G	G	G	C	C	C
chr27	17849358	A	T	A	A	A	A
chr27	17849359	A	T	A	A	A	A
chr27	17849485	C	T	C	C	C	C
chr27	17849566	T	A	A	T	T	T
chr27	17849597	C	C	C	C	C	C
chr27	17849637	A	A	A	T	T	T
chr27	17849695	C	C	C	T	T	T
chr27	17850439	T	T	T	G	G	G
chr27	17850963	T	C	C	C	C	C
chr27	17851095	A	G	G	G	G	G
chr27	17851217	A	G	G	G	G	G
chr27	17852441	A	C	C	C	C	C
chr27	17852472	T	T	T	T	Y	Y
chr27	17852516	G	A	A	A	A	A
chr27	17853969	G	A	A	A	A	A
chr27	17854315	T	T	T	T	W	T
chr27	17854558	G	A	A	A	R	R
chr27	17855159	T	C	C	C	C	C
chr27	17855981	T	T	T	T	Y	Y
chr27	17856595	T	C	C	C	Y	Y
chr27	17856825	C	C	C	C	Y	Y
chr27	17857057	T	T	T	T	W	W
chr27	17857172	C	A	A	A	M	M
chr27	17857521	A	G	G	G	R	R
chr27	17858457	A	T	T	A	A	A
chr27	17858459	A	T	T	T	A	A
chr27	17858732	T	C	C	C	Y	Y
chr27	17858792	C	T	T	T	Y	Y
chr27	17858890	T	T	T	T	T	K
chr27	17859674	T	C	C	C	Y	Y
chr27	17860160	C	C	C	C	M	M
chr27	17860529	A	A	A	A	W	W
chr27	17860948	T	T	T	C	C	C
chr27	17860955	T	T	T	T	Y	T
chr27	17860960	C	C	C	Y	C	Y
chr27	17860972	T	T	T	T	Y	T
chr27	17861236	T	T	T	T	Y	Y
chr27	17864165	G	G	G	G	R	R
chr27	17867120	G	G	G	G	R	R
chr27	17867185	C	T	T	T	T	T
chr27	17867512	A	T	T	T	T	T
chr27	17868068	T	A	T	A	W	W
chr27	17868412	A	G	G	G	R	R
chr27	17868476	C	C	C	G	S	S
chr27	17868808	T	A	A	A	A	A
chr27	17868867	C	T	T	T	Y	Y
chr27	17869354	A	A	A	A	A	A
chr27	17869562	A	C	C	C	M	M
chr27	17870022	A	G	G	G	G	G
chr27	17870034	G	A	A	A	A	A
chr27	17870065	A	G	G	G	G	G
chr27	17870382	G	G	C	G	C	G
chr27	17870481	T	C	T	T	T	T
chr27	17871389	C	T	T	T	Y	Y
chr27	17871442	G	A	A	A	A	A
chr27	17871463	A	A	A	A	W	W
chr27	17871465	A	A	A	A	W	W
chr27	17871836	C	T	T	T	Y	Y
chr27	17871887	C	C	C	C	M	M
chr27	17872164	C	A	A	A	M	M
chr27	17872190	T	C	C	C	Y	Y
chr27	17872214	T	A	A	A	W	W
chr27	17872250	T	C	C	C	Y	Y
chr27	17872265	T	G	G	G	K	K
chr27	17872303	C	G	G	G	S	S
chr27	17872317	G	A	A	A	R	R
chr27	17872333	T	C	C	C	Y	Y
chr27	17872605	T	C	C	C	Y	Y
chr27	17872721	A	C	C	C	M	M
chr27	17872732	C	T	T	T	Y	Y
chr27	17872829	C	T	T	T	Y	Y
chr27	17872867	T	C	C	C	Y	Y
chr27	17872920	T	G	G	G	K	K
chr27	17872997	T	C	C	C	Y	Y
chr27	17873023	A	T	T	T	W	W
chr27	17873188	G	A	A	A	R	R
chr27	17873214	G	T	T	T	K	K
chr27	17873226	G	A	A	A	R	R
chr27	17873244	A	G	G	G	R	R
chr27	17873268	A	G	G	G	R	R
chr27	17873335	G	G	G	G	A	G
chr27	17873349	C	T	C	T	Y	Y
chr27	17873388	T	C	C	C	C	C
chr27	17873391	C	T	T	T	Y	Y
chr27	17873397	A	T	T	T	W	W
chr27	17873522	T	A	A	A	W	W
chr27	17873735	T	C	C	C	C	C
chr27	17873832	G	G	G	R	G	G
chr27	17873973	T	T	T	T	T	T
chr27	17873984	T	T	T	T	T	Y
chr27	17874177	C	G	G	G	S	S
chr27	17874333	G	A	A	A	A	A
chr27	17874605	C	T	T	T	Y	Y
chr27	17874871	C	T	T	T	Y	Y
chr27	17874916	G	A	A	A	R	R
chr27	17874976	G	A	A	A	A	A
chr27	17875010	C	A	A	A	A	A
chr27	17875026	A	C	A	C	M	M
chr27	17875148	C	C	C	C	Y	Y
chr27	17875158	T	A	A	A	W	W
chr27	17875186	T	C	C	C	Y	Y
chr27	17875201	C	C	C	C	Y	Y
chr27	17875202	G	A	A	A	R	R
chr27	17875237	C	T	T	T	Y	Y
chr27	17875259	C	A	A	A	M	M
chr27	17875448	C	A	A	A	M	M
chr27	17875868	A	T	T	T	W	W
chr27	17876893	G	T	T	T	K	K
chr27	17878463	T	C	C	C	C	C
chr27	17878907	C	T	T	T	Y	Y
chr27	17879005	A	T	T	T	W	W
chr27	17879131	T	C	C	C	Y	Y
chr27	17879617	C	C	C	M	C	C
chr27	17880422	A	T	A	T	T	T
chr27	17880963	G	G	G	G	K	G
chr27	17881073	T	G	T	G	G	G
chr27	17881268	T	T	T	T	K	K
chr27	17881309	C	T	C	C	T	T
chr27	17881488	G	C	G	G	G	G
chr27	17882460	G	A	A	G	G	G
chr27	17882853	T	C	T	T	T	T
chr27	17882859	A	G	A	A	A	A
chr27	17883093	A	G	A	A	A	A
chr27	17883408	C	T	C	C	C	C
chr27	17883814	T	C	C	C	Y	T
chr27	17883909	A	G	G	G	R	R
chr27	17884166	C	C	C	C	C	Y
chr27	17884755	G	G	G	G	G	G
chr27	17884980	A	A	A	A	G	A
chr27	17885118	A	G	A	A	A	A
chr27	17885142	A	T	A	A	A	A
chr27	17885258	A	G	A	A	A	A
chr27	17885331	A	C	C	A	A	A
chr27	17885392	C	T	T	T	Y	C
chr27	17885556	C	C	C	S	C	C
chr27	17885700	T	C	C	C	Y	Y
chr27	17885774	G	A	A	A	R	R
chr27	17885998	A	T	T	T	T	T
chr27	17886213	C	T	T	T	Y	Y
chr27	17886235	C	C	C	C	Y	Y
chr27	17886543	A	T	T	T	T	T
chr27	17886586	T	T	T	T	T	T
chr27	17886925	G	G	G	G	G	G
chr27	17886971	C	A	C	A	M	M
chr27	17887060	T	T	T	K	T	T
chr27	17890043	A	G	G	G	R	R
chr27	17890651	T	A	A	A	W	W
chr27	17890786	A	G	G	G	G	G
chr27	17891230	C	G	G	G	S	S
chr27	17891444	A	G	G	G	G	G
chr27	17891491	C	T	T	T	T	T
chr27	17891761	T	C	C	C	C	C
chr27	17891927	G	A	A	A	R	R
chr27	17891966	C	T	T	T	T	T
chr27	17893431	G	T	T	T	K	K
chr27	17893888	A	T	T	T	W	W
chr27	17895359	T	T	T	T	Y	Y
chr27	17895717	C	T	T	T	Y	Y
chr27	17896022	G	T	T	G	G	G
chr27	17896109	A	A	A	A	R	R
chr27	17896324	C	T	T	C	C	C
chr27	17896502	A	G	G	G	G	G
chr27	17896537	T	C	C	C	C	C
chr27	17896707	C	A	A	C	C	C
chr27	17896790	G	A	A	G	G	G
chr27	17897102	T	C	C	T	T	T
chr27	17897967	T	T	T	C	C	C
chr27	17898156	C	T	T	T	T	T
chr27	17898165	C	T	T	T	T	T
chr27	17899202	G	A	A	A	R	R
chr27	17899595	G	G	G	A	R	R
chr27	17899644	C	C	C	A	M	M
chr27	17899763	A	C	C	C	M	M
chr27	17899984	A	C	C	C	M	M
chr27	17900003	A	C	C	C	M	M
chr27	17900076	A	G	G	A	A	A
chr27	17900083	A	T	T	T	W	W
chr27	17900674	C	T	T	T	T	T
chr27	17901260	T	C	C	C	C	C
chr27	17902207	G	G	G	A	A	A
chr27	17902395	C	C	C	T	T	T
chr27	17902486	C	C	C	T	T	T
chr27	17902644	C	A	A	C	C	C
chr27	17902762	T	C	C	C	C	C
chr27	17902874	A	G	G	A	A	A
chr27	17903002	C	C	C	T	T	T
chr27	17903183	A	T	T	T	T	T
chr27	17903216	A	C	C	C	C	C
chr27	17903256	C	T	T	C	C	C
chr27	17903321	A	G	G	A	A	A
chr27	17903556	C	T	T	C	C	C
chr27	17903683	G	G	G	A	A	A
chr27	17903713	C	T	T	T	T	T
chr27	17903752	A	C	C	A	A	A
chr27	17903797	C	T	T	C	C	C
chr27	17903951	A	T	T	T	T	T
chr27	17904035	A	G	G	G	G	G
chr27	17904441	C	T	T	C	C	C
chr27	17905160	C	T	T	T	T	T
chr27	17905174	G	A	A	A	A	A
chr27	17905188	C	C	T	T	T	T
chr27	17907333	C	G	G	G	G	G
chr27	17908100	A	G	G	G	G	G
chr27	17908184	T	G	G	G	G	G
chr27	17908637	C	T	T	T	T	T
chr27	17908712	C	T	T	T	T	T
chr27	17908723	C	T	T	T	T	T
chr27	17908741	A	G	G	G	G	G
chr27	17908763	G	A	A	A	A	A
chr27	17908794	G	T	T	T	T	T
chr27	17909265	A	G	G	G	G	G
chr27	17909880	A	G	G	G	G	G
chr27	17909947	A	T	T	T	T	T
chr27	17910836	G	A	A	A	A	A
chr27	17911947	A	C	C	C	C	C
chr27	17912037	T	G	G	G	G	G
chr27	17912079	G	T	T	T	T	T
chr27	17912307	C	G	G	G	G	G
chr27	17912360	T	C	C	C	C	C
chr27	17912425	T	G	G	G	G	G
chr27	17912478	A	A	A	A	G	A
chr27	17912553	G	A	G	G	G	G
chr27	17912556	A	A	A	A	A	G
chr27	17912733	A	G	G	G	G	G
chr27	17912796	C	C	C	T	Y	Y
chr27	17913319	A	G	G	G	G	G
chr27	17914615	T	C	C	C	C	C
chr27	17914677	T	C	T	T	C	T
chr27	17914706	A	G	A	A	G	A
chr27	17914710	C	T	C	C	T	C
chr27	17914712	A	G	A	A	G	A
chr27	17914721	G	T	G	G	T	G
chr27	17914747	C	C	C	T	T	T
chr27	17914766	G	C	C	C	C	C
chr27	17914984	T	T	T	T	C	T
chr27	17914998	C	C	C	C	T	C
chr27	17915009	G	G	G	G	T	G
chr27	17915014	A	A	A	A	G	A
chr27	17915163	G	A	A	A	A	A
chr27	17915556	C	C	C	C	C	C
chr27	17915646	A	A	A	A	A	A
chr27	17915682	T	C	C	C	C	C
chr27	17915754	T	T	T	A	W	T
chr27	17915906	C	T	T	T	T	T
chr27	17915951	G	A	A	A	A	A
chr27	17916039	T	C	C	C	C	C
chr27	17916047	G	A	A	A	A	A
chr27	17916081	T	C	C	C	C	C
chr27	17916184	A	C	C	C	C	C
chr27	17916204	A	G	G	G	G	G
chr27	17916359	T	G	G	G	G	G
chr27	17916584	A	A	G	A	A	A
chr27	17916714	C	T	C	T	T	T
chr27	17916747	G	T	G	T	T	T
chr27	17916748	A	G	A	G	G	G
chr27	17916795	T	G	G	G	G	G
chr27	17916822	C	A	C	A	A	A
chr27	17916882	T	A	A	A	A	A
chr27	17916924	A	G	G	G	G	G
chr27	17916927	A	C	C	C	C	C
chr27	17916938	A	T	T	T	T	T
chr27	17917030	G	A	A	A	A	A
chr27	17917172	T	C	C	C	C	C
chr27	17917237	C	A	A	A	A	A
chr27	17917240	T	C	C	C	C	C
chr27	17917398	A	T	T	T	T	T
chr27	17917904	G	A	A	A	A	A
chr27	17917908	G	A	A	A	A	A
chr27	17917912	G	G	A	G	G	A
chr27	17917913	A	A	G	A	A	G
chr27	17918158	T	T	T	T	T	T
chr27	17919375	T	C	C	C	C	C
chr27	17919541	T	C	C	C	C	C
chr27	17919665	G	C	C	C	C	C
chr27	17919687	G	T	T	T	T	T
chr27	17920120	G	A	A	A	A	A
chr27	17920172	A	T	T	T	T	T
chr27	17920258	G	A	A	A	A	A
chr27	17920259	T	C	T	C	C	C
chr27	17920409	G	A	A	A	A	A
chr27	17920416	C	T	T	T	T	T
chr27	17920456	T	C	C	C	C	C
chr27	17920569	C	A	A	A	A	A
chr27	17920687	A	G	G	G	G	G
chr27	17920853	A	G	G	G	G	G
chr27	17920875	C	T	T	T	T	T
chr27	17920876	A	G	G	G	G	G
chr27	17921153	C	A	A	A	A	A
chr27	17924854	G	G	G	G	R	R
chr27	17927286	G	G	G	A	R	R
chr27	17927762	A	A	A	G	R	R
chr27	17927877	A	A	A	G	A	A
chr27	17927931	A	A	A	C	A	A
chr27	17927965	T	T	T	C	Y	Y
chr27	17928098	G	G	G	A	R	R
chr27	17928146	G	G	G	A	R	R
chr27	17928235	C	C	C	A	M	M
chr27	17928246	A	A	A	A	A	A
chr27	17928248	A	A	A	G	R	R
chr27	17928259	T	T	T	A	T	T
chr27	17928265	C	C	C	A	C	C
chr27	17928267	C	C	C	A	C	C
chr27	17928348	A	A	A	A	A	W
chr27	17928364	A	A	A	G	A	R
chr27	17928370	C	C	C	T	Y	Y
chr27	17928390	A	A	A	G	R	A
chr27	17928421	T	T	T	A	W	T
chr27	17928467	C	C	C	T	C	Y
chr27	17928556	T	T	T	C	Y	Y
chr27	17928689	G	G	G	A	R	R
chr27	17928719	G	G	G	A	R	R
chr27	17928774	C	C	C	G	S	S
chr27	17928812	C	C	C	T	Y	Y
chr27	17928827	T	T	T	C	Y	Y
chr27	17928857	A	A	A	G	R	R
chr27	17928864	T	T	T	C	Y	Y
chr27	17928880	G	G	G	A	R	R
chr27	17928995	C	C	C	T	Y	Y
chr27	17929006	A	A	A	G	R	R
chr27	17929171	C	C	C	G	S	S
chr27	17929221	T	T	T	C	Y	Y
chr27	17929273	C	T	T	C	Y	Y
chr27	17929295	A	A	A	G	R	R
chr27	17929385	T	T	T	C	Y	Y
chr27	17929426	A	A	A	G	R	R
chr27	17929447	C	C	C	G	S	S
chr27	17929514	T	T	T	C	Y	Y
chr27	17929525	C	A	A	A	A	A
chr27	17929531	C	C	C	A	M	M
chr27	17929593	G	T	T	T	T	T
chr27	17929629	G	T	T	T	T	T
chr27	17929646	T	C	C	C	C	C
chr27	17929661	G	G	A	G	A	G
chr27	17929663	G	G	A	G	A	G
chr27	17929817	T	C	C	C	C	C
chr27	17930226	G	G	G	A	R	R
chr27	17931267	T	T	T	A	W	W
chr27	17931584	C	C	C	T	Y	Y
chr27	17931753	C	C	C	T	Y	Y
chr27	17932476	G	G	G	T	K	K
chr27	17933593	C	A	C	A	A	A
chr27	17933594	C	A	C	A	A	A
chr27	17933596	G	C	G	C	C	C
chr27	17933597	T	A	T	A	A	A
chr27	17933636	T	A	A	A	A	A
chr27	17933637	T	A	A	A	A	A
chr27	17933813	A	A	A	R	A	A
chr27	17934829	T	T	T	T	Y	Y
chr27	17935031	C	T	T	C	Y	Y
chr27	17936116	C	C	C	C	C	C
chr27	17936518	C	C	C	T	Y	Y
chr27	17937140	C	C	C	T	Y	Y
chr27	17937635	A	A	A	G	R	R
chr27	17938792	A	A	A	G	R	R
chr27	17941120	A	A	A	T	W	W
chr27	17941466	G	G	G	A	R	R
chr27	17941566	G	G	G	A	R	R
chr27	17941907	C	C	C	G	S	S
chr27	17942776	T	T	T	C	Y	Y
chr27	17943969	A	A	A	C	M	M
chr27	17944018	A	A	A	G	R	R
chr27	17944155	A	A	A	G	R	R
chr27	17944237	C	C	C	A	M	M
chr27	17944422	C	C	C	T	Y	Y
chr27	17944473	T	T	T	C	Y	Y
chr27	17944538	G	G	G	C	S	S
chr27	17944679	T	T	T	C	Y	Y
chr27	17944696	C	C	C	T	Y	Y
chr27	17944910	A	A	A	G	R	R
chr27	17945035	A	A	A	C	M	M
chr27	17945299	C	G	G	C	S	S
chr27	17945459	G	G	G	A	R	R
chr27	17945477	A	C	C	C	C	C
chr27	17945498	A	G	G	G	G	G
chr27	17945765	C	C	C	T	Y	Y
chr27	17945879	T	T	T	G	K	K
chr27	17945977	C	C	C	C	C	C
chr27	17946041	T	T	T	T	T	T
chr27	17946240	C	C	C	T	Y	Y
chr27	17946306	C	C	C	T	Y	Y
chr27	17946360	C	C	C	T	Y	C
chr27	17946463	C	G	S	C	C	C
chr27	17947603	A	C	C	C	C	C
chr27	17947879	T	C	C	C	C	C
chr27	17947962	G	A	A	A	A	A
chr27	17948419	C	C	C	C	C	C
chr27	17948632	C	C	C	C	C	C
chr27	17948744	G	C	C	C	C	C
chr27	17948878	T	T	T	A	W	W
chr27	17948892	T	T	T	T	T	T
chr27	17948951	A	A	A	A	A	A
chr27	17948995	T	C	C	C	C	C
chr27	17949070	A	A	A	A	A	A
chr27	17949450	C	C	C	C	C	C
chr27	17949460	C	C	C	C	C	C
chr27	17949659	A	A	A	A	A	A
chr27	17949956	G	T	T	T	T	T
chr27	17949957	A	T	T	T	T	T
chr27	17950018	G	G	G	G	G	G
chr27	17950155	T	A	A	A	A	A
chr27	17950303	C	C	C	C	C	C
chr27	17950968	A	A	A	A	A	A
chr27	17951006	T	T	T	T	T	T
chr27	17951150	T	T	T	T	T	T
chr27	17951546	G	G	R	G	G	G
chr27	17952241	T	T	T	K	T	T
chr27	17952397	C	C	M	C	C	C
chr27	17952794	G	A	A	A	A	A
chr27	17952829	A	A	A	A	A	A
chr27	17952993	T	T	T	T	T	T
chr27	17954227	G	G	G	T	K	K
chr27	17955033	C	T	T	T	T	T
chr27	17955307	A	G	G	G	G	G
chr27	17955487	G	G	G	G	G	G
chr27	17956109	G	G	G	G	G	G
chr27	17956985	A	G	G	G	G	G
chr27	17959073	T	C	C	C	C	C
chr27	17959556	T	A	A	A	A	A
chr27	17959717	C	T	T	T	T	T
chr27	17959758	T	C	C	C	C	C
chr27	17960763	C	T	T	T	T	T
chr27	17960810	A	G	G	G	G	G
chr27	17961049	C	C	C	C	C	C
chr27	17961081	A	A	A	A	A	A
chr27	17961109	T	T	T	T	T	T
chr27	17961783	G	G	G	G	G	G
chr27	17961958	A	A	A	A	A	A
chr27	17962000	A	G	G	G	G	G
chr27	17962128	A	G	G	G	G	G
chr27	17962137	G	G	G	G	G	G
chr27	17962455	T	C	C	C	C	C
chr27	17962482	G	G	G	G	G	G
chr27	17962552	A	A	A	A	A	A
chr27	17962654	T	C	C	C	C	C
chr27	17962658	G	G	G	G	G	G
chr27	17962844	C	T	T	T	T	T
chr27	17962886	A	T	T	T	T	T
chr27	17963054	T	C	C	C	C	C
chr27	17963371	G	A	A	A	A	A
chr27	17963380	A	G	G	G	G	G
chr27	17963503	G	C	C	C	C	C
chr27	17963546	C	T	T	T	T	T
chr27	17963560	C	T	T	T	T	T
chr27	17963589	C	T	T	T	T	T
chr27	17963600	T	C	C	C	C	C
chr27	17963719	C	T	T	T	T	T
chr27	17963723	A	G	G	G	G	G
chr27	17963770	A	G	G	G	G	G
chr27	17963860	C	T	T	T	T	T
chr27	17963896	A	T	T	T	T	T
chr27	17963954	C	T	T	T	T	T
chr27	17964014	C	C	C	C	C	C
chr27	17964033	G	A	A	A	A	A
chr27	17964075	A	G	G	G	G	G
chr27	17964417	T	T	T	T	T	T
chr27	17964431	A	A	A	A	A	A
chr27	17964464	T	T	T	K	T	T
chr27	17964468	T	T	T	K	T	T
chr27	17964548	A	A	A	A	A	A
chr27	17964557	G	C	C	C	C	C
chr27	17964643	C	C	C	C	C	C
chr27	17964675	A	G	G	G	G	G
chr27	17964769	T	C	C	C	C	C
chr27	17964813	A	A	A	A	A	A
chr27	17964880	G	T	T	T	T	T
chr27	17964930	G	A	A	A	A	A
chr27	17964999	A	G	G	G	G	G
chr27	17965019	C	T	T	T	T	T
chr27	17965023	G	T	T	T	T	T
chr27	17965064	A	A	A	A	A	A
chr27	17965112	A	G	G	G	G	G
chr27	17965318	C	C	C	C	C	C
chr27	17965460	T	A	A	A	A	A
chr27	17965465	C	C	C	C	C	C
chr27	17965530	G	A	A	A	A	A
chr27	17965568	A	A	A	A	A	A
chr27	17965635	T	T	T	T	T	T
chr27	17966020	T	A	A	A	A	A
chr27	17966131	G	C	C	C	C	C
chr27	17966282	G	A	A	A	A	A
chr27	17966399	G	T	T	T	T	T
chr27	17966637	A	A	A	A	A	A
chr27	17967307	A	A	A	A	A	A
chr27	17967417	T	T	T	T	T	T
chr27	17967445	C	T	T	T	T	T
chr27	17967752	G	G	G	G	G	G
chr27	17967779	C	T	T	T	T	T
chr27	17967802	G	A	A	A	A	A
chr27	17967824	T	T	T	T	T	T
chr27	17967875	A	A	A	A	A	A
chr27	17968133	G	G	G	G	G	G
chr27	17968604	A	A	A	A	A	A
chr27	17968676	G	T	T	T	T	T
chr27	17968808	G	G	G	G	G	G
chr27	17969140	G	T	T	T	T	T
chr27	17969183	C	T	T	T	T	T
chr27	17969673	A	T	T	T	T	T
chr27	17969674	A	T	T	T	T	T
chr27	17970010	C	C	C	C	C	C
chr27	17970667	T	C	C	C	C	C
chr27	17970672	A	T	A	T	T	T
chr27	17970744	G	G	G	S	G	G
chr27	17971238	A	G	A	G	G	G
chr27	17971259	T	T	T	C	C	C
chr27	17971414	G	A	G	A	R	R
chr27	17971443	C	C	C	C	T	Y
chr27	17974739	C	T	T	T	T	T
chr27	17975558	T	C	C	C	C	C
chr27	17975855	G	C	C	C	C	C
chr27	17976342	G	A	A	A	A	A
chr27	17976794	C	T	T	C	C	C
chr27	17978759	G	A	A	A	A	A
chr27	17978835	C	T	T	T	T	T
chr27	17980607	A	G	A	G	G	G
chr27	17980617	C	A	C	A	A	A
chr27	17980653	C	A	A	A	A	A
chr27	17980674	G	C	C	C	C	C
chr27	17980679	C	T	T	T	T	T
chr27	17980722	T	A	A	A	A	A
chr27	17980760	C	C	S	C	C	C
chr27	17980843	C	T	T	T	T	T
chr27	17980864	T	C	C	C	C	C
chr27	17980940	G	A	G	A	A	A
chr27	17980969	A	T	A	T	T	A
chr27	17981030	A	C	A	C	C	C
chr27	17981640	C	G	G	G	G	G
chr27	17981769	T	A	A	A	A	A
chr27	17981888	C	T	T	T	T	T
chr27	17981904	T	C	C	C	C	C
chr27	17981993	G	A	A	A	A	A
chr27	17982141	T	G	G	G	G	G
chr27	17982147	T	G	G	G	G	G
chr27	17982150	C	A	A	A	A	A
chr27	17982218	G	A	A	A	A	A
chr27	17982661	C	A	A	A	A	A
chr27	17983423	A	G	G	G	G	G
chr27	17983512	G	A	A	A	A	A
chr27	17983825	T	C	C	C	C	C
chr27	17984098	C	T	T	T	T	T
chr27	17984131	A	C	C	C	C	C
chr27	17984374	C	T	C	T	T	T
chr27	17984589	A	G	G	G	G	G
chr27	17984968	C	G	G	G	G	G
chr27	17984969	C	T	T	T	T	T
chr27	17985152	G	A	A	A	A	A
chr27	17985166	T	C	C	C	C	C
chr27	17985544	G	A	A	A	A	A
chr27	17985730	A	G	G	G	G	G
chr27	17986171	A	T	A	A	T	T
chr27	17986172	A	T	A	A	T	T
chr27	17986520	A	G	G	G	G	G
chr27	17986645	C	T	T	T	T	T
chr27	17986652	G	A	A	A	A	A
chr27	17986773	T	C	C	C	C	C
chr27	17986796	T	T	T	T	T	T
chr27	17987174	G	A	A	A	A	A
chr27	17987269	A	T	T	T	T	T
chr27	17988052	T	C	C	C	C	C
chr27	17988070	C	T	T	T	T	T
chr27	17988384	A	G	G	G	G	G
chr27	17988460	T	C	C	C	C	C
chr27	17988601	C	T	T	T	T	T
chr27	17988603	G	C	C	C	C	C
chr27	17988892	A	G	G	G	G	G
chr27	17989234	C	T	T	T	T	T
chr27	17989248	A	T	A	T	T	T
chr27	17989251	A	T	A	T	T	T
chr27	17989252	A	T	A	T	T	T
chr27	17989274	A	T	A	T	T	T
chr27	17989283	A	G	A	G	G	G
chr27	17989403	T	C	C	C	C	C
chr27	17989498	A	G	G	G	G	G
chr27	17989503	A	G	G	G	G	G
chr27	17989646	T	C	C	C	C	C
chr27	17989776	C	T	T	T	T	T
chr27	17989794	T	G	G	G	G	G
chr27	17989928	T	C	C	C	C	C
chr27	17990106	C	A	A	A	A	A
chr27	17990157	A	T	T	T	T	T
chr27	17990172	G	A	A	A	A	A
chr27	17990232	C	G	G	G	G	G
chr27	17990761	C	T	T	T	T	T
chr27	17990926	G	C	C	C	C	C
chr27	17990931	G	A	A	A	A	A
chr27	17990967	G	T	T	T	T	T
chr27	17992028	C	C	C	T	T	T
chr27	17992036	C	T	C	T	T	T
chr27	17992522	A	G	G	G	G	G
chr27	17994775	C	C	M	C	C	C
chr27	17995175	C	T	T	T	T	T
chr27	17995574	G	C	C	C	C	C
chr27	17995661	T	C	C	C	C	C
chr27	17995695	G	A	A	A	A	A
chr27	17995895	A	G	G	G	R	R
chr27	17995903	A	G	G	G	R	R
chr27	17996053	T	C	C	C	Y	Y
chr27	17996226	T	C	C	C	Y	Y
chr27	17996275	T	G	G	G	K	K
chr27	17996328	C	C	C	S	C	C
chr27	17996412	C	A	A	A	M	M
chr27	17996442	T	C	C	C	Y	Y
chr27	17996690	A	T	T	T	W	W
chr27	17996712	G	A	A	A	R	R
chr27	17996782	G	A	A	A	R	R
chr27	17996785	A	G	G	G	R	R
chr27	17996794	T	C	C	C	Y	Y
chr27	17997029	C	T	T	T	Y	Y
chr27	17997311	C	C	C	C	Y	Y
chr27	17997320	C	T	T	T	Y	Y
chr27	17997824	C	A	A	A	M	M
chr27	17998046	T	C	C	C	Y	Y
chr27	17998609	G	T	T	T	K	K
chr27	17998614	T	C	C	C	Y	Y
chr27	17998695	T	A	A	A	W	W
chr27	17998746	T	C	C	C	Y	Y
chr27	17998825	A	C	C	C	M	M
chr27	17998940	C	G	G	G	S	S
chr27	17998977	A	C	C	C	M	M
chr27	17998998	G	T	T	T	K	K
chr27	17999077	A	G	A	G	R	R
chr27	17999078	C	A	C	A	M	M
chr27	17999120	T	C	C	C	T	T
chr27	17999121	A	G	G	G	A	A
chr27	17999149	C	T	T	T	Y	Y
chr27	17999186	A	T	T	T	W	W
chr27	17999209	T	G	G	G	K	K
chr27	17999310	T	C	T	C	Y	Y
chr27	17999322	G	C	G	C	S	S
chr27	17999606	T	A	A	A	W	W
chr27	17999607	T	C	C	C	Y	Y
chr27	17999769	G	A	A	A	R	R
chr27	17999794	G	A	A	A	R	R
chr27	17999816	G	A	A	A	R	R
chr27	17999975	G	A	A	A	R	R
chr27	17999993	A	C	C	C	M	M
chr27	18000094	C	T	T	T	Y	Y
chr27	18000099	C	T	T	T	Y	Y
chr27	18000228	G	A	A	A	R	R
chr27	18000380	G	C	C	C	S	S
chr27	18000390	C	A	A	A	M	M
chr27	18000455	G	T	T	T	K	K
chr27	18000462	C	T	T	T	Y	Y
chr27	18000516	T	G	G	G	K	K
chr27	18000563	A	G	G	G	R	R
chr27	18000668	A	T	T	T	W	W
chr27	18000820	A	G	G	G	R	R
chr27	18000879	T	A	A	A	W	W
chr27	18001025	A	G	G	G	R	R
chr27	18001077	G	G	G	A	R	R
chr27	18001288	A	A	A	G	R	R
chr27	18001312	T	T	T	C	Y	Y
chr27	18001394	C	C	C	T	Y	Y
chr27	18001541	G	G	G	A	G	G
chr27	18002219	A	A	A	G	G	G
chr27	18002220	G	G	G	A	A	A
chr27	18002239	A	A	A	G	G	G
chr27	18002292	G	G	G	T	T	T
chr27	18002318	A	A	A	T	T	T
chr27	18002339	C	C	C	T	T	T
chr27	18002454	C	C	C	T	Y	Y
chr27	18002805	A	A	A	C	C	C
chr27	18002866	A	A	A	G	G	G
chr27	18002881	T	T	T	C	C	C
chr27	18002911	A	A	A	G	G	G
chr27	18003052	G	G	G	T	T	T
chr27	18003148	C	C	C	T	Y	Y
chr27	18003219	G	G	G	T	T	T
chr27	18003242	A	A	A	A	R	R
chr27	18003244	G	G	G	A	A	A
chr27	18003438	G	G	G	G	S	S
chr27	18003509	G	G	G	A	R	R
chr27	18003562	T	T	T	T	Y	Y
chr27	18003578	G	G	G	G	R	R
chr27	18003638	T	T	T	T	Y	Y
chr27	18003692	T	T	T	T	Y	Y
chr27	18003760	A	A	A	A	R	R
chr27	18003908	C	C	C	C	M	M
chr27	18004015	A	A	A	A	R	R
chr27	18004381	A	A	A	G	G	G
chr27	18004604	T	T	T	T	Y	Y
chr27	18004645	T	T	T	T	Y	Y
chr27	18004937	T	T	T	T	Y	Y
chr27	18005129	C	C	C	T	C	T
chr27	18005208	C	C	C	T	C	Y
chr27	18005328	G	G	G	G	G	R
chr27	18005496	C	C	C	T	Y	Y
chr27	18005759	A	A	A	A	A	A
chr27	18005777	T	C	C	T	T	T
chr27	18005898	T	T	T	C	C	C
chr27	18005906	C	C	C	T	Y	Y
chr27	18005910	A	A	A	T	T	T
chr27	18005938	C	C	C	C	Y	Y
chr27	18006023	A	A	A	A	M	M
chr27	18006732	A	G	G	A	A	A
chr27	18006758	A	W	T	A	A	A
chr27	18006759	T	A	A	T	T	T
chr27	18007063	C	C	C	C	Y	Y
chr27	18007212	T	T	T	T	W	W
chr27	18007242	A	A	A	A	M	M
chr27	18007625	C	C	C	T	Y	Y
chr27	18007736	G	A	A	G	G	G
chr27	18008374	C	A	A	C	C	C
chr27	18008393	T	T	T	T	W	W
chr27	18008703	T	T	T	C	C	C
chr27	18009151	C	A	A	C	C	C
chr27	18009669	T	T	T	T	Y	Y
chr27	18010310	T	T	T	C	Y	Y
chr27	18010819	A	G	G	A	R	R
chr27	18010852	C	T	T	C	C	C
chr27	18012513	G	A	A	G	G	G
chr27	18012999	C	C	C	T	Y	Y
chr27	18014700	C	T	T	C	Y	Y
chr27	18015132	A	A	A	T	W	W
chr27	18015385	T	C	C	T	Y	Y
chr27	18015697	T	C	C	T	T	T
chr27	18016596	T	T	T	G	K	K
chr27	18016638	T	T	T	C	Y	Y
chr27	18016702	T	T	T	C	Y	Y
chr27	18016862	G	G	G	T	K	K
chr27	18017326	T	C	C	T	Y	Y
chr27	18017350	G	C	C	G	S	S
chr27	18017441	C	T	T	C	Y	Y
chr27	18017531	A	A	A	T	W	W
chr27	18017619	T	G	G	T	K	K
chr27	18017657	A	G	G	A	R	R
chr27	18017803	A	C	C	A	M	M
chr27	18017845	A	G	G	A	R	R
chr27	18017853	A	G	G	A	R	R
chr27	18017896	A	T	T	A	W	W
chr27	18017960	T	A	A	T	W	W
chr27	18018082	A	G	G	A	R	R
chr27	18018313	A	G	G	A	R	R
chr27	18018618	T	A	A	T	W	W
chr27	18018775	G	A	A	G	R	R
chr27	18019319	G	A	A	G	R	R
chr27	18019740	A	A	A	A	W	W
chr27	18019751	C	C	C	C	Y	C
chr27	18019806	T	T	T	C	Y	Y
chr27	18020001	C	C	C	C	C	C
chr27	18020159	A	A	A	G	R	R
chr27	18020222	T	T	T	C	Y	Y
chr27	18020249	C	C	C	A	A	A
chr27	18020260	C	C	C	T	T	T
chr27	18020973	G	G	G	A	R	R
chr27	18020995	T	A	A	T	W	W
chr27	18022714	C	C	C	C	Y	Y
chr27	18022736	C	C	C	T	Y	Y
chr27	18023361	C	T	T	C	Y	Y
chr27	18023364	A	G	G	A	R	R
chr27	18023386	G	C	C	G	S	S
chr27	18023469	T	C	C	T	Y	Y
chr27	18024181	G	G	T	G	G	G
chr27	18024188	G	T	G	G	G	G
chr27	18024781	G	T	T	G	K	K
chr27	18025151	T	T	T	G	K	K
chr27	18025417	T	T	T	C	Y	Y
chr27	18025792	A	G	G	A	R	R
chr27	18025841	C	A	A	C	M	M
chr27	18025871	G	A	A	G	R	R
chr27	18025900	G	G	G	C	S	S
chr27	18025913	G	T	T	G	K	K
chr27	18026034	G	G	G	C	S	S
chr27	18026164	G	G	G	A	R	R
chr27	18027633	T	A	A	T	W	W
chr27	18030456	T	G	G	T	K	K
chr27	18030847	T	A	A	T	W	W
chr27	18032322	T	T	T	C	Y	Y
chr27	18032516	A	A	A	G	R	R
chr27	18032675	A	G	G	A	R	R
chr27	18032819	C	A	A	C	M	M
chr27	18032837	A	G	G	A	R	R
chr27	18032838	T	C	C	T	Y	Y
chr27	18033030	A	A	A	G	R	R
chr27	18033447	T	C	C	T	Y	Y
chr27	18033652	A	A	A	G	R	R
chr27	18034928	T	T	T	T	T	T
chr27	18034973	C	C	C	A	M	M
chr27	18036472	G	A	A	G	R	R
chr27	18036477	C	T	T	C	Y	Y
chr27	18036511	C	C	C	C	C	C
chr27	18037490	C	C	C	T	Y	Y
chr27	18037506	A	A	A	G	R	R
chr27	18037746	C	G	G	C	S	S
chr27	18037789	T	G	G	T	K	K
chr27	18038142	A	G	G	A	R	R
chr27	18038152	C	T	T	C	Y	Y
chr27	18038397	A	C	C	A	M	M
chr27	18038410	G	A	A	G	R	R
chr27	18038424	C	T	T	C	Y	Y
chr27	18038431	C	A	A	C	M	M
chr27	18038541	C	T	T	C	Y	Y
chr27	18038562	G	A	A	G	R	R
chr27	18038569	G	A	A	G	R	R
chr27	18038642	A	C	C	A	M	M
chr27	18038683	C	A	A	C	M	M
chr27	18039222	A	G	G	A	R	R
chr27	18039338	C	C	C	C	C	C
chr27	18039503	C	C	C	A	M	M
chr27	18042320	T	C	C	T	Y	Y
chr27	18042518	T	G	G	T	T	T
chr27	18043007	T	C	C	T	Y	Y
chr27	18044029	A	A	A	A	A	R
chr27	18044456	G	A	A	G	R	R
chr27	18044793	A	A	A	C	M	M
chr27	18046150	C	C	C	C	C	C
chr27	18046584	G	A	A	G	R	R
chr27	18046915	G	G	G	T	K	K
chr27	18047606	C	C	C	T	Y	Y
chr27	18048208	G	G	G	A	R	R
chr27	18048545	G	G	G	A	R	R
chr27	18048591	C	C	C	T	Y	Y
chr27	18050078	C	C	C	T	T	T
chr27	18050190	C	C	C	A	M	M
chr27	18050544	A	A	A	G	R	R
chr27	18050628	G	G	G	C	S	S
chr27	18050808	T	T	T	C	Y	Y
chr27	18051766	C	C	C	T	Y	Y
chr27	18053254	T	T	T	G	K	K
chr27	18054383	G	G	G	A	R	R
chr27	18054805	T	T	T	C	Y	Y
chr27	18054968	A	A	A	G	R	R
chr27	18055160	C	C	C	T	Y	Y
chr27	18055240	T	T	T	C	Y	Y
chr27	18055751	G	G	G	A	R	R
chr27	18055827	T	T	T	A	W	W
chr27	18056691	A	A	A	G	R	R
chr27	18056821	G	G	G	A	R	R
chr27	18058587	A	A	A	G	R	R
chr27	18062415	A	A	A	T	W	W
chr27	18062538	T	T	T	C	Y	Y
chr27	18062553	C	C	C	G	S	S
chr27	18062719	T	T	T	T	W	W
chr27	18062732	C	C	C	T	Y	Y
chr27	18063268	A	A	A	G	R	R
chr27	18063316	G	G	G	A	R	R
chr27	18063380	G	G	G	A	R	R
chr27	18063413	T	T	T	G	K	K
chr27	18063461	A	A	A	T	W	W
chr27	18064791	G	A	A	G	G	G
chr27	18067043	C	A	A	C	C	C
chr27	18067073	T	T	A	T	T	T
chr27	18067212	C	C	C	T	C	Y
chr27	18067226	A	G	G	A	A	A
chr27	18067873	C	T	T	C	C	C
chr27	18068035	T	G	G	T	T	T
chr27	18068041	G	A	A	G	G	G
chr27	18068221	A	G	G	A	A	A
chr27	18068821	G	A	A	G	G	G
chr27	18069057	T	C	C	T	T	T
chr27	18069173	T	A	T	T	T	T
chr27	18069174	A	T	A	A	A	A
chr27	18069229	G	A	G	G	G	G
chr27	18069877	T	C	C	T	T	T
chr27	18070111	C	T	T	C	C	C
chr27	18070426	G	A	A	G	G	G
chr27	18070538	C	A	A	C	C	C
chr27	18070926	T	C	C	T	T	T
chr27	18071573	G	A	A	G	G	G
chr27	18071734	A	G	G	A	A	A
chr27	18072064	T	A	A	T	T	T
chr27	18072070	T	A	A	T	T	T
chr27	18072166	C	T	T	C	C	C
chr27	18072386	A	G	G	A	A	A
chr27	18072978	T	C	C	T	T	T
chr27	18073393	G	A	A	G	G	G
chr27	18073944	T	C	C	T	T	T
chr27	18074198	C	T	T	C	C	C
chr27	18074334	T	C	C	T	T	T
chr27	18074688	C	A	A	C	C	C
chr27	18074810	T	C	C	C	C	C
chr27	18074811	C	A	A	A	A	A
chr27	18075203	T	C	C	T	T	T
chr27	18076178	G	A	A	G	G	G
chr27	18076306	A	G	G	A	A	A
chr27	18076750	T	C	C	T	T	T
chr27	18076908	C	T	T	C	C	C
chr27	18077656	T	C	C	T	T	T
chr27	18078087	T	C	C	T	T	T
chr27	18078434	G	G	G	G	G	G
chr27	18078536	A	T	T	A	A	A
chr27	18078615	A	C	C	A	A	A
chr27	18078634	C	T	T	C	C	C
chr27	18078707	G	G	G	G	R	R
chr27	18078949	T	C	C	T	T	T
chr27	18079447	G	C	C	G	G	G
chr27	18079605	G	A	A	G	G	G
chr27	18079707	G	T	G	G	G	G
chr27	18079733	G	G	G	G	G	G
chr27	18079813	T	G	T	T	T	T
chr27	18079818	T	C	T	T	T	T
chr27	18080058	A	A	A	R	A	A
chr27	18080286	A	C	C	A	A	A
chr27	18080288	A	C	C	A	A	A
chr27	18080466	T	C	C	T	T	T
chr27	18080506	A	G	G	A	A	A
chr27	18081227	A	G	G	A	A	A
chr27	18081244	G	A	A	G	G	G
chr27	18081474	G	T	T	G	K	K
chr27	18081558	T	C	C	T	Y	Y
chr27	18081591	A	G	G	A	R	R
chr27	18081645	A	G	G	A	R	R
chr27	18081662	A	G	G	A	R	R
chr27	18081748	C	T	T	C	Y	Y
chr27	18081832	A	G	A	A	R	R
chr27	18082121	T	C	C	T	T	T
chr27	18082203	C	G	G	C	C	C
chr27	18082268	C	T	T	C	Y	Y
chr27	18082280	A	G	G	A	R	R
chr27	18082313	T	C	C	T	T	T
chr27	18082427	A	G	G	A	R	R
chr27	18082470	A	A	A	A	R	R
chr27	18082732	A	G	G	A	R	R
chr27	18083041	T	G	G	T	T	T
chr27	18083086	A	A	A	A	R	R
chr27	18083816	A	G	G	A	R	R
chr27	18083843	G	A	A	G	R	R
chr27	18084205	A	A	A	A	R	R
chr27	18084511	A	G	G	A	R	R
chr27	18084742	C	T	T	C	C	C
chr27	18085452	T	G	G	T	K	K
chr27	18085718	A	A	A	A	M	M
chr27	18085756	G	A	A	G	G	G
chr27	18085769	T	A	A	T	T	T
chr27	18085813	G	T	T	G	G	G
chr27	18085894	T	C	C	T	T	T
chr27	18085899	A	T	T	A	A	A
chr27	18085903	G	A	A	G	G	G
chr27	18085904	A	T	T	A	A	A
chr27	18085984	A	G	G	A	R	R
chr27	18085997	T	T	T	T	Y	Y
chr27	18086070	G	G	G	G	R	R
chr27	18086160	T	T	T	T	K	K
chr27	18086200	T	T	T	T	Y	Y
chr27	18086231	G	C	C	G	S	S
chr27	18086281	A	A	A	A	M	M
chr27	18086388	A	A	A	A	M	M
chr27	18086416	T	T	T	T	Y	Y
chr27	18086445	G	G	G	G	R	R
chr27	18086551	C	C	C	C	Y	Y
chr27	18086600	A	A	A	A	M	M
chr27	18086602	T	T	T	T	K	K
chr27	18086653	T	T	T	T	W	W
chr27	18086683	T	C	C	T	T	T
chr27	18086752	C	C	C	C	Y	Y
chr27	18086965	G	G	G	G	R	R
chr27	18087106	C	G	G	C	C	C
chr27	18087129	A	T	T	A	A	A
chr27	18087816	T	T	T	T	K	K
chr27	18087839	G	G	G	G	R	R
chr27	18087871	A	A	A	A	M	M
chr27	18088056	C	C	C	C	Y	Y
chr27	18088104	C	C	C	C	Y	Y
chr27	18088121	G	G	G	G	R	R
chr27	18088217	G	G	G	G	R	R
chr27	18088263	T	T	T	T	Y	Y
chr27	18088543	T	C	C	C	C	C
chr27	18088560	T	T	T	T	K	K
chr27	18089174	C	C	C	C	Y	Y
chr27	18089181	T	T	T	C	Y	Y
chr27	18090759	C	C	C	C	Y	Y
chr27	18091135	A	A	A	A	R	R
chr27	18092532	T	T	T	T	Y	Y
chr27	18092592	C	C	M	C	C	C
chr27	18093913	A	A	A	A	R	R
chr27	18096874	T	T	T	T	Y	Y
chr27	18097251	A	A	A	A	M	M
chr27	18097365	G	G	G	G	S	S
chr27	18097505	A	A	A	A	R	R
chr27	18097628	A	A	A	A	R	R
chr27	18097896	A	A	A	A	R	R
chr27	18097994	C	C	C	C	S	S
chr27	18098221	T	T	T	T	K	K
chr27	18098232	A	A	A	A	M	M
chr27	18098300	C	C	C	C	M	M
chr27	18098425	A	A	A	A	R	A
chr27	18098474	C	C	C	C	Y	Y
chr27	18098607	T	T	T	T	Y	Y
chr27	18098641	C	C	C	C	Y	Y
chr27	18098753	G	G	G	G	R	G
chr27	18098771	C	C	C	C	Y	C
chr27	18098930	T	T	T	T	Y	T
chr27	18098976	T	T	T	T	W	T
chr27	18098977	T	T	T	T	W	T
chr27	18099114	C	C	C	C	Y	C
chr27	18099142	A	A	A	A	R	A
chr27	18099182	G	G	G	G	R	R
chr27	18099241	G	G	G	G	R	R
chr27	18099327	C	C	C	C	M	M
chr27	18099342	T	T	T	T	Y	Y
chr27	18099343	G	G	G	G	R	R
chr27	18099451	T	T	T	T	K	K
chr27	18099523	T	T	T	T	Y	Y
chr27	18099531	T	T	T	T	Y	T
chr27	18099586	T	T	T	T	W	W
chr27	18099655	A	A	A	A	A	A
chr27	18099662	T	T	T	T	K	K
chr27	18099775	A	A	A	A	M	M
chr27	18099789	G	G	G	G	R	G
chr27	18100195	C	C	C	C	M	M
chr27	18100632	A	A	A	A	R	A
chr27	18100668	T	T	T	T	W	W
chr27	18100681	A	A	A	A	W	A
chr27	18100781	G	G	G	G	R	R
chr27	18100783	T	T	T	T	Y	Y
chr27	18100849	C	C	C	C	M	M
chr27	18100910	C	C	C	C	Y	Y
chr27	18101123	T	T	T	T	T	T
chr27	18103611	G	G	G	G	G	A
chr27	18103646	G	G	G	G	G	T
chr27	18103655	A	A	A	A	A	G
chr27	18103672	A	A	A	A	A	G
chr27	18103702	G	G	G	G	G	R
chr27	18104651	T	T	T	T	W	W
chr27	18104687	A	A	A	A	W	W
chr27	18105303	T	T	T	T	Y	Y
chr27	18105370	C	C	C	C	Y	Y
chr27	18105496	A	A	A	A	M	M
chr27	18105532	C	C	C	C	M	M
chr27	18105912	A	A	A	A	W	W
chr27	18105980	G	G	G	G	R	R
chr27	18105983	G	G	G	G	R	R
chr27	18106058	A	A	A	A	M	M
chr27	18106188	C	C	C	C	S	S
chr27	18106209	G	G	G	G	K	K
chr27	18106868	C	C	C	C	Y	Y
chr27	18106873	T	C	C	C	C	C
chr27	18106978	A	A	A	A	W	W
chr27	18107126	T	T	T	T	K	K
chr27	18107362	A	A	A	A	R	R
chr27	18107518	G	G	G	G	K	K
chr27	18107622	G	G	G	G	K	K
chr27	18108079	G	G	G	G	R	R
chr27	18108152	A	A	A	A	M	M
chr27	18108505	A	A	A	A	R	R
chr27	18109266	T	T	T	T	Y	Y
chr27	18109600	A	A	A	A	R	R
chr27	18110095	T	T	T	T	W	W
chr27	18110330	G	G	G	G	R	R
chr27	18111192	T	T	T	T	W	W
chr27	18111220	G	G	G	G	R	R
chr27	18111564	T	T	T	T	Y	Y
chr27	18111637	A	A	A	A	R	R
chr27	18111979	A	A	A	A	R	R
chr27	18112003	C	C	C	C	Y	Y
chr27	18112059	G	G	G	G	R	R
chr27	18112114	T	T	T	T	K	K
chr27	18112354	A	A	A	A	W	W
chr27	18112542	T	C	C	T	T	T
chr27	18114183	G	G	G	G	R	R
chr27	18114254	A	A	A	A	R	R
chr27	18114648	A	A	A	A	R	R
chr27	18115030	G	G	G	G	K	K
chr27	18115124	G	G	G	T	K	K
chr27	18115752	C	C	M	C	C	C
chr27	18116310	T	T	T	T	T	T
chr27	18116311	T	T	T	T	T	T
chr27	18116815	A	A	A	A	A	A
chr27	18118950	G	G	G	G	G	G
chr27	18119291	T	T	T	T	T	G
chr27	18122789	C	C	C	C	Y	C
chr27	18122957	T	T	T	T	Y	Y
chr27	18122958	A	A	A	A	R	R
chr27	18123892	G	G	G	G	G	G
chr27	18124040	A	A	A	A	A	A
chr27	18124061	C	C	C	C	C	C
chr27	18124084	C	C	C	C	C	C
chr27	18124628	G	G	G	G	G	G
chr27	18124673	T	T	T	A	W	W
chr27	18124953	C	C	C	C	Y	Y
chr27	18125326	G	G	G	G	G	G
chr27	18125477	T	T	T	T	T	T
chr27	18125486	G	G	G	G	R	R
chr27	18125831	C	C	C	C	C	C
chr27	18126092	T	T	T	T	K	K
chr27	18126647	G	G	G	G	K	K
chr27	18126898	T	T	T	T	Y	Y
chr27	18126933	T	T	T	T	Y	Y
chr27	18126974	C	C	C	C	Y	Y
chr27	18127147	G	G	G	G	R	R
chr27	18127239	T	T	T	T	K	K
chr27	18127430	C	C	C	C	M	C
chr27	18127565	G	G	G	G	R	R
chr27	18127819	C	C	C	C	C	C
chr27	18128113	T	T	T	K	T	T
chr27	18128179	A	A	A	A	A	A
chr27	18128212	A	A	A	A	A	A
chr27	18128389	T	T	T	T	Y	Y
chr27	18129386	C	C	C	C	M	M
chr27	18130353	A	A	A	A	R	R
chr27	18130663	G	A	A	G	G	G
chr27	18131103	T	C	C	T	Y	Y
chr27	18131843	T	T	T	T	Y	Y
chr27	18132492	C	T	T	C	C	C
chr27	18132517	A	A	A	A	R	R
chr27	18132857	G	G	G	G	R	R
chr27	18133882	C	A	A	C	C	C
chr27	18134380	T	T	T	T	T	T
chr27	18134453	A	C	C	A	A	A
chr27	18134508	A	C	C	A	A	A
chr27	18134863	G	G	G	G	G	G
chr27	18135078	A	A	W	A	A	A
chr27	18135079	T	T	W	T	T	T
chr27	18135313	T	C	C	T	Y	Y
chr27	18135423	C	G	G	C	C	C
chr27	18135443	G	A	A	G	G	G
chr27	18135477	T	C	C	T	T	T
chr27	18135485	C	T	T	C	C	C
chr27	18135605	T	T	T	C	C	C
chr27	18135614	T	T	T	C	C	C
chr27	18136104	C	C	C	C	C	C
chr27	18137374	C	T	T	C	C	C
chr27	18137430	C	T	C	C	C	C
chr27	18137467	T	A	T	T	T	T
chr27	18137587	C	T	T	C	C	C
chr27	18137752	A	G	G	A	A	A
chr27	18138154	G	G	G	G	R	R
chr27	18138592	C	A	A	C	C	C
chr27	18138997	G	G	G	C	C	C
chr27	18139404	G	A	A	G	G	G
chr27	18141366	G	G	G	A	A	A
chr27	18141599	A	C	C	A	A	A
chr27	18141938	G	G	G	A	A	A
chr27	18142177	G	G	G	G	R	G
chr27	18143737	A	A	A	G	G	G
chr27	18143863	C	A	A	C	C	C
chr27	18143970	G	G	G	A	A	A
chr27	18144004	A	A	A	C	C	C
chr27	18144018	G	G	G	A	A	A
chr27	18144042	A	A	A	G	G	G
chr27	18144146	A	A	A	T	T	T
chr27	18144456	A	G	G	A	A	A
chr27	18144755	G	G	G	A	A	A
chr27	18145007	C	C	C	T	T	T
chr27	18145131	C	C	C	T	T	T
chr27	18145737	A	T	T	A	A	A
chr27	18146111	G	G	G	A	A	A
chr27	18146349	T	T	T	K	T	T
chr27	18146551	C	T	T	C	C	C
chr27	18146708	C	A	A	C	C	C
chr27	18147479	A	A	A	G	R	R
chr27	18147645	A	G	G	G	G	G
chr27	18147666	C	T	T	T	T	T
chr27	18147871	C	T	T	C	C	C
chr27	18147900	A	G	G	A	A	A
chr27	18148262	A	G	G	G	G	G
chr27	18148298	C	T	T	C	C	C
chr27	18148308	A	A	A	G	G	G
chr27	18148880	T	C	C	T	T	T
chr27	18148955	A	A	A	G	G	G
chr27	18149020	C	C	C	T	T	T
chr27	18149054	A	G	G	G	G	G
chr27	18149057	A	A	A	G	G	G
chr27	18149381	G	T	T	G	G	G
chr27	18149523	T	T	T	A	A	A
chr27	18149704	C	C	C	T	T	T
chr27	18149907	G	G	G	A	A	A
chr27	18149956	T	T	T	C	C	C
chr27	18150005	C	A	A	C	C	C
chr27	18150008	T	A	A	T	T	T
chr27	18150327	C	A	A	A	A	A
chr27	18150378	A	G	G	G	G	G
chr27	18150607	G	A	G	G	G	G
chr27	18151191	G	A	G	A	A	A
chr27	18151424	C	C	M	C	C	C
chr27	18151451	A	G	G	G	G	G
chr27	18151902	G	G	G	G	R	R
chr27	18152405	G	G	G	T	T	T
chr27	18152793	G	A	A	A	A	A
chr27	18153475	G	A	A	G	G	G
chr27	18153555	A	T	T	A	A	A
chr27	18153673	C	T	T	C	C	C
chr27	18154174	A	A	A	G	G	G
chr27	18154236	G	G	G	C	C	C
chr27	18155440	C	G	G	G	G	G
chr27	18155441	C	A	A	A	A	A
chr27	18155444	T	A	A	A	A	A
chr27	18155445	A	C	C	C	C	C
chr27	18155544	G	A	A	A	A	A
chr27	18155747	T	C	C	C	C	C
chr27	18155885	A	G	G	A	A	A
chr27	18156436	A	G	G	A	A	A
chr27	18156800	A	T	T	A	A	A
chr27	18157190	C	A	C	C	C	C
chr27	18157278	T	C	T	T	T	T
chr27	18157314	T	T	T	T	W	W
chr27	18157496	T	C	T	T	T	T
chr27	18157555	C	T	T	C	C	C
chr27	18157595	G	A	A	G	G	G
chr27	18158025	A	G	G	A	A	A
chr27	18158182	G	C	C	G	G	G
chr27	18158187	G	A	A	G	G	G
chr27	18158267	G	A	A	G	G	G
chr27	18159036	G	G	G	G	R	R
chr27	18159273	T	C	C	T	T	T
chr27	18159434	G	A	A	G	G	G
chr27	18160164	A	G	G	A	A	A
chr27	18160337	G	G	K	G	G	G
chr27	18160635	T	C	C	T	T	T
chr27	18160999	A	G	G	G	G	G
chr27	18161028	T	C	C	T	T	T
chr27	18161051	G	T	T	T	T	T
chr27	18161172	A	G	G	A	A	A
chr27	18161194	G	T	T	G	G	G
chr27	18161373	G	A	A	G	G	G
chr27	18161433	A	G	G	A	A	A
chr27	18161434	C	T	T	C	C	C
chr27	18161435	A	G	G	A	A	A
chr27	18161879	C	C	C	C	Y	Y
chr27	18163701	C	C	C	T	Y	Y
chr27	18163767	G	G	G	G	R	R
chr27	18166015	G	A	A	A	R	R
chr27	18166318	C	G	G	G	G	G
chr27	18166463	T	T	T	T	Y	Y
chr27	18166576	C	C	C	C	Y	Y
chr27	18166651	T	T	T	T	W	W
chr27	18167226	C	C	C	C	Y	Y
chr27	18167535	G	A	A	A	R	R
chr27	18167686	T	C	C	C	Y	Y
chr27	18167796	T	T	T	T	Y	Y
chr27	18167988	T	T	T	T	Y	Y
chr27	18168267	T	T	T	T	Y	Y
chr27	18168308	C	Y	C	C	C	C
chr27	18168309	T	Y	T	T	T	T
chr27	18169212	C	T	T	T	Y	Y
chr27	18169492	G	G	G	G	S	S
chr27	18169581	C	C	C	C	Y	Y
chr27	18169590	C	C	C	C	Y	Y
chr27	18169827	T	T	T	T	Y	Y
chr27	18170001	T	T	T	T	Y	Y
chr27	18170069	T	T	T	T	Y	Y
chr27	18170294	A	A	A	A	R	R
chr27	18170317	A	A	A	A	R	R
chr27	18170343	T	T	T	T	Y	Y
chr27	18170353	T	T	T	T	Y	Y
chr27	18170538	G	T	T	T	T	T
chr27	18170635	T	T	T	T	K	K
chr27	18170664	A	A	A	A	M	M
chr27	18170793	C	C	C	C	Y	Y
chr27	18171002	A	A	A	A	W	W
chr27	18171061	T	C	C	C	Y	Y
chr27	18171366	T	C	C	C	Y	Y
chr27	18171372	G	A	A	A	R	R
chr27	18171389	T	G	G	G	G	G
chr27	18171420	C	C	C	C	Y	Y
chr27	18171454	G	A	A	A	R	R
chr27	18171462	T	C	C	C	Y	Y
chr27	18171512	T	T	T	T	Y	Y
chr27	18171538	A	T	A	T	T	T
chr27	18171555	C	C	C	C	Y	Y
chr27	18171587	G	G	G	G	R	R
chr27	18171588	A	T	A	T	W	W
chr27	18171604	T	A	T	A	W	W
chr27	18171637	A	G	G	G	A	A
chr27	18171645	A	G	G	G	A	A
chr27	18171646	A	C	C	C	A	A
chr27	18171712	C	C	C	C	S	S
chr27	18171724	A	A	A	A	W	W
chr27	18171751	C	T	T	T	Y	Y
chr27	18171929	T	T	T	T	Y	Y
chr27	18171995	G	G	G	G	R	R
chr27	18172203	G	G	G	G	R	R
chr27	18172496	C	C	C	C	M	M
chr27	18172959	T	A	A	A	T	A
chr27	18173493	A	A	A	A	R	R
chr27	18173788	C	C	C	C	S	S
chr27	18173856	G	G	G	K	G	G
chr27	18173982	A	A	A	A	R	R
chr27	18176394	C	T	T	T	T	T
chr27	18177260	T	T	T	T	W	W
chr27	18177512	C	C	C	C	Y	C
chr27	18177525	T	C	T	T	C	C
chr27	18177567	T	G	T	G	K	K
chr27	18177681	T	T	T	T	Y	Y
chr27	18177868	G	G	G	G	K	K
chr27	18178062	A	A	A	A	M	M
chr27	18178442	T	T	T	T	Y	Y
chr27	18178450	C	C	C	C	Y	Y
chr27	18178477	G	G	G	G	R	R
chr27	18178503	A	C	C	C	C	C
chr27	18178590	G	G	G	G	R	R
chr27	18178932	C	C	C	C	Y	Y
chr27	18179066	C	T	T	T	Y	Y
chr27	18179094	G	T	T	T	T	T
chr27	18179129	T	G	G	G	G	G
chr27	18179191	C	C	C	T	Y	Y
chr27	18179310	A	G	G	A	R	R
chr27	18179566	G	T	T	G	K	K
chr27	18179636	A	G	G	A	R	R
chr27	18179671	G	A	A	G	R	R
chr27	18180661	C	T	T	C	Y	Y
chr27	18181077	T	C	C	T	Y	Y
chr27	18182494	G	C	C	G	S	S
chr27	18183059	T	T	T	T	T	T
chr27	18183070	A	R	A	A	A	A
chr27	18183079	T	C	T	T	T	T
chr27	18183124	G	G	G	G	R	R
chr27	18183378	A	A	A	G	R	R
chr27	18183681	C	T	T	C	Y	Y
chr27	18183689	A	G	G	A	A	A
chr27	18183746	T	A	A	T	T	T
chr27	18183979	G	G	G	G	S	S
chr27	18184010	A	A	A	A	M	M
chr27	18184168	C	T	T	T	Y	Y
chr27	18184407	C	T	T	C	C	C
chr27	18185390	C	G	G	C	S	S
chr27	18185646	G	G	G	G	R	R
chr27	18185992	G	T	T	G	K	K
chr27	18186065	A	G	G	A	A	A
chr27	18186445	A	A	A	A	R	R
chr27	18186880	G	A	A	G	R	R
chr27	18187409	T	C	C	T	T	T
chr27	18187839	G	A	A	G	G	G
chr27	18188161	T	T	T	T	Y	Y
chr27	18188278	T	C	C	T	T	T
chr27	18188951	G	A	A	G	G	G
chr27	18189006	G	G	G	G	R	R
chr27	18189321	T	G	G	T	K	K
chr27	18189630	C	C	C	C	C	C
chr27	18191671	G	A	A	G	G	G
chr27	18191746	G	G	G	G	R	R
chr27	18192165	G	G	G	C	C	C
chr27	18192340	G	A	A	G	G	G
chr27	18192436	C	C	C	C	Y	Y
chr27	18192485	G	A	A	G	G	G
chr27	18192507	G	C	C	G	G	G
chr27	18192998	G	A	A	G	R	R
chr27	18193985	G	C	C	C	C	C
chr27	18193993	T	C	C	T	T	T
chr27	18194045	G	G	G	G	R	R
chr27	18194937	G	A	A	G	G	G
chr27	18195026	A	A	A	G	R	R
chr27	18195063	C	T	T	C	C	C
chr27	18195443	G	G	G	G	R	R
chr27	18195542	A	T	T	A	W	W
chr27	18195618	C	C	C	T	Y	Y
chr27	18196001	G	A	A	G	R	R
chr27	18196037	C	C	C	T	Y	Y
chr27	18196198	A	A	A	G	R	R
chr27	18196202	C	C	C	G	G	G
chr27	18196292	C	T	C	C	C	C
chr27	18196450	A	A	A	C	C	C
chr27	18196459	T	T	T	A	A	A
chr27	18196662	C	C	C	C	A	A
chr27	18196669	T	T	T	A	A	A
chr27	18196720	A	A	A	A	R	R
chr27	18196941	A	G	G	A	R	R
chr27	18197043	G	C	C	G	S	S
chr27	18197057	C	A	A	C	C	C
chr27	18197223	C	C	C	C	Y	Y
chr27	18197224	T	T	T	T	W	W
chr27	18197226	C	T	T	C	C	C
chr27	18197328	C	G	G	C	C	C
chr27	18197401	G	A	G	G	G	G
chr27	18197408	A	G	A	A	A	A
chr27	18197410	G	C	G	G	G	G
chr27	18197470	G	G	G	G	R	G
chr27	18197491	G	A	G	G	G	G
chr27	18197512	C	C	C	C	Y	C
chr27	18197620	T	C	C	T	T	T
chr27	18197718	A	G	G	A	A	A
chr27	18197992	T	T	T	C	C	C
chr27	18198032	T	T	T	C	Y	Y
chr27	18198050	A	A	A	A	R	R
chr27	18198075	A	C	C	A	A	A
chr27	18198228	A	A	A	G	G	G
chr27	18198304	G	G	G	A	R	R
chr27	18198347	G	A	A	G	G	G
chr27	18198368	T	C	C	T	T	T
chr27	18198489	G	S	G	G	G	G
chr27	18198526	T	T	T	T	K	T
chr27	18198573	G	A	A	G	G	G
chr27	18198580	C	C	C	C	Y	Y
chr27	18199139	A	G	G	A	A	A
chr27	18199377	A	A	A	T	T	T
chr27	18199504	C	C	C	C	Y	Y
chr27	18200002	C	C	C	C	Y	Y
chr27	18200202	A	A	A	A	R	R
chr27	18200288	C	C	C	C	Y	Y
chr27	18200300	G	G	G	G	S	S
chr27	18200303	G	G	G	G	R	R
chr27	18200356	A	G	G	A	A	A
chr27	18200375	C	G	G	C	C	C
chr27	18200602	G	G	G	G	G	G
chr27	18201537	C	C	C	C	Y	Y
chr27	18201874	G	G	G	G	K	K
chr27	18202245	C	G	G	G	G	G
chr27	18202246	C	G	G	C	C	S
chr27	18202258	C	T	T	T	T	T
chr27	18202525	A	A	A	T	W	W
chr27	18202994	G	A	A	G	R	R
chr27	18203296	G	C	C	G	S	S
chr27	18203615	A	A	A	R	A	A
chr27	18203928	A	T	T	A	W	W
chr27	18204507	C	G	G	C	C	C
chr27	18204648	T	T	T	T	Y	Y
chr27	18205531	G	A	A	G	G	G
chr27	18207012	A	G	G	A	R	R
chr27	18207512	A	T	T	A	W	W
chr27	18207568	T	T	T	A	W	W
chr27	18207618	G	G	G	A	R	R
chr27	18207978	A	T	T	A	A	A
chr27	18208092	G	C	C	C	S	S
chr27	18208286	C	T	T	C	C	C
chr27	18208480	G	G	G	G	K	K
chr27	18208591	G	G	G	G	R	R
chr27	18208721	G	G	G	G	G	R
chr27	18208722	A	A	A	A	A	W
chr27	18208753	G	A	A	G	G	G
chr27	18209031	C	C	C	T	Y	Y
chr27	18209866	C	C	C	G	S	S
chr27	18209941	T	G	G	G	G	G
chr27	18209964	G	A	A	A	A	A
chr27	18210093	C	T	T	T	T	T
chr27	18210130	G	A	A	A	A	A
chr27	18210676	A	G	G	A	A	A
chr27	18210684	A	T	T	T	T	T
chr27	18210821	A	A	A	A	R	R
chr27	18210892	G	A	A	G	G	G
chr27	18211081	C	T	T	C	C	C
chr27	18211497	C	T	T	C	Y	Y
chr27	18211881	G	G	G	G	S	S
chr27	18211999	A	G	G	G	G	G
chr27	18212045	G	A	A	G	G	G
chr27	18212275	A	T	T	A	W	W
chr27	18212570	A	A	A	A	R	R
chr27	18212783	C	T	T	C	C	C
chr27	18212840	A	A	A	A	A	R
chr27	18212890	C	G	G	G	G	G
chr27	18213185	G	G	G	G	R	R
chr27	18213245	C	C	C	T	Y	Y
chr27	18213247	T	C	T	C	Y	Y
chr27	18213513	G	G	G	C	S	S
chr27	18213595	C	C	C	T	Y	Y
chr27	18213684	A	T	T	A	A	A
chr27	18213900	G	G	G	G	R	R
chr27	18214234	T	T	T	T	Y	Y
chr27	18214331	A	A	A	A	R	R
chr27	18214455	A	G	G	G	G	G
chr27	18214662	C	T	T	C	C	C
chr27	18214743	T	T	T	G	K	K
chr27	18214805	T	T	T	T	T	A
chr27	18214867	T	T	T	C	C	C
chr27	18214975	T	T	T	T	Y	Y
chr27	18215361	T	T	T	T	Y	Y
chr27	18215501	T	C	C	T	T	T
chr27	18215696	A	G	G	G	R	R
chr27	18215754	T	C	C	C	C	C
chr27	18215769	T	C	C	C	Y	Y
chr27	18215770	G	A	A	G	G	G
chr27	18215850	G	G	G	G	R	R
chr27	18215919	A	T	T	T	T	T
chr27	18215940	G	G	G	G	R	R
chr27	18216155	T	T	T	T	K	K
chr27	18216253	A	C	C	C	C	C
chr27	18216437	A	A	A	A	M	M
chr27	18216781	G	G	G	A	R	G
chr27	18216854	T	C	C	C	C	C
chr27	18217027	A	G	G	G	R	R
chr27	18217113	T	C	C	C	C	C
chr27	18217247	C	T	T	T	Y	Y
chr27	18217344	G	G	G	G	R	R
chr27	18217505	A	A	A	A	W	W
chr27	18217906	C	T	T	C	C	C
chr27	18217926	A	A	A	A	W	W
chr27	18218021	C	C	C	C	Y	Y
chr27	18218225	C	C	C	T	Y	Y
chr27	18218246	T	T	T	T	W	W
chr27	18218307	T	G	G	G	G	G
chr27	18218364	A	A	A	G	R	R
chr27	18218753	G	G	G	A	A	A
chr27	18218853	A	A	A	A	A	A
chr27	18218904	T	T	T	T	Y	Y
chr27	18219060	T	T	T	C	Y	Y
chr27	18219448	T	T	T	T	T	T
chr27	18219692	T	T	T	T	T	T
chr27	18219830	C	C	C	C	C	C
chr27	18219915	T	T	T	T	W	W
chr27	18220207	G	G	G	G	G	G
chr27	18220378	C	C	C	C	C	C
chr27	18220481	A	A	A	A	R	R
chr27	18220500	A	A	A	A	A	A
chr27	18220553	G	G	G	G	G	G
chr27	18220606	C	C	C	C	C	C
chr27	18221160	C	C	C	C	C	C
chr27	18222072	G	G	G	G	G	G
chr27	18222283	C	C	C	M	C	C
chr27	18222918	T	T	T	T	T	T
chr27	18223004	A	C	C	C	C	C
chr27	18223070	A	A	A	G	G	G
chr27	18223226	G	G	G	G	G	G
chr27	18223309	C	C	C	C	C	C
chr27	18223368	T	T	T	T	T	T
chr27	18223373	A	A	A	A	A	A
chr27	18223594	T	T	T	T	T	T
chr27	18223755	T	T	T	T	T	T
chr27	18223852	C	C	C	C	C	C
chr27	18223885	G	G	G	G	G	G
chr27	18224318	G	G	G	T	T	T
chr27	18224512	A	A	A	A	A	A
chr27	18225574	C	C	C	C	Y	Y
chr27	18225607	C	C	C	C	C	C
chr27	18226444	T	T	T	T	K	T
chr27	18226479	T	T	T	T	T	T
chr27	18226554	C	C	C	C	C	C
chr27	18226557	C	C	C	C	C	C
chr27	18226732	A	A	A	A	A	A
chr27	18227317	G	G	G	G	G	G
chr27	18227331	G	C	G	G	G	G
chr27	18227336	T	C	C	C	C	T
chr27	18227394	T	T	T	T	T	T
chr27	18228726	A	A	A	A	R	A
chr27	18229904	T	T	T	C	Y	Y
chr27	18231537	C	G	G	C	C	C
chr27	18232207	G	G	G	A	A	A
chr27	18232519	A	G	G	A	A	A
chr27	18233479	A	A	A	A	A	A
chr27	18234703	G	G	G	G	G	G
chr27	18235334	T	T	T	T	T	T
chr27	18235421	A	A	A	A	A	A
chr27	18235552	G	G	G	G	G	G
chr27	18235595	A	T	T	T	T	T
chr27	18235722	A	A	A	A	A	A
chr27	18236162	G	A	A	A	A	A
chr27	18236205	C	C	C	A	A	A
chr27	18236238	T	T	T	C	C	C
chr27	18236252	A	A	A	G	G	G
chr27	18236294	C	T	T	C	C	C
chr27	18236304	C	T	T	T	T	T
chr27	18236775	C	C	C	T	T	T
chr27	18237056	G	A	A	G	G	G
chr27	18237123	G	G	G	A	A	A
chr27	18237504	A	G	G	G	G	G
chr27	18237669	G	G	G	G	G	G
chr27	18238589	A	A	R	A	A	A
chr27	18238626	C	C	C	C	C	C
chr27	18238871	T	G	T	G	G	G
chr27	18239103	A	G	G	G	G	G
chr27	18239369	T	T	T	T	T	T
chr27	18239476	G	A	G	G	G	G
chr27	18239816	C	A	A	C	C	C
chr27	18239994	T	C	C	T	T	T
chr27	18240039	G	A	A	G	G	G
chr27	18240040	T	C	C	T	T	T
chr27	18240171	A	G	A	A	A	A
chr27	18240333	T	C	C	T	T	T
chr27	18240365	T	C	C	C	C	C
chr27	18240432	A	C	C	A	A	A
chr27	18240568	T	T	T	T	T	T
chr27	18240604	A	G	G	A	A	A
chr27	18241454	C	T	T	C	C	C
chr27	18241631	T	C	C	C	C	C
chr27	18242075	C	A	A	C	C	C
chr27	18242296	A	A	A	T	T	T
chr27	18242368	T	A	A	T	T	T
chr27	18243094	T	C	C	C	C	C
chr27	18243360	C	T	T	C	C	C
chr27	18243598	C	C	C	A	M	M
chr27	18243704	G	T	T	G	G	G
chr27	18244268	T	T	T	T	Y	Y
chr27	18244343	A	G	G	G	G	G
chr27	18244422	C	T	T	T	T	T
chr27	18244447	A	T	T	T	T	T
chr27	18244494	G	G	G	G	K	K
chr27	18245039	T	T	T	T	W	W
chr27	18245197	T	C	C	C	Y	Y
chr27	18245481	C	C	C	C	M	M
chr27	18246329	A	A	A	A	R	R
chr27	18247499	T	T	T	T	Y	Y
chr27	18247683	A	A	A	A	M	M
chr27	18247751	T	T	T	T	Y	Y
chr27	18247796	A	A	A	A	R	R
chr27	18248113	G	G	G	G	K	K
chr27	18248267	A	A	A	A	A	A
chr27	18248408	A	A	A	A	A	A
chr27	18248410	A	A	A	A	A	A
chr27	18248448	C	C	C	C	Y	Y
chr27	18248518	A	A	A	A	R	R
chr27	18248696	G	G	G	G	G	G
chr27	18248977	T	T	T	T	K	K
chr27	18249075	G	G	G	G	G	G
chr27	18249296	C	C	C	C	C	C
chr27	18249492	G	G	G	G	G	G
chr27	18249615	T	T	T	T	T	T
chr27	18249999	T	T	T	T	Y	Y
chr27	18250177	G	G	G	G	G	G
chr27	18252117	A	A	A	A	M	M
chr27	18252173	G	G	G	G	S	S
chr27	18252323	A	A	A	A	R	R
chr27	18252425	G	G	G	G	R	R
chr27	18252457	T	T	T	T	K	K
chr27	18252524	C	C	C	C	M	M
chr27	18252779	G	G	G	G	G	G
chr27	18252837	T	T	T	T	T	T
chr27	18252921	G	G	G	G	R	R
chr27	18253148	G	G	G	G	S	S
chr27	18253173	G	G	G	G	R	R
chr27	18253211	A	A	A	A	R	R
chr27	18253214	T	T	T	T	Y	Y
chr27	18253436	G	G	G	G	R	R
chr27	18253518	T	T	T	T	Y	Y
chr27	18253528	T	T	T	T	K	K
chr27	18253668	T	T	T	T	Y	Y
chr27	18253827	C	C	C	C	S	S
chr27	18253887	T	T	T	T	Y	Y
chr27	18253971	A	A	A	A	R	R
chr27	18254406	A	A	A	A	A	A
chr27	18254573	A	A	A	A	R	R
chr27	18255558	T	T	T	T	Y	Y
chr27	18255696	T	T	T	T	W	W
chr27	18256477	A	A	A	A	R	R
chr27	18256518	A	A	A	A	A	A
chr27	18256851	T	T	T	T	T	T
chr27	18257202	T	T	T	T	Y	Y
chr27	18257299	T	T	T	T	T	T
chr27	18257562	A	A	A	A	A	A
chr27	18257597	T	T	T	T	T	T
chr27	18257899	T	T	T	T	T	T
chr27	18258000	T	T	T	T	T	T
chr27	18258039	A	A	A	A	A	A
chr27	18258135	C	C	C	C	C	C
chr27	18258261	T	T	T	T	T	T
chr27	18258316	T	T	T	T	Y	Y
chr27	18258384	A	A	A	A	A	A
chr27	18258402	A	A	A	A	A	A
chr27	18258447	C	C	C	C	C	C
chr27	18258765	A	A	A	A	R	R
chr27	18258804	T	T	T	T	W	W
chr27	18258830	C	C	C	C	Y	Y
chr27	18258851	C	C	C	C	Y	Y
chr27	18259301	A	A	A	A	A	A
chr27	18259576	C	C	M	C	C	C
chr27	18259699	A	A	A	A	R	R
chr27	18260570	A	A	A	A	W	W
chr27	18261337	T	T	T	T	Y	Y
chr27	18261594	C	C	C	C	C	C
chr27	18261681	A	A	A	A	R	R
chr27	18263192	T	T	T	T	K	T
chr27	18263193	A	A	A	A	R	A
chr27	18263194	C	C	C	C	S	C
chr27	18263435	A	A	A	A	R	R
chr27	18264483	C	C	C	C	S	S
chr27	18264809	G	G	G	R	G	G
chr27	18265615	A	A	A	A	A	A
chr27	18265734	T	T	T	T	Y	Y
chr27	18266290	A	A	A	A	R	R
chr27	18266636	C	C	C	C	Y	Y
chr27	18266894	G	G	G	G	S	S
chr27	18267159	T	T	T	T	Y	Y
chr27	18267294	G	G	G	G	R	R
chr27	18268924	A	A	A	A	R	R
chr27	18270105	G	G	G	G	K	K
chr27	18270153	G	G	G	G	R	R
chr27	18270657	T	T	T	T	K	K
chr27	18270691	C	C	C	C	Y	Y
chr27	18270701	A	A	A	A	R	R
chr27	18270872	G	G	G	G	K	K
chr27	18271422	T	C	C	T	T	T
chr27	18271611	T	T	T	T	K	K
chr27	18272213	G	G	G	G	R	R
chr27	18272263	C	C	C	C	Y	Y
chr27	18272272	A	A	A	A	R	R
chr27	18272377	C	C	C	C	Y	Y
chr27	18272418	T	T	T	T	Y	Y
chr27	18272435	A	A	A	A	R	R
chr27	18272566	T	T	T	T	Y	Y
chr27	18272683	G	G	G	G	R	R
chr27	18272901	G	G	G	G	R	R
chr27	18273105	A	A	A	A	M	M
chr27	18273279	C	C	C	C	C	C
chr27	18273756	G	G	G	G	K	K
chr27	18274349	G	G	G	G	R	R
chr27	18275111	C	C	C	C	Y	Y
chr27	18275860	A	A	A	A	R	R
chr27	18276496	G	G	G	G	R	R
chr27	18276532	G	G	G	G	R	R
chr27	18276908	T	T	T	T	Y	Y
chr27	18277481	A	A	A	A	A	A
chr27	18277823	T	T	T	T	T	T
chr27	18278327	T	T	T	T	Y	Y
chr27	18278797	A	A	A	A	A	A
chr27	18278972	G	G	G	G	G	G
chr27	18280348	C	C	C	C	C	C
chr27	18281288	G	G	G	G	R	R
chr27	18281344	C	C	C	C	M	M
chr27	18281465	T	T	T	T	W	W
chr27	18281916	C	G	C	C	C	C
chr27	18281921	G	C	G	G	G	G
chr27	18283039	A	A	A	A	R	R
chr27	18284330	T	C	C	T	Y	Y
chr27	18284749	T	T	T	T	Y	Y
chr27	18285211	G	G	G	G	R	R
chr27	18288570	G	G	G	G	R	R
chr27	18290243	T	T	T	T	K	K
chr27	18290701	C	C	C	G	G	G
chr27	18290729	G	G	G	A	A	A
chr27	18291261	G	G	G	T	G	G
chr27	18291565	A	A	A	T	T	T
chr27	18291620	G	G	G	C	C	C
chr27	18291793	G	G	G	T	T	T
chr27	18292768	T	T	T	C	Y	Y
chr27	18292853	C	T	T	C	Y	Y
chr27	18293624	C	C	C	T	Y	Y
chr27	18294006	T	C	C	C	C	C
chr27	18294022	C	T	T	C	Y	Y
chr27	18294395	T	C	C	C	C	C
chr27	18294405	C	T	T	C	C	C
chr27	18294811	A	T	T	A	A	A
chr27	18295419	C	A	A	A	A	A
chr27	18295920	T	T	T	A	W	W
chr27	18296354	C	C	C	T	Y	Y
chr27	18297211	T	C	C	T	Y	Y
chr27	18297469	T	C	C	T	Y	Y
chr27	18298262	T	A	A	A	A	A
chr27	18298391	G	T	T	G	K	K
chr27	18298510	A	G	G	G	G	G
chr27	18299194	A	T	T	A	A	A
chr27	18300225	C	C	C	G	G	G
chr27	18300565	A	A	A	G	G	G
chr27	18300651	T	C	C	T	T	T
chr27	18300709	T	G	G	T	T	T
chr27	18300740	A	G	G	A	A	A
chr27	18300876	G	A	A	G	G	G
chr27	18301076	G	G	G	A	A	A
chr27	18301084	A	A	A	G	G	G
chr27	18301939	G	G	G	A	A	A
chr27	18302171	A	G	G	A	A	A
chr27	18302252	T	C	C	T	T	T
chr27	18302284	G	G	G	G	R	R
chr27	18302324	T	C	C	T	T	T
chr27	18302341	A	G	G	A	A	A
chr27	18302535	A	A	A	T	T	T
chr27	18303363	G	C	C	G	G	G
chr27	18303578	T	G	G	T	T	T
chr27	18303617	G	G	G	C	C	C
chr27	18303627	G	G	G	G	G	C
chr27	18303651	C	C	C	C	C	T
chr27	18304088	C	A	A	C	C	C
chr27	18306052	A	G	G	G	R	R
chr27	18306312	G	C	C	C	C	C
chr27	18306473	A	G	G	G	G	G
chr27	18306487	A	G	G	G	G	G
chr27	18307155	T	T	T	T	Y	T
chr27	18307183	C	C	C	C	Y	Y
chr27	18307846	T	T	T	T	W	W
chr27	18307969	G	A	A	A	A	A
chr27	18307972	G	A	A	A	A	A
chr27	18308081	T	C	C	C	C	C
chr27	18308683	G	G	G	G	R	R
chr27	18309511	G	A	A	A	A	A
chr27	18309909	T	C	T	C	Y	Y
chr27	18309937	G	G	G	G	R	R
chr27	18310562	A	A	A	A	W	W
chr27	18311579	A	G	G	A	A	A
chr27	18311717	A	A	A	A	R	R
chr27	18311940	T	T	T	T	Y	Y
chr27	18312010	G	G	G	G	R	R
chr27	18312025	G	G	G	G	R	R
chr27	18312546	C	C	M	C	C	C
chr27	18312647	C	C	C	C	Y	Y
chr27	18312689	A	A	A	A	W	T
chr27	18312690	T	T	T	T	Y	C
chr27	18312958	C	M	C	C	C	C
chr27	18313267	C	A	A	C	C	C
chr27	18313269	C	A	A	C	M	M
chr27	18313529	T	T	T	T	Y	Y
chr27	18313863	T	T	T	C	Y	Y
chr27	18314259	C	G	G	C	C	C
chr27	18315807	A	C	C	C	M	M
chr27	18317144	T	T	T	T	T	T
chr27	18317305	C	C	C	C	Y	Y
chr27	18317957	G	G	G	G	K	K
chr27	18318233	T	C	C	C	C	C
chr27	18318293	G	A	A	A	A	A
chr27	18318488	A	G	G	G	G	G
chr27	18318548	A	G	G	G	R	R
chr27	18318752	A	A	A	A	R	R
chr27	18319201	C	C	C	C	Y	Y
chr27	18319296	C	C	C	C	C	C
chr27	18319540	A	A	A	A	A	A
chr27	18319725	A	G	G	G	R	R
chr27	18319965	T	T	T	T	Y	Y
chr27	18319994	C	C	C	C	Y	Y
chr27	18320216	T	T	T	T	Y	Y
chr27	18320586	T	T	T	T	Y	Y
chr27	18320620	A	A	A	A	R	R
chr27	18320750	A	A	A	A	W	W
chr27	18320774	T	T	T	T	Y	Y
chr27	18320840	T	T	T	T	Y	Y
chr27	18320866	A	A	A	A	R	R
chr27	18320958	T	T	T	T	Y	Y
chr27	18321004	C	C	C	C	Y	Y
chr27	18321166	C	C	C	C	M	M
chr27	18321258	A	A	A	A	W	W
chr27	18321287	A	A	A	A	R	A
chr27	18321292	A	A	A	A	A	A
chr27	18321379	C	C	C	C	Y	Y
chr27	18321438	C	T	T	T	Y	Y
chr27	18321465	T	T	T	T	Y	Y
chr27	18321855	G	G	G	G	K	K
chr27	18321870	A	A	A	A	R	R
chr27	18322100	A	A	A	A	M	M
chr27	18322306	A	T	A	A	A	A
chr27	18322310	A	T	A	A	A	T
chr27	18322319	T	K	T	T	T	T
chr27	18322328	C	C	C	C	M	M
chr27	18322562	A	A	A	A	W	W
chr27	18323087	T	T	T	T	K	K
chr27	18323540	C	C	C	C	Y	Y
chr27	18323584	G	G	G	G	R	R
chr27	18323753	T	C	C	C	C	C
chr27	18323775	A	A	A	A	R	R
chr27	18324012	G	G	G	G	R	R
chr27	18324062	G	G	G	G	S	S
chr27	18324837	A	T	T	T	T	T
chr27	18324911	A	G	G	G	G	G
chr27	18325016	T	C	C	C	C	C
chr27	18325139	G	G	G	G	R	R
chr27	18325350	C	A	A	A	C	C
chr27	18325352	C	T	T	T	C	C
chr27	18325565	C	T	T	T	T	T
chr27	18325953	C	C	C	C	Y	Y
chr27	18326023	G	T	T	T	T	T
chr27	18326133	T	A	A	A	A	A
chr27	18326161	C	T	T	T	T	T
chr27	18326183	C	T	T	T	T	T
chr27	18326372	T	C	C	C	C	C
chr27	18326409	G	C	C	C	C	C
chr27	18326456	T	C	C	C	C	C
chr27	18326467	C	A	A	A	A	A
chr27	18326490	T	G	G	T	T	T
chr27	18326630	T	A	T	A	A	A
chr27	18326639	A	G	G	G	G	G
chr27	18326650	G	T	T	T	T	T
chr27	18326752	G	T	T	T	T	T
chr27	18326790	G	A	A	A	A	A
chr27	18326813	G	A	A	A	A	A
chr27	18327084	C	T	T	T	T	T
chr27	18327095	A	T	T	T	T	T
chr27	18327563	G	T	T	T	T	T
chr27	18327628	G	A	A	A	A	A
chr27	18328081	C	T	T	C	Y	Y
chr27	18328116	A	G	G	G	G	G
chr27	18328215	T	A	A	A	A	A
chr27	18328568	G	G	G	G	R	R
chr27	18328761	G	A	A	A	A	A
chr27	18328847	T	C	C	C	C	C
chr27	18328850	A	G	A	G	G	G
chr27	18328853	G	C	G	C	C	C
chr27	18328947	A	T	T	T	T	T
chr27	18329063	T	T	T	T	W	W
chr27	18329627	A	G	G	G	G	G
chr27	18331603	C	C	C	C	Y	Y
chr27	18331642	G	T	T	T	T	T
chr27	18331767	T	C	C	C	C	C
chr27	18332290	G	A	A	A	A	A
chr27	18332918	T	C	C	C	C	C
chr27	18333072	T	T	T	T	Y	Y
chr27	18333318	C	C	C	C	Y	Y
chr27	18333488	A	G	G	G	G	G
chr27	18334118	T	T	T	T	Y	Y
chr27	18334335	T	C	C	C	C	C
chr27	18334456	T	C	C	C	C	C
chr27	18334489	A	G	G	G	G	G
chr27	18335263	A	C	C	C	C	C
chr27	18335561	C	A	A	A	A	A
chr27	18335644	T	G	G	G	G	G
chr27	18335698	T	C	C	T	C	C
chr27	18335953	T	C	C	C	C	C
chr27	18336230	C	T	T	T	T	T
chr27	18336231	C	A	A	A	A	A
chr27	18336232	T	A	A	A	A	A
chr27	18336233	C	A	A	A	A	A
chr27	18336249	A	G	G	G	G	G
chr27	18336532	T	G	G	G	G	G
chr27	18336967	T	C	C	C	C	C
chr27	18336999	G	A	A	A	A	A
chr27	18337120	A	G	G	G	G	G
chr27	18337123	C	G	G	G	G	G
chr27	18337126	C	G	G	G	G	G
chr27	18337139	A	C	C	C	C	C
chr27	18337174	A	C	C	C	C	C
chr27	18337265	C	A	A	A	A	A
chr27	18337266	T	C	C	C	C	C
chr27	18337272	T	C	C	C	C	C
chr27	18337315	A	G	G	G	G	G
chr27	18337396	C	T	T	T	T	T
chr27	18337446	A	G	G	G	G	G
chr27	18337461	T	C	C	C	C	C
chr27	18337462	C	T	T	T	T	T
chr27	18337831	A	T	T	T	T	T
chr27	18338229	A	T	T	A	A	A
chr27	18338282	T	G	G	T	T	T
chr27	18338395	A	A	A	A	R	R
chr27	18338718	G	A	A	A	A	A
chr27	18338799	G	G	G	G	R	R
chr27	18338957	T	G	G	G	G	G
chr27	18339070	C	G	G	G	G	G
chr27	18339372	T	C	T	C	Y	Y
chr27	18339630	C	G	G	G	G	G
chr27	18339631	A	G	G	G	G	G
chr27	18339751	C	C	C	T	Y	C
chr27	18339760	T	T	T	T	Y	C
chr27	18339806	C	C	C	C	Y	Y
chr27	18339888	G	G	G	G	R	R
chr27	18340124	T	C	C	C	Y	Y
chr27	18340237	T	C	C	C	Y	Y
chr27	18340808	G	G	G	G	R	G
chr27	18340873	A	A	A	A	W	W
chr27	18341445	C	C	C	C	M	C
chr27	18341847	C	C	C	M	C	C
chr27	18343267	A	A	A	A	R	R
chr27	18344040	A	A	A	A	R	R
chr27	18344498	G	G	G	G	G	G
chr27	18345208	A	G	G	G	R	R
chr27	18346066	A	A	A	A	A	A
chr27	18346735	C	T	C	C	C	C
chr27	18347219	C	T	T	C	C	C
chr27	18348594	A	T	T	T	W	W
chr27	18348727	C	C	M	C	C	C
chr27	18349989	C	T	T	T	Y	Y
chr27	18350844	G	A	A	A	R	R
chr27	18351388	T	T	T	T	W	W
chr27	18351389	A	A	A	A	R	R
chr27	18351682	G	G	G	G	R	R
chr27	18351888	G	C	C	C	S	S
chr27	18352116	T	C	C	C	Y	Y
chr27	18352657	G	A	A	A	R	R
chr27	18352909	A	C	C	C	M	M
chr27	18353722	T	T	T	T	K	K
chr27	18354871	G	G	G	G	R	R
chr27	18355918	T	A	A	A	W	W
chr27	18356120	G	G	G	G	R	R
chr27	18357136	A	T	T	A	A	A
chr27	18357138	C	T	T	C	C	C
chr27	18357284	G	A	A	G	G	G
chr27	18357791	C	C	C	A	A	A
chr27	18358050	T	A	A	T	T	T
chr27	18358104	G	A	A	G	G	G
chr27	18358237	C	T	T	C	C	C
chr27	18358414	A	G	G	A	A	A
chr27	18358565	T	T	T	C	C	C
chr27	18359478	C	C	C	C	C	C
chr27	18360225	G	A	G	A	A	A
chr27	18360255	A	A	A	A	A	A
chr27	18360591	T	T	T	T	Y	Y
chr27	18360637	T	A	A	A	A	A
chr27	18361868	C	C	C	C	Y	Y
chr27	18361878	T	T	T	T	Y	Y
chr27	18362099	G	G	G	G	S	S
chr27	18362283	T	T	T	T	Y	Y
chr27	18363206	C	C	C	C	A	M
chr27	18363791	A	A	A	A	R	R
chr27	18364244	C	C	C	C	C	C
chr27	18364301	G	G	G	G	G	G
chr27	18364385	G	G	G	G	R	R
chr27	18365160	T	T	T	T	Y	Y
chr27	18365215	G	G	G	G	R	R
chr27	18365455	G	K	G	G	G	G
chr27	18365521	G	G	G	G	R	G
chr27	18365566	C	C	C	C	S	S
chr27	18365789	C	C	C	C	Y	Y
chr27	18365825	T	T	T	T	Y	Y
chr27	18365934	T	T	T	T	Y	Y
chr27	18366056	A	A	A	A	R	R
chr27	18366336	C	C	C	C	Y	Y
chr27	18366356	G	G	G	G	S	S
chr27	18366549	C	C	C	C	C	C
chr27	18366740	T	T	T	T	Y	Y
chr27	18366843	G	G	G	G	R	R
chr27	18366909	A	A	A	A	R	R
chr27	18367067	G	G	G	G	K	K
chr27	18367285	T	T	T	T	Y	Y
chr27	18367332	G	G	G	G	S	S
chr27	18367366	G	G	G	G	R	R
chr27	18367372	G	G	G	G	K	K
chr27	18367751	G	G	G	G	R	R
chr27	18367770	A	A	A	A	W	W
chr27	18367849	T	T	T	T	Y	Y
chr27	18367926	T	T	T	T	K	K
chr27	18367992	T	T	T	T	Y	Y
chr27	18368092	A	A	A	A	A	A
chr27	18368175	C	C	C	C	Y	Y
chr27	18368394	A	A	A	A	R	R
chr27	18368691	C	T	T	C	Y	Y
chr27	18368824	A	A	A	A	M	M
chr27	18368853	C	C	C	C	Y	Y
chr27	18368936	A	A	A	A	A	A
chr27	18369048	C	C	C	C	Y	Y
chr27	18369189	T	T	T	T	W	W
chr27	18369397	T	T	K	T	T	T
chr27	18369573	G	G	G	G	R	R
chr27	18369641	A	A	A	A	W	W
chr27	18371013	C	C	C	C	C	C
chr27	18371024	C	C	C	C	Y	Y
chr27	18371145	C	C	C	C	C	C
chr27	18371251	C	C	C	C	C	C
chr27	18371657	C	C	C	C	S	S
chr27	18371845	G	G	G	G	R	R
chr27	18371944	A	A	A	A	R	R
chr27	18372110	G	G	G	G	S	S
chr27	18372276	G	G	G	G	R	R
chr27	18372283	T	T	T	T	T	T
chr27	18372464	G	G	G	G	G	G
chr27	18372529	G	G	G	G	G	G
chr27	18372553	C	C	C	C	Y	Y
chr27	18372564	G	G	G	G	R	R
chr27	18372634	T	T	T	T	T	T
chr27	18373184	G	G	G	G	R	R
chr27	18373468	C	C	C	C	Y	Y
chr27	18374251	T	T	T	T	Y	Y
chr27	18374275	T	T	T	T	Y	Y
chr27	18374308	T	T	T	T	Y	Y
chr27	18374509	T	T	T	T	Y	Y
chr27	18374572	C	T	T	T	T	T
chr27	18374576	A	T	T	T	T	T
chr27	18374592	A	C	C	C	C	C
chr27	18374593	C	A	A	A	A	A
chr27	18374611	G	G	G	G	G	G
chr27	18374937	T	T	T	T	Y	Y
chr27	18374969	T	T	T	T	T	T
chr27	18375247	G	G	G	G	R	R
chr27	18375425	A	A	A	A	M	M
chr27	18375467	C	C	C	C	M	M
chr27	18375569	G	G	G	G	G	G
chr27	18375578	G	G	G	G	S	S
chr27	18375637	C	C	C	C	Y	Y
chr27	18375638	G	G	G	G	K	K
chr27	18375648	C	C	C	C	C	C
chr27	18375654	G	G	G	G	R	R
chr27	18375723	C	C	C	C	M	M
chr27	18375783	C	C	C	C	M	M
chr27	18375961	T	T	T	T	Y	Y
chr27	18376018	G	G	G	G	R	R
chr27	18376077	T	T	T	T	K	K
chr27	18376080	G	G	G	G	K	K
chr27	18376440	G	G	G	G	R	R
chr27	18376493	G	G	G	G	G	G
chr27	18376495	A	A	A	A	W	W
chr27	18376556	G	G	G	G	R	R
chr27	18376584	A	A	A	A	R	R
chr27	18376605	G	G	G	G	R	R
chr27	18376773	T	T	T	T	W	W
chr27	18376797	G	G	G	G	R	R
chr27	18376860	T	T	T	T	K	K
chr27	18376956	G	G	G	G	K	K
chr27	18376970	G	G	G	G	R	R
chr27	18377104	A	A	A	A	R	R
chr27	18377272	C	C	C	C	Y	Y
chr27	18377310	G	G	G	G	S	S
chr27	18377750	T	T	T	T	Y	Y
chr27	18378276	G	G	G	G	R	R
chr27	18378364	G	G	G	G	R	R
chr27	18378509	C	C	C	C	Y	Y
chr27	18378515	A	A	A	A	R	R
chr27	18378571	A	A	A	A	M	M
chr27	18378818	T	T	T	T	Y	Y
chr27	18378960	G	G	G	G	S	S
chr27	18379115	G	G	G	G	K	K
chr27	18379701	A	A	A	A	R	R
chr27	18379957	T	T	T	T	Y	Y
chr27	18379986	A	A	A	A	A	A
chr27	18380062	C	C	C	C	S	S
chr27	18380218	T	T	T	T	Y	Y
chr27	18380222	A	A	A	A	A	A
chr27	18380229	T	T	T	T	Y	Y
chr27	18380275	C	C	C	C	Y	Y
chr27	18380312	T	T	T	T	Y	Y
chr27	18380461	T	T	T	T	Y	Y
chr27	18380523	A	A	A	A	R	R
chr27	18380578	G	G	G	G	G	G
chr27	18380767	C	C	C	C	Y	Y
chr27	18381034	A	A	A	A	W	W
chr27	18381615	A	A	A	A	M	A
chr27	18381624	C	C	C	C	Y	C
chr27	18381746	T	T	T	T	Y	Y
chr27	18381786	T	T	T	T	Y	T
chr27	18381787	C	C	C	C	Y	C
chr27	18381789	T	T	T	T	Y	T
chr27	18381853	G	G	G	G	R	R
chr27	18381996	G	G	G	G	K	K
chr27	18382122	C	C	C	C	M	M
chr27	18382319	C	C	C	C	C	C
chr27	18382444	A	A	A	A	M	M
chr27	18382526	C	C	C	C	Y	Y
chr27	18382582	T	T	T	T	Y	Y
chr27	18382680	T	T	T	T	Y	Y
chr27	18382740	G	G	G	G	R	R
chr27	18382878	A	A	A	A	R	R
chr27	18382921	G	G	G	G	G	K
chr27	18382935	A	A	A	A	A	R
chr27	18382956	C	C	C	C	Y	Y
chr27	18382964	G	G	G	G	R	R
chr27	18382981	C	C	C	C	Y	Y
chr27	18382985	C	C	C	C	Y	Y
chr27	18383098	T	T	T	T	Y	Y
chr27	18383165	C	C	C	C	C	C
chr27	18383206	A	A	A	A	R	R
chr27	18383236	G	G	G	G	R	R
chr27	18383353	T	T	T	T	Y	Y
chr27	18383461	G	G	G	G	R	R
chr27	18383465	T	T	T	T	Y	Y
chr27	18383562	C	C	C	C	C	C
chr27	18383576	C	C	C	C	S	S
chr27	18383604	A	A	A	A	R	R
chr27	18383614	G	G	G	G	R	R
chr27	18384079	G	G	G	G	R	R
chr27	18384289	T	T	T	T	Y	Y
chr27	18384317	T	T	T	T	T	T
chr27	18384490	G	G	G	G	R	R
chr27	18384804	C	C	C	C	Y	Y
chr27	18384855	C	C	C	C	Y	Y
chr27	18384950	C	C	C	C	Y	Y
chr27	18385079	A	A	A	A	R	R
chr27	18385169	C	C	C	C	C	C
chr27	18385194	A	A	A	A	R	R
chr27	18385322	C	C	C	C	S	C
chr27	18385357	A	A	A	A	R	R
chr27	18385446	C	C	C	C	C	Y
chr27	18385495	T	T	T	T	T	Y
chr27	18385518	A	A	A	R	A	A
chr27	18385542	G	G	G	G	R	R
chr27	18385575	G	G	G	G	R	R
chr27	18385603	T	T	T	T	Y	Y
chr27	18386839	T	T	T	T	T	T
chr27	18388039	C	C	C	C	Y	Y
chr27	18388060	C	C	C	C	Y	Y
chr27	18388405	T	T	T	T	W	W
chr27	18388844	C	C	C	C	Y	Y
chr27	18388917	A	A	A	A	R	R
chr27	18388947	T	T	T	T	W	W
chr27	18389459	C	C	C	C	M	M
chr27	18389588	T	T	T	T	Y	Y
chr27	18389834	G	G	G	G	S	S
chr27	18389923	C	C	C	C	Y	Y
chr27	18389981	A	A	A	A	R	R
chr27	18390389	T	T	T	T	W	W
chr27	18390556	A	A	A	A	R	R
chr27	18390924	C	T	C	C	C	C
chr27	18391388	A	A	A	A	W	W
chr27	18391581	C	C	C	C	M	M
chr27	18391595	T	T	T	T	Y	Y
chr27	18391613	A	A	A	A	M	M
chr27	18391646	A	A	A	A	R	R
chr27	18391670	A	A	A	A	M	M
chr27	18391752	A	A	A	A	R	R
chr27	18391754	C	C	C	C	M	M
chr27	18391993	T	T	T	T	Y	Y
chr27	18392361	G	G	G	G	K	K
chr27	18393212	G	G	G	G	R	R
chr27	18393382	C	C	C	C	M	M
chr27	18393390	A	A	A	A	R	R
chr27	18393524	T	T	T	T	Y	Y
chr27	18394508	T	T	T	T	W	W
chr27	18395914	T	T	T	C	C	C
chr27	18399838	T	T	T	K	T	T
chr27	18402076	G	G	R	G	G	G
chr27	18402077	T	T	K	T	T	T
chr27	18407021	A	A	A	A	R	R
chr27	18407566	A	A	A	G	R	A
chr27	18410387	A	A	A	A	A	A
chr27	18410403	G	G	G	G	G	G
chr27	18410412	G	G	G	G	G	G
chr27	18410423	T	T	T	T	T	T
chr27	18410436	T	T	T	T	T	T
chr27	18410522	C	C	C	C	C	C
chr27	18410972	T	T	T	T	T	T
chr27	18411024	C	C	C	C	C	C
chr27	18411534	C	C	C	C	C	C
chr27	18411745	C	C	C	C	C	C
chr27	18412051	T	T	T	T	T	T
chr27	18412400	T	T	T	T	T	T
chr27	18413116	G	G	G	G	G	G
chr27	18413446	C	C	C	C	C	C
chr27	18413784	G	G	G	G	G	G
chr27	18413901	C	C	C	C	C	C
chr27	18414322	C	C	C	C	C	C
chr27	18414854	C	C	C	C	C	C
chr27	18416027	T	T	T	T	T	T
chr27	18416443	G	G	G	G	G	G
chr27	18416781	A	A	A	A	A	A
chr27	18417369	G	G	G	G	G	G
chr27	18417703	C	C	C	C	C	C
chr27	18418097	C	C	C	C	C	C
chr27	18418476	T	T	T	T	Y	Y
chr27	18418566	A	A	A	A	A	A
chr27	18420344	G	G	G	G	S	S
chr27	18421026	T	T	T	T	T	T
chr27	18421592	T	T	T	T	T	T
chr27	18422416	A	A	A	A	A	A
chr27	18422725	A	A	A	A	A	A
chr27	18422927	A	A	A	A	A	A
chr27	18423003	C	C	C	C	C	C
chr27	18423037	C	C	C	C	C	C
chr27	18423362	G	G	G	A	A	A
chr27	18423379	A	A	A	T	T	T
chr27	18423547	A	A	A	A	A	A
chr27	18423609	T	T	T	T	T	T
chr27	18423681	A	A	A	A	A	A
chr27	18423857	T	T	T	T	T	T
chr27	18424359	A	A	A	A	A	A
chr27	18425016	T	A	T	A	A	A
chr27	18425198	A	A	A	A	A	A
chr27	18425730	A	A	A	T	T	T
chr27	18426219	C	C	C	C	Y	Y
chr27	18426397	G	G	G	G	R	R
chr27	18426861	C	C	C	T	T	T
chr27	18426984	A	A	A	G	G	G
chr27	18427694	A	A	A	G	G	G
chr27	18427714	T	T	T	C	C	C
chr27	18427836	T	T	T	G	G	G
chr27	18428332	A	A	A	C	C	C
chr27	18428499	A	A	A	C	C	C
chr27	18428577	T	T	T	T	T	T
chr27	18429626	T	C	C	T	T	T
chr27	18430879	A	A	A	A	R	R
chr27	18431019	G	G	G	A	R	R
chr27	18431634	A	A	A	T	T	T
chr27	18431763	A	A	A	T	T	T
chr27	18431765	A	A	A	C	C	C
chr27	18431845	A	A	A	A	R	R
chr27	18432375	T	C	C	T	T	T
chr27	18432965	A	A	A	G	G	G
chr27	18433532	A	A	A	G	G	G
chr27	18433705	C	C	C	T	T	T
chr27	18433874	A	A	A	G	G	G
chr27	18433898	T	T	T	C	C	C
chr27	18434262	A	A	A	G	R	R
chr27	18434306	A	A	A	G	G	G
chr27	18434651	G	G	G	T	K	K
chr27	18434837	T	T	T	T	T	T
chr27	18434864	A	A	A	A	R	R
chr27	18435112	T	T	T	C	Y	Y
chr27	18435291	T	T	T	C	Y	Y
chr27	18435380	T	T	T	T	W	W
chr27	18435451	A	A	A	G	R	R
chr27	18435507	C	C	C	C	C	C
chr27	18435561	C	C	C	C	C	C
chr27	18435635	G	G	G	G	G	G
chr27	18435825	A	G	G	G	G	G
chr27	18435881	G	G	G	G	G	G
chr27	18436079	C	C	C	C	Y	Y
chr27	18436223	C	C	C	A	A	A
chr27	18436325	C	C	C	C	Y	Y
chr27	18436603	T	T	T	T	Y	Y
chr27	18436613	A	A	A	G	R	R
chr27	18436825	C	C	C	T	T	T
chr27	18437165	G	G	G	A	A	A
chr27	18437191	A	A	A	T	T	T
chr27	18437272	C	C	C	T	T	T
chr27	18437273	A	A	A	G	G	G
chr27	18437329	G	G	G	A	R	R
chr27	18437351	A	A	A	A	R	R
chr27	18437601	A	A	A	A	A	A
chr27	18437604	A	A	A	A	A	A
chr27	18438212	C	C	C	T	Y	Y
chr27	18438423	A	A	A	A	M	M
chr27	18438433	G	G	G	G	R	R
chr27	18438603	T	T	T	C	C	C
chr27	18438805	C	C	C	T	Y	Y
chr27	18438825	C	C	C	C	S	S
chr27	18438827	A	A	A	A	W	W
chr27	18438862	C	C	C	C	Y	Y
chr27	18439012	T	T	T	C	Y	Y
chr27	18439047	A	A	A	G	G	G
chr27	18439108	T	T	T	A	W	W
chr27	18439231	G	G	G	A	A	A
chr27	18439266	A	A	A	A	R	R
chr27	18440394	G	G	G	A	R	R
chr27	18440512	A	A	A	G	G	G
chr27	18440605	G	G	G	A	A	A
chr27	18440626	A	A	A	G	G	G
chr27	18440955	T	T	T	T	Y	Y
chr27	18441204	A	A	A	A	A	A
chr27	18441462	G	G	G	G	R	R
chr27	18441536	C	C	C	T	T	T
chr27	18442316	A	A	A	A	A	A
chr27	18442854	A	A	A	G	R	R
chr27	18443579	G	G	G	T	K	K
chr27	18444173	C	C	C	C	M	M
chr27	18444275	G	G	G	G	G	G
chr27	18444381	A	A	A	A	A	A
chr27	18444447	T	T	T	T	T	T
chr27	18444501	A	A	A	A	A	A
chr27	18444852	A	A	A	A	A	A
chr27	18445632	T	T	T	C	C	C
chr27	18445868	C	C	C	G	G	G
chr27	18446025	G	G	G	A	R	R
chr27	18446161	G	G	G	G	G	G
chr27	18446332	T	T	T	C	Y	Y
chr27	18446403	A	A	A	C	M	A
chr27	18446454	T	T	T	T	Y	T
chr27	18446480	C	C	C	T	Y	C
chr27	18446720	C	C	C	C	S	S
chr27	18446778	C	C	C	T	Y	Y
chr27	18446780	G	G	G	A	R	R
chr27	18446866	T	T	T	C	Y	Y
chr27	18447142	G	G	G	C	S	S
chr27	18447160	T	T	T	C	Y	Y
chr27	18447207	A	A	A	A	R	R
chr27	18447363	G	G	G	A	R	R
chr27	18447436	C	C	C	T	Y	Y
chr27	18447880	A	A	A	G	R	R
chr27	18447881	A	A	A	G	R	R
chr27	18447908	G	G	G	A	R	R
chr27	18447946	A	A	A	G	R	R
chr27	18447969	C	C	C	T	Y	Y
chr27	18448069	A	A	A	G	R	R
chr27	18448148	C	C	C	G	S	S
chr27	18448282	T	T	T	C	Y	Y
chr27	18448404	G	G	G	A	R	R
chr27	18448489	A	A	A	G	R	R
chr27	18448556	A	A	A	T	W	W
chr27	18448916	T	T	T	C	Y	Y
chr27	18448967	T	T	T	A	W	W
chr27	18449115	T	T	T	G	K	K
chr27	18449189	T	T	T	C	Y	Y
chr27	18449243	C	C	C	T	Y	Y
chr27	18449306	C	C	C	T	Y	Y
chr27	18449321	G	G	G	A	R	R
chr27	18449369	T	T	T	C	Y	Y
chr27	18449396	G	G	G	A	R	R
chr27	18449411	A	A	A	T	W	W
chr27	18449595	C	C	C	T	Y	Y
chr27	18449922	C	C	C	C	Y	Y
chr27	18450963	A	A	A	C	C	C
chr27	18451256	T	T	T	T	Y	Y
chr27	18451288	C	C	C	T	Y	Y
chr27	18451599	A	A	A	T	T	T
chr27	18451773	G	G	G	A	R	R
chr27	18451786	T	T	T	T	T	T
chr27	18452078	T	T	T	T	Y	Y
chr27	18452262	A	A	A	A	R	R
chr27	18452287	G	G	G	G	S	S
chr27	18452674	A	A	A	G	G	G
chr27	18452779	T	T	T	T	Y	Y
chr27	18453263	C	C	C	T	Y	Y
chr27	18454442	G	G	G	A	R	R
chr27	18454703	T	T	T	A	W	W
chr27	18454746	T	T	T	C	Y	Y
chr27	18454789	G	G	G	G	G	G
chr27	18455842	G	C	C	C	C	C
chr27	18456042	G	G	G	G	G	S
chr27	18456940	T	T	T	C	C	C
chr27	18457333	T	T	T	A	A	A
chr27	18457482	T	T	T	C	C	C
chr27	18457687	A	A	A	A	R	R
chr27	18457932	G	G	G	T	K	K
chr27	18458307	A	A	A	T	T	A
chr27	18458308	A	A	A	A	W	A
chr27	18458309	A	A	A	A	W	A
chr27	18458725	C	C	C	C	M	M
chr27	18458804	G	G	G	A	A	A
chr27	18458855	A	A	A	G	G	G
chr27	18459109	T	T	T	C	Y	Y
chr27	18459330	C	C	C	T	Y	Y
chr27	18459952	A	A	A	A	M	A
chr27	18461058	A	A	A	A	T	T
chr27	18461300	A	A	A	G	R	R
chr27	18461432	C	C	M	C	C	C
chr27	18461626	T	T	T	T	W	W
chr27	18461791	A	A	A	T	W	W
chr27	18461968	A	A	A	A	A	A
chr27	18462035	C	C	C	C	Y	Y
chr27	18462079	T	T	T	T	Y	Y
chr27	18462340	A	A	A	G	R	R
chr27	18462572	C	C	C	T	T	T
chr27	18462616	A	A	A	G	G	G
chr27	18462622	T	T	T	C	C	C
chr27	18462665	A	A	A	A	A	T
chr27	18462724	G	G	G	A	A	A
chr27	18462762	G	G	G	A	R	R
chr27	18462765	G	G	G	A	A	A
chr27	18462796	A	A	A	A	G	G
chr27	18462810	A	A	A	G	G	G
chr27	18462823	T	T	T	C	C	C
chr27	18462824	G	G	G	A	A	A
chr27	18462831	C	C	C	T	C	C
chr27	18462845	C	C	C	T	C	Y
chr27	18463093	C	C	C	T	Y	C
chr27	18463094	G	G	G	G	R	R
chr27	18463281	G	G	G	G	A	A
chr27	18463364	C	C	C	T	T	T
chr27	18463422	T	T	T	C	C	C
chr27	18463576	A	A	A	T	T	T
chr27	18463884	A	A	A	A	A	A
chr27	18463919	A	A	A	G	G	G
chr27	18464008	G	G	G	C	C	C
chr27	18464016	A	A	A	G	G	G
chr27	18464096	C	C	C	T	T	T
chr27	18464270	A	A	A	C	C	C
chr27	18464326	C	C	C	T	T	T
chr27	18464392	C	C	C	T	T	T
chr27	18464838	C	C	C	T	T	T
chr27	18464964	T	T	T	C	C	C
chr27	18464976	A	A	A	T	T	T
chr27	18465149	G	G	G	A	A	A
chr27	18465206	T	T	T	G	G	G
chr27	18465545	T	T	T	C	C	C
chr27	18465608	A	A	A	T	T	T
chr27	18465755	G	G	G	C	S	S
chr27	18465784	C	C	C	A	M	M
chr27	18466053	C	C	C	T	Y	Y
chr27	18466161	T	T	T	C	Y	Y
chr27	18466650	T	T	T	C	Y	Y
chr27	18466668	A	A	A	A	G	G
chr27	18466690	G	G	G	G	K	K
chr27	18467302	C	C	C	T	Y	Y
chr27	18467446	C	C	C	T	T	T
chr27	18467964	G	G	G	G	G	G
chr27	18468289	G	G	G	C	C	C
chr27	18468345	G	A	A	A	A	A
chr27	18469386	G	G	G	A	A	A
chr27	18470234	T	T	T	A	W	W
chr27	18470682	G	G	G	C	S	S
chr27	18470841	G	G	G	G	R	R
chr27	18471321	A	A	A	G	G	G
chr27	18471848	C	C	C	G	G	G
chr27	18472157	T	T	T	C	C	C
chr27	18472928	A	A	A	C	C	C
chr27	18473156	C	C	C	C	M	M
chr27	18473439	C	C	C	T	T	T
chr27	18473462	A	A	A	A	M	A
chr27	18473990	C	C	C	T	T	T
chr27	18473993	T	T	T	C	Y	Y
chr27	18474417	T	T	T	A	A	A
chr27	18474719	T	T	T	T	Y	Y
chr27	18474733	G	G	G	A	R	R
chr27	18474759	A	A	A	A	M	M
chr27	18474826	C	C	C	T	T	T
chr27	18474893	C	C	C	C	Y	Y
chr27	18474974	T	T	T	T	K	T
chr27	18474976	G	G	G	T	K	K
chr27	18475879	C	C	C	A	A	A
chr27	18475950	C	C	C	C	Y	Y
chr27	18476289	A	A	A	G	G	G
chr27	18476517	T	T	T	C	C	C
chr27	18476837	C	C	C	C	Y	Y
chr27	18476978	A	A	A	T	W	W
chr27	18477273	T	T	T	T	Y	Y
chr27	18477289	G	G	K	G	G	G
chr27	18477621	G	G	G	G	R	R
chr27	18477744	C	C	C	T	Y	Y
chr27	18477793	G	G	G	A	R	R
chr27	18477970	C	C	C	G	S	S
chr27	18478120	G	G	G	C	S	S
chr27	18478190	C	C	C	A	M	M
chr27	18478302	T	T	T	G	K	K
chr27	18478417	G	G	G	G	R	R
chr27	18479403	G	G	G	A	A	A
chr27	18479469	A	A	A	T	T	T
chr27	18479527	A	A	A	A	A	A
chr27	18480177	G	G	G	A	R	R
chr27	18480379	A	A	A	A	W	W
chr27	18480435	A	A	A	G	R	R
chr27	18480458	T	C	C	C	C	C
chr27	18480568	T	T	T	C	Y	Y
chr27	18480809	C	C	C	G	S	S
chr27	18480810	G	G	G	G	R	R
chr27	18480921	T	T	T	G	G	G
chr27	18481469	T	T	T	T	T	T
chr27	18481493	C	C	C	T	Y	Y
chr27	18482129	G	G	G	G	G	G
chr27	18482177	A	A	A	T	W	W
chr27	18482406	G	G	G	T	K	K
chr27	18482725	C	C	C	C	Y	Y
chr27	18482838	G	G	G	G	R	R
chr27	18483301	G	G	G	G	G	G
chr27	18484479	T	T	T	C	C	C
chr27	18484528	T	T	T	C	C	C
chr27	18484771	T	T	T	T	T	T
chr27	18485152	A	A	A	A	R	R
chr27	18485704	A	A	A	A	W	W
chr27	18485721	A	A	A	A	W	W
chr27	18486358	G	G	G	A	R	R
chr27	18486531	G	G	G	A	A	A
chr27	18486594	G	G	G	A	A	A
chr27	18486678	G	G	G	A	A	A
chr27	18486736	T	T	T	T	T	T
chr27	18486815	C	C	C	T	T	T
chr27	18486849	A	A	A	G	G	G
chr27	18486892	G	G	G	A	A	A
chr27	18487282	T	T	T	T	Y	Y
chr27	18487355	T	T	T	A	T	T
chr27	18487833	C	C	C	C	Y	Y
chr27	18487987	T	T	T	T	T	T
chr27	18488128	G	G	G	G	R	R
chr27	18488140	C	C	C	C	Y	Y
chr27	18488229	T	T	T	T	W	W
chr27	18488240	G	G	G	G	S	S
chr27	18488245	A	A	A	A	R	R
chr27	18488481	T	T	T	T	T	T
chr27	18488647	A	A	A	A	A	A
chr27	18488701	C	C	C	C	C	C
chr27	18488908	C	C	C	C	C	C
chr27	18488944	T	T	T	T	T	T
chr27	18489059	G	G	G	G	G	G
chr27	18489376	T	T	T	G	G	G
chr27	18489543	A	A	A	A	G	G
chr27	18489585	G	G	G	G	G	G
chr27	18490130	G	T	T	T	T	T
chr27	18490669	A	A	A	G	G	G
chr27	18491081	T	T	T	C	C	C
chr27	18491083	G	G	G	A	A	A
chr27	18491419	C	C	C	C	Y	Y
chr27	18491537	G	G	G	G	G	G
chr27	18491693	C	C	C	C	Y	Y
chr27	18491895	T	T	T	T	Y	Y
chr27	18491937	T	T	T	T	Y	Y
chr27	18491956	T	T	T	T	W	W
chr27	18493065	A	A	A	A	R	R
chr27	18493111	A	A	A	A	R	R
chr27	18493119	T	T	T	T	Y	Y
chr27	18493203	C	C	C	C	Y	Y
chr27	18494293	A	A	A	A	R	R
chr27	18494470	G	G	G	G	G	G
chr27	18494626	T	T	T	T	Y	Y
chr27	18494857	T	T	T	T	Y	Y
chr27	18494977	G	G	G	G	R	R
chr27	18495020	A	A	A	A	R	R
chr27	18495258	G	G	G	G	R	R
chr27	18495303	T	T	T	T	T	T
chr27	18495642	T	T	T	T	Y	Y
chr27	18495811	C	C	C	C	Y	Y
chr27	18495963	C	C	C	C	S	S
chr27	18497905	G	G	G	G	G	G
chr27	18497944	A	A	A	A	A	A
chr27	18498086	A	A	A	A	A	A
chr27	18498096	C	C	C	C	C	C
chr27	18498297	A	A	A	A	A	A
chr27	18498602	T	T	T	T	K	T
chr27	18499049	C	C	C	C	C	C
chr27	18499074	A	G	G	G	G	G
chr27	18499243	T	T	T	T	T	T
chr27	18500122	C	C	C	C	C	C
chr27	18500917	G	G	G	G	K	K
chr27	18501513	A	A	A	A	R	R
chr27	18501858	G	G	G	G	G	G
chr27	18502127	C	C	C	C	Y	Y
chr27	18502556	C	C	C	C	M	M
chr27	18503782	G	G	G	G	G	G
chr27	18504114	A	A	A	A	A	A
chr27	18504294	C	C	C	C	C	C
chr27	18504405	G	G	G	G	G	G
chr27	18504497	T	T	T	T	T	T
chr27	18504752	G	G	G	G	G	G
chr27	18505015	T	T	T	T	T	T
chr27	18505045	G	G	G	G	G	G
chr27	18505210	A	A	A	A	A	A
chr27	18505217	G	G	G	G	G	G
chr27	18505375	C	C	C	C	C	C
chr27	18505378	A	A	A	A	A	A
chr27	18505776	A	A	A	A	A	A
chr27	18506141	A	A	A	A	A	A
chr27	18506207	T	T	T	T	T	T
chr27	18506212	A	A	A	A	A	A
chr27	18506304	G	G	G	G	G	G
chr27	18506584	G	G	G	G	R	R
chr27	18506600	T	T	T	T	T	T
chr27	18506676	G	G	G	G	G	G
chr27	18507811	C	C	C	T	Y	Y
chr27	18508366	A	A	A	A	A	A
chr27	18509147	C	C	C	C	C	C
chr27	18509575	A	A	A	A	R	A
chr27	18509750	G	G	G	G	G	G
chr27	18509862	G	G	G	G	G	G
chr27	18510776	A	A	A	A	A	A
chr27	18510811	C	C	C	C	C	C
chr27	18510813	A	A	A	A	A	A
chr27	18511751	G	G	G	G	G	G
chr27	18512816	A	G	G	G	G	G
chr27	18512818	G	T	T	T	T	T
chr27	18512831	G	A	A	A	A	A
chr27	18512834	G	G	G	G	G	G
chr27	18513028	A	A	A	A	A	A
chr27	18514102	G	G	G	G	G	G
chr27	18514630	A	A	A	A	A	A
chr27	18514854	T	T	T	T	T	T
chr27	18516071	A	A	A	A	A	A
chr27	18516129	T	A	A	T	T	T
chr27	18516446	T	T	T	T	T	T
chr27	18517142	T	T	T	T	T	T
chr27	18517612	A	A	A	A	A	A
chr27	18517715	A	A	A	A	W	W
chr27	18517769	T	T	T	T	T	T
chr27	18517982	A	A	A	A	A	A
chr27	18518083	C	C	C	C	C	C
chr27	18518835	C	C	C	C	C	C
chr27	18519112	C	C	C	C	C	C
chr27	18519170	T	A	A	A	A	A
chr27	18519174	A	A	A	A	A	A
chr27	18519729	A	A	A	A	A	A
chr27	18520030	A	A	A	A	A	A
chr27	18520070	T	T	T	T	T	T
chr27	18520570	A	A	A	A	A	A
chr27	18520803	A	A	A	A	A	A
chr27	18520888	G	G	G	G	G	G
chr27	18521124	T	C	C	C	C	C
chr27	18521278	T	C	C	C	C	C
chr27	18521295	G	G	G	G	G	G
chr27	18521299	A	A	A	A	A	A
chr27	18521368	T	C	C	C	C	C
chr27	18521490	C	G	G	G	G	G
chr27	18521681	G	A	A	A	A	A
chr27	18522112	A	A	A	A	A	A
chr27	18522403	T	C	C	C	C	C
chr27	18523225	T	C	C	C	C	C
chr27	18523516	G	G	G	G	G	G
chr27	18523820	C	C	C	C	C	C
chr27	18523829	G	G	G	G	G	G
chr27	18523907	G	G	G	G	G	G
chr27	18523912	C	C	C	C	C	C
chr27	18523961	C	C	C	C	C	C
chr27	18524087	C	C	C	C	C	C
chr27	18524834	A	A	A	A	A	A
chr27	18525388	C	C	C	C	C	C
chr27	18525411	C	C	C	C	C	C
chr27	18525425	T	T	T	T	T	T
chr27	18525619	T	T	T	T	T	T
chr27	18525623	T	T	T	T	T	T
chr27	18525665	G	G	G	G	G	G
chr27	18525714	T	T	T	T	Y	T
chr27	18526035	G	G	G	G	G	G
chr27	18526502	C	C	C	C	C	C
chr27	18526601	T	T	T	T	T	T
chr27	18527213	T	T	T	T	T	T
chr27	18527260	A	A	A	A	A	A
chr27	18527346	T	T	T	T	T	T
chr27	18527729	T	T	T	T	T	T
chr27	18527739	A	A	A	A	A	A
chr27	18527820	C	C	C	C	C	C
chr27	18528266	C	C	C	C	C	C
chr27	18528651	C	C	C	C	C	C
chr27	18528803	G	G	G	G	G	G
chr27	18528846	C	C	C	C	C	C
chr27	18529127	G	G	G	G	G	G
chr27	18529538	G	G	G	G	G	G
chr27	18529557	C	C	C	C	C	C
chr27	18529569	C	C	C	C	C	C
chr27	18529609	A	A	A	A	A	A
chr27	18529660	A	A	A	A	A	A
chr27	18530040	A	A	A	A	A	A
chr27	18530939	T	T	T	T	T	T
chr27	18531372	T	T	T	T	T	T
chr27	18531508	C	C	C	C	C	C
chr27	18531585	C	C	C	C	C	C
chr27	18531758	T	T	T	T	T	T
chr27	18531766	T	T	A	T	T	T
chr27	18531936	G	G	G	G	G	G
chr27	18531973	T	T	T	T	T	T
chr27	18532207	C	C	C	C	C	C
chr27	18532712	C	C	C	C	C	C
chr27	18532752	A	A	R	A	A	A
chr27	18533335	A	A	A	A	A	A
chr27	18533954	T	T	T	A	W	W
chr27	18534142	G	G	G	G	G	G
chr27	18534228	A	A	A	A	A	A
chr27	18535279	C	C	C	T	C	C
chr27	18535289	C	C	C	C	C	C
chr27	18535749	A	A	A	G	R	R
chr27	18535832	G	G	G	G	G	G
chr27	18535854	A	A	A	A	A	A
chr27	18535965	C	C	C	A	M	M
chr27	18535974	C	C	M	C	C	C
chr27	18536105	T	T	T	T	T	T
chr27	18536247	T	T	T	A	W	W
chr27	18536317	T	T	T	A	W	W
chr27	18536518	G	G	G	A	R	R
chr27	18536650	A	A	A	A	A	A
chr27	18536897	C	C	C	A	M	M
chr27	18536902	T	T	T	C	Y	Y
chr27	18537103	T	T	T	T	K	T
chr27	18537173	T	T	T	C	Y	Y
chr27	18537603	G	G	G	G	G	G
chr27	18537752	A	A	A	G	R	R
chr27	18537940	T	T	T	C	Y	Y
chr27	18538595	C	T	T	C	C	C
chr27	18538616	T	C	C	T	T	T
chr27	18538854	C	T	T	T	Y	Y
chr27	18539181	T	G	G	G	K	K
chr27	18539275	G	G	G	A	R	R
chr27	18539277	G	A	A	A	R	R
chr27	18539404	G	A	A	G	G	G
chr27	18539688	G	G	G	G	G	G
chr27	18539885	C	C	C	T	Y	Y
chr27	18540165	A	A	A	G	A	A
chr27	18540171	C	C	C	A	C	C
chr27	18540183	C	C	C	A	C	C
chr27	18540186	C	C	C	A	C	C
chr27	18540189	C	A	A	A	C	C
chr27	18540644	T	T	T	C	Y	Y
chr27	18540760	C	C	C	T	Y	Y
chr27	18541060	T	T	T	G	K	K
chr27	18541515	A	A	A	G	R	R
chr27	18542656	C	C	C	G	S	S
chr27	18543041	G	G	G	G	G	G
chr27	18543201	T	T	T	A	W	W
chr27	18543259	T	T	T	T	T	T
chr27	18544738	T	T	T	C	Y	Y
chr27	18544950	T	T	T	T	Y	T
chr27	18545987	G	G	G	A	R	R
chr27	18546913	A	A	A	C	M	M
chr27	18547436	T	T	T	G	K	K
chr27	18547548	A	C	C	C	C	C
chr27	18547613	T	A	A	A	A	A
chr27	18547640	A	C	C	C	A	C
chr27	18547641	C	A	A	A	C	A
chr27	18547795	T	A	T	A	A	A
chr27	18547821	C	A	A	A	A	A
chr27	18547822	T	C	C	C	C	C
chr27	18547839	T	A	A	A	A	A
chr27	18547840	G	T	T	T	T	T
chr27	18548154	G	G	G	A	R	R
chr27	18548277	T	T	T	C	Y	Y
chr27	18548435	G	G	G	A	R	R
chr27	18549569	A	A	R	A	A	A
chr27	18550566	T	T	T	A	W	W
chr27	18551569	T	T	T	A	W	W
chr27	18551752	G	G	G	A	R	R
chr27	18552425	T	T	T	A	W	W
chr27	18552470	T	T	T	A	W	W
chr27	18553235	G	T	T	T	T	T
chr27	18553240	C	T	T	T	T	T
chr27	18553292	A	A	A	T	W	W
chr27	18553531	C	C	M	C	C	C
chr27	18554089	T	T	T	C	Y	Y
chr27	18554346	G	G	G	C	S	S
chr27	18554388	A	A	A	G	R	R
chr27	18554389	G	G	G	A	R	R
chr27	18554468	G	G	G	T	K	K
chr27	18554497	T	T	T	A	W	W
chr27	18554757	T	G	G	A	W	W
chr27	18554777	G	G	G	A	R	R
chr27	18554817	T	T	T	A	W	W
chr27	18555096	T	T	T	A	W	W
chr27	18555252	T	T	T	C	Y	Y
chr27	18555285	G	G	G	A	R	G
chr27	18555293	G	G	G	A	R	G
chr27	18555373	C	C	C	T	Y	Y
chr27	18555392	G	G	G	A	R	R
chr27	18555575	T	T	T	C	Y	T
chr27	18555633	A	A	A	C	M	M
chr27	18555664	G	G	G	T	K	K
chr27	18555871	C	C	C	T	Y	Y
chr27	18555913	G	G	G	A	G	G
chr27	18556851	C	T	T	T	T	T
chr27	18557539	C	T	T	T	T	T
chr27	18558130	A	A	A	G	R	A
chr27	18558428	A	A	A	T	W	W
chr27	18558875	T	T	T	A	W	W
chr27	18559360	G	G	G	A	R	R
chr27	18560908	T	T	T	C	Y	C
chr27	18561404	C	C	C	C	M	M
chr27	18562161	C	C	C	T	Y	Y
chr27	18562275	A	A	A	G	R	R
chr27	18562949	C	C	C	T	Y	C
chr27	18564037	C	C	C	T	Y	Y
chr27	18564085	A	A	A	G	R	R
chr27	18567036	A	A	A	G	R	R
chr27	18567286	A	A	A	G	R	R
chr27	18567576	C	C	C	T	Y	Y
chr27	18567577	A	G	G	G	R	R
chr27	18567616	G	G	G	A	R	R
chr27	18567808	T	T	T	C	Y	Y
chr27	18567847	G	G	G	A	R	R
chr27	18567934	C	C	C	T	Y	C
chr27	18568073	C	C	C	C	Y	Y
chr27	18568084	T	T	T	T	Y	Y
chr27	18568094	G	G	G	G	G	R
chr27	18568104	T	T	T	C	T	Y
chr27	18568809	T	T	T	T	T	T
chr27	18568881	G	G	G	A	R	R
chr27	18569264	G	G	G	G	G	G
chr27	18569602	G	G	G	T	K	K
chr27	18569881	G	G	S	G	G	G
chr27	18570276	C	C	C	G	S	C
chr27	18570412	G	G	G	G	R	R
chr27	18570438	A	A	A	A	R	A
chr27	18570464	G	G	G	G	G	G
chr27	18571649	A	A	A	G	R	R
chr27	18571702	G	G	G	A	R	R
chr27	18571862	G	G	G	G	K	K
chr27	18572149	T	T	T	A	T	T
chr27	18572150	T	T	T	A	T	T
chr27	18572945	G	G	G	A	R	R
chr27	18573662	G	G	G	C	S	G
chr27	18573664	G	G	G	C	S	G
chr27	18573678	A	A	A	C	M	A
chr27	18573679	T	T	T	A	W	T
chr27	18573712	A	A	A	T	W	W
chr27	18574463	A	A	A	G	R	R
chr27	18574884	T	T	T	A	W	W
chr27	18575927	T	T	T	C	Y	Y
chr27	18578088	T	T	T	C	Y	Y
chr27	18579686	A	A	A	G	R	R
chr27	18580530	T	T	T	C	Y	Y
chr27	18581078	C	C	C	G	S	S
chr27	18581490	T	T	T	C	Y	Y
chr27	18581634	T	T	T	C	Y	Y
chr27	18582103	C	C	C	A	M	M
chr27	18582267	G	G	G	A	R	R
chr27	18583102	G	G	G	G	G	G
chr27	18583213	C	C	C	C	C	C
chr27	18583294	C	C	C	G	C	C
chr27	18583322	T	T	T	A	T	T
chr27	18583348	G	G	G	C	G	G
chr27	18584105	C	C	C	T	Y	C
chr27	18585656	A	A	A	T	W	W
chr27	18585994	A	A	A	T	W	W
chr27	18588387	A	A	A	G	R	R
chr27	18589897	C	C	C	T	C	C
chr27	18589967	G	G	G	A	R	R
chr27	18589990	T	T	T	A	W	W
chr27	18590261	T	T	T	A	W	W
chr27	18590393	T	T	T	A	W	W
chr27	18590896	A	A	A	G	R	R
chr27	18592734	C	C	C	T	Y	Y
chr27	18592764	C	C	C	C	C	C
chr27	18592834	A	A	A	G	A	R
chr27	18592859	A	A	A	G	A	A
chr27	18592863	G	G	G	A	R	R
chr27	18592914	G	G	G	A	R	R
chr27	18592920	T	T	T	C	Y	Y
chr27	18592977	T	T	T	C	Y	Y
chr27	18592987	A	A	A	C	M	M
chr27	18593132	C	C	C	T	Y	Y
chr27	18593169	C	C	C	T	Y	Y
chr27	18593412	C	C	C	T	Y	Y
chr27	18593508	A	A	A	T	W	W
chr27	18593668	T	T	T	C	Y	Y
chr27	18593726	C	C	C	T	Y	Y
chr27	18594210	C	C	C	A	M	M
chr27	18594324	G	G	G	A	R	R
chr27	18594349	G	G	G	A	R	R
chr27	18594365	C	C	C	A	M	M
chr27	18594475	C	C	C	T	Y	Y
chr27	18594529	G	G	G	T	K	K
chr27	18595002	T	T	T	C	Y	Y
chr27	18595298	C	C	C	G	S	S
chr27	18595421	G	G	G	A	R	G
chr27	18595570	T	T	T	C	Y	Y
chr27	18595586	A	A	A	T	W	W
chr27	18595690	G	G	G	A	R	G
chr27	18595710	A	A	A	T	A	W
chr27	18595839	G	G	G	A	R	R
chr27	18596121	A	A	A	C	M	M
chr27	18596169	C	C	M	C	C	C
chr27	18596619	A	A	A	G	R	R
chr27	18596735	A	A	A	G	R	R
chr27	18597095	T	T	T	T	T	W
chr27	18597184	C	C	C	T	Y	Y
chr27	18597208	C	C	C	T	Y	Y
chr27	18597649	A	A	A	G	R	R
chr27	18598294	C	C	C	T	Y	Y
chr27	18598319	A	A	A	C	M	M
chr27	18598320	A	A	A	C	M	M
chr27	18598321	C	C	C	T	Y	Y
chr27	18598440	T	T	T	C	Y	Y
chr27	18598458	C	C	C	T	Y	Y
chr27	18598459	A	A	A	G	R	R
chr27	18598466	G	G	G	A	R	R
chr27	18598843	T	T	T	C	Y	Y
chr27	18599170	G	G	G	A	R	R
chr27	18599392	C	C	C	T	Y	Y
chr27	18599651	G	G	G	T	K	K
chr27	18599678	C	C	C	T	Y	Y
chr27	18599762	C	C	C	T	Y	Y
chr27	18600060	G	G	G	A	R	R
chr27	18600219	A	A	A	G	R	R
chr27	18600487	A	A	A	C	M	M
chr27	18600495	A	A	A	G	R	R
chr27	18600709	A	A	A	C	M	M
chr27	18601264	C	C	C	T	Y	Y
chr27	18601375	T	T	T	C	Y	Y
chr27	18601412	A	A	A	C	M	M
chr27	18601413	G	G	G	A	R	R
chr27	18601624	G	G	G	T	K	K
chr27	18602029	C	C	C	C	M	M
chr27	18602132	A	A	A	A	R	R
chr27	18602237	A	A	A	C	M	M
chr27	18602354	A	A	A	A	W	W
chr27	18602365	C	G	G	C	G	G
chr27	18602380	C	T	T	C	T	T
chr27	18602938	T	C	T	T	C	T
chr27	18602954	A	A	C	C	C	C
chr27	18602973	G	C	C	C	C	C
chr27	18602976	T	C	C	C	C	C
chr27	18603010	C	C	C	C	C	C
chr27	18603059	G	G	G	G	G	G
chr27	18604090	G	G	G	G	G	G
chr27	18604630	A	A	A	A	A	A
chr27	18605165	C	C	C	T	Y	Y
chr27	18605173	G	G	G	A	R	R
chr27	18605427	A	A	A	C	M	M
chr27	18605474	C	C	C	T	Y	Y
chr27	18605520	A	A	A	G	R	R
chr27	18605523	A	A	A	G	R	R
chr27	18605529	A	A	A	G	R	R
chr27	18605999	A	A	A	G	R	R
chr27	18606110	A	A	A	G	R	R
chr27	18606250	G	G	G	G	R	R
chr27	18606288	T	T	T	C	C	C
chr27	18606448	G	G	G	C	S	S
chr27	18606694	G	A	A	G	R	R
chr27	18606807	A	A	A	A	R	R
chr27	18607588	G	G	G	G	R	R
chr27	18607653	C	C	C	C	C	C
chr27	18607661	C	C	C	C	C	C
chr27	18607721	C	T	T	C	Y	Y
chr27	18607808	T	A	A	T	W	W
chr27	18607881	C	G	G	C	S	S
chr27	18607904	C	C	C	T	Y	Y
chr27	18607977	G	G	G	A	R	R
chr27	18607995	T	T	T	A	W	W
chr27	18608044	C	C	C	T	Y	Y
chr27	18608052	C	C	C	T	Y	Y
chr27	18608085	C	C	C	T	Y	Y
chr27	18608183	C	C	C	T	T	T
chr27	18608307	C	T	T	C	Y	Y
chr27	18608516	G	G	G	G	G	G
chr27	18608894	G	G	G	C	G	G
chr27	18609463	C	C	C	A	A	A
chr27	18609527	A	A	A	G	R	R
chr27	18609981	A	A	A	A	R	R
chr27	18609982	A	A	A	A	W	W
chr27	18610951	A	T	T	T	T	T
chr27	18611263	G	G	G	A	R	R
chr27	18611481	C	C	C	C	C	C
chr27	18611645	A	A	A	A	R	R
chr27	18611882	A	G	G	G	G	G
chr27	18612228	G	G	G	C	S	S
chr27	18612466	G	G	G	G	S	S
chr27	18612813	G	G	G	T	T	T
chr27	18612870	G	G	G	A	R	R
chr27	18613036	C	C	C	C	C	C
chr27	18616125	A	A	A	G	R	R
chr27	18616650	C	C	C	T	Y	Y
chr27	18616938	G	A	A	A	A	A
chr27	18617206	A	A	A	G	R	R
chr27	18617794	A	A	A	C	M	M
chr27	18617890	A	C	C	C	C	C
chr27	18617893	G	C	C	G	G	G
chr27	18617928	T	C	C	T	Y	Y
chr27	18618043	C	C	C	T	Y	Y
chr27	18618137	A	G	G	G	G	G
chr27	18618152	C	C	C	G	S	S
chr27	18618433	C	T	T	C	C	C
chr27	18618591	G	A	G	G	G	G
chr27	18618815	C	C	C	T	Y	Y
chr27	18618841	C	C	C	C	C	C
chr27	18618973	T	T	T	A	A	A
chr27	18619703	T	W	T	A	T	A
chr27	18620131	T	T	T	T	T	T
chr27	18621334	T	A	A	A	A	A
chr27	18621523	A	A	A	G	R	R
chr27	18621600	A	A	A	T	W	W
chr27	18621808	G	C	C	C	C	C
chr27	18621929	G	G	G	A	A	A
chr27	18622094	T	T	T	C	C	C
chr27	18622222	G	G	G	A	R	R
chr27	18622613	G	G	G	R	G	G
chr27	18623162	C	T	T	T	Y	Y
chr27	18623271	A	A	A	M	M	A
chr27	18623272	C	C	C	M	M	C
chr27	18623382	T	T	T	T	Y	Y
chr27	18624634	T	C	C	C	C	C
chr27	18624779	A	A	A	A	M	M
chr27	18625015	C	C	C	C	Y	Y
chr27	18625096	A	A	A	G	R	R
chr27	18625386	T	A	A	T	T	T
chr27	18625392	T	T	T	T	W	W
chr27	18625837	A	G	G	G	R	R
chr27	18625918	C	C	C	C	Y	Y
chr27	18626198	C	C	C	C	S	S
chr27	18626414	G	G	G	G	K	K
chr27	18626575	G	G	G	G	R	R
chr27	18626589	C	C	C	C	Y	Y
chr27	18627206	C	C	C	A	A	A
chr27	18627263	T	T	T	C	Y	Y
chr27	18627284	G	G	G	A	A	A
chr27	18627782	G	A	A	G	G	G
chr27	18627912	T	C	C	T	T	T
chr27	18628025	C	T	T	T	T	T
chr27	18628110	C	C	C	C	Y	Y
chr27	18628132	A	A	A	G	R	R
chr27	18628411	T	T	T	C	C	C
chr27	18628412	G	G	G	G	R	R
chr27	18628792	C	C	C	A	M	M
chr27	18628989	T	T	T	T	K	K
chr27	18629059	C	C	C	C	Y	Y
chr27	18629082	C	C	C	C	M	M
chr27	18629171	G	G	G	G	R	R
chr27	18629311	G	G	G	G	R	R
chr27	18629320	A	A	A	C	C	C
chr27	18629498	G	G	G	A	A	A
chr27	18629509	A	A	A	A	R	R
chr27	18629637	A	A	A	G	R	R
chr27	18629806	T	T	T	T	Y	Y
chr27	18629833	A	A	A	G	G	G
chr27	18629901	A	A	A	G	R	R
chr27	18629992	G	G	G	A	R	R
chr27	18630062	T	T	T	C	Y	Y
chr27	18630095	T	T	T	G	K	K
chr27	18630133	A	A	A	T	T	T
chr27	18630153	G	G	G	G	R	R
chr27	18631418	T	T	T	T	Y	C
chr27	18631497	A	A	A	A	M	A
chr27	18631806	A	A	A	A	A	A
chr27	18632171	A	C	C	C	M	M
chr27	18632465	A	G	G	G	R	R
chr27	18632510	T	T	T	G	K	K
chr27	18632526	T	T	T	T	Y	T
chr27	18632568	T	T	T	C	Y	T
chr27	18632588	T	C	T	C	C	T
chr27	18632922	G	G	G	A	R	R
chr27	18633035	A	G	G	G	G	G
chr27	18633244	T	T	T	C	Y	Y
chr27	18633515	G	G	G	G	R	R
chr27	18633517	G	A	A	A	A	A
chr27	18633703	A	A	A	G	R	R
chr27	18633801	G	G	G	T	K	K
chr27	18634618	C	C	C	C	M	M
chr27	18635279	A	A	A	A	R	R
chr27	18635816	C	G	G	C	C	C
chr27	18636109	C	A	A	A	A	A
chr27	18636455	G	C	C	C	C	C
chr27	18636479	T	T	T	T	T	T
chr27	18636646	A	G	G	G	G	G
chr27	18636690	A	G	A	G	G	G
chr27	18636698	A	T	A	T	T	T
chr27	18636776	C	C	C	C	C	C
chr27	18636835	C	C	C	C	C	C
chr27	18637073	T	T	T	T	T	T
chr27	18637221	A	A	A	A	R	R
chr27	18637348	C	C	C	C	C	C
chr27	18637490	G	G	G	G	G	G
chr27	18637568	T	C	C	C	C	C
chr27	18637747	G	A	A	G	G	G
chr27	18637799	C	C	C	C	Y	Y
chr27	18637800	G	A	G	G	G	G
chr27	18637861	A	A	A	A	A	A
chr27	18637913	C	C	C	C	C	C
chr27	18638010	A	A	A	A	A	A
chr27	18638025	A	A	A	A	W	A
chr27	18638050	G	G	R	G	G	G
chr27	18638061	G	G	G	G	G	G
chr27	18638081	G	G	G	G	G	G
chr27	18638141	A	A	A	A	A	A
chr27	18638447	C	C	C	C	Y	Y
chr27	18638469	A	G	G	G	G	G
chr27	18638691	G	T	T	T	K	K
chr27	18639496	T	C	C	C	Y	Y
chr27	18639521	G	A	A	A	R	R
chr27	18639570	T	C	C	C	Y	Y
chr27	18639684	C	T	T	T	Y	Y
chr27	18639747	G	A	A	A	R	R
chr27	18639885	T	T	T	T	K	K
chr27	18640071	T	C	C	C	Y	Y
chr27	18640915	C	C	C	C	C	C
chr27	18640951	G	G	G	A	R	R
chr27	18641027	A	A	A	T	W	W
chr27	18641202	A	A	A	G	R	R
chr27	18641280	G	A	A	G	G	G
chr27	18641367	C	A	A	A	M	M
chr27	18641501	A	T	T	T	W	W
chr27	18641795	C	C	C	C	S	S
chr27	18641846	T	C	C	C	C	C
chr27	18641860	A	C	C	C	M	M
chr27	18642026	C	C	C	C	Y	Y
chr27	18642215	A	G	G	G	G	G
chr27	18642495	C	C	C	C	C	C
chr27	18642633	G	A	A	A	A	A
chr27	18642757	C	T	T	T	C	Y
chr27	18642919	A	A	A	A	R	R
chr27	18643296	G	A	A	A	R	R
chr27	18643311	A	T	T	T	W	W
chr27	18643579	G	A	A	A	A	A
chr27	18644480	C	C	C	C	C	C
chr27	18645129	A	T	T	T	T	T
chr27	18645442	G	A	A	A	R	R
chr27	18645761	A	A	A	A	A	A
chr27	18645954	A	C	C	C	M	M
chr27	18646067	G	A	A	G	G	G
chr27	18648425	A	A	A	R	A	A
chr27	18648428	A	A	A	R	A	A
chr27	18648468	A	G	A	G	R	R
chr27	18650481	C	T	T	T	Y	Y
chr27	18650990	C	G	G	G	G	G
chr27	18651483	A	G	G	G	G	G
chr27	18651598	C	C	C	C	M	M
chr27	18651705	G	G	G	G	R	R
chr27	18651805	G	A	A	A	A	A
chr27	18651927	G	A	A	A	A	A
chr27	18652337	G	A	A	A	R	R
chr27	18652376	A	G	G	G	R	R
chr27	18652504	A	G	G	G	G	G
chr27	18652533	A	G	G	G	G	G
chr27	18652546	C	T	T	T	T	T
chr27	18652658	C	T	T	T	T	T
chr27	18652827	C	C	C	C	Y	Y
chr27	18653037	T	C	C	C	Y	Y
chr27	18653142	A	G	G	G	R	R
chr27	18653256	G	A	A	A	R	R
chr27	18653603	T	C	C	C	Y	Y
chr27	18653857	C	T	T	T	Y	Y
chr27	18654628	T	G	G	G	K	K
chr27	18654748	A	G	G	G	G	G
chr27	18654761	C	T	T	T	Y	Y
chr27	18654905	T	C	C	C	C	C
chr27	18654977	C	C	C	C	S	S
chr27	18655649	G	G	G	G	R	R
chr27	18656331	C	C	C	Y	C	C
chr27	18656349	C	C	C	Y	C	C
chr27	18656464	C	C	C	C	Y	Y
chr27	18656868	A	A	A	A	G	A
chr27	18656973	A	G	G	G	R	R
chr27	18657365	T	C	C	C	C	C
chr27	18657784	C	A	A	A	M	M
chr27	18657985	T	C	C	C	Y	Y
chr27	18658292	T	G	G	G	K	K
chr27	18660847	G	A	A	G	R	R
chr27	18660931	C	G	G	C	C	C
chr27	18661039	T	G	G	T	T	T
chr27	18661483	A	G	G	A	A	A
chr27	18661825	G	A	A	A	A	A
chr27	18661833	G	G	G	G	G	G
chr27	18662236	A	G	G	G	G	G
chr27	18662405	A	G	G	G	G	G
chr27	18663657	A	G	G	G	G	G
chr27	18664033	T	T	T	T	W	W
chr27	18666008	G	G	G	G	R	R
chr27	18666029	T	C	C	C	Y	Y
chr27	18666316	C	C	C	C	M	M
chr27	18667181	C	G	G	G	S	S
chr27	18667544	C	C	C	C	C	C
chr27	18667584	T	C	C	C	Y	Y
chr27	18668494	T	C	C	C	C	C
chr27	18668655	T	C	C	T	T	T
chr27	18669234	C	C	C	C	C	C
chr27	18670137	T	G	G	G	K	K
chr27	18670357	T	T	T	T	K	K
chr27	18671016	G	A	A	A	A	A
chr27	18671220	T	C	C	C	Y	Y
chr27	18671402	C	C	C	C	C	C
chr27	18671515	C	A	A	A	A	A
chr27	18671875	A	A	A	A	R	R
chr27	18673949	T	T	T	T	K	K
chr27	18674055	T	C	C	C	Y	Y
chr27	18674617	T	A	A	A	A	A
chr27	18674666	G	A	A	A	R	R
chr27	18675022	C	T	T	T	Y	Y
chr27	18675056	G	G	G	G	R	R
chr27	18675956	C	G	G	G	G	C
chr27	18676449	T	T	T	T	T	T
chr27	18676729	T	A	A	A	A	A
chr27	18678156	C	C	C	T	T	T
chr27	18679422	T	C	C	C	C	C
chr27	18679563	G	A	A	G	G	G
chr27	18679869	T	C	C	T	T	T
chr27	18680337	G	G	G	G	R	R
chr27	18682061	C	T	T	T	T	T
chr27	18682389	G	A	A	A	A	A
chr27	18682521	T	C	C	C	C	C
chr27	18682595	T	A	A	A	A	A
chr27	18682628	G	A	A	A	A	A
chr27	18682695	T	G	G	G	G	G
chr27	18682999	G	T	T	T	T	T
chr27	18683001	A	G	G	G	G	G
chr27	18683022	T	G	G	G	G	G
chr27	18683120	A	C	C	C	C	C
chr27	18683492	G	T	T	T	T	T
chr27	18683779	C	T	T	T	T	T
chr27	18683789	C	A	A	A	A	A
chr27	18683893	A	T	T	T	T	T
chr27	18684267	G	A	A	A	A	A
chr27	18684444	T	C	C	C	C	C
chr27	18684799	T	G	G	G	G	G
chr27	18685043	T	A	T	T	A	T
chr27	18685113	C	A	C	C	A	A
chr27	18685751	A	C	C	C	C	C
chr27	18685764	T	C	C	C	Y	Y
chr27	18686063	T	C	C	C	C	C
chr27	18686846	T	C	C	C	C	C
chr27	18687036	G	A	A	A	A	A
chr27	18687605	C	C	M	C	C	C
chr27	18688294	C	A	A	A	A	A
chr27	18688302	T	A	A	A	A	A
chr27	18690343	G	G	G	G	G	G
chr27	18690711	A	G	G	G	G	G
chr27	18691145	A	G	G	G	G	G
chr27	18692527	C	T	T	T	T	T
chr27	18693201	A	T	T	T	T	T
chr27	18693518	C	A	A	A	A	A
chr27	18694428	T	C	C	C	C	C
chr27	18694521	A	G	G	G	G	G
chr27	18694626	C	T	T	T	T	T
chr27	18694706	T	C	C	C	C	C
chr27	18694766	A	G	G	G	G	G
chr27	18694949	T	C	C	C	C	C
chr27	18695109	C	C	C	C	C	C
chr27	18695132	T	T	T	W	W	T
chr27	18695469	G	A	A	A	A	A
chr27	18695754	T	G	G	G	G	G
chr27	18696474	T	C	C	C	C	C
chr27	18696591	G	A	A	A	A	A
chr27	18696911	T	C	C	C	C	C
chr27	18697564	T	T	T	T	T	T
chr27	18697566	T	T	T	T	T	T
chr27	18698190	A	A	A	G	R	R
chr27	18698191	C	C	C	T	Y	Y
chr27	18698645	A	G	G	G	G	G
chr27	18698759	T	C	C	C	Y	Y
chr27	18698761	C	A	A	A	M	M
chr27	18698799	C	T	T	T	Y	Y
chr27	18698924	T	G	G	G	K	K
chr27	18699230	A	A	A	T	W	W
chr27	18699390	A	G	G	A	A	A
chr27	18699406	A	A	A	G	R	R
chr27	18699486	G	G	G	G	K	K
chr27	18699493	C	C	C	T	Y	Y
chr27	18699565	T	A	A	T	T	T
chr27	18700057	G	A	A	G	G	G
chr27	18700184	T	T	T	C	C	C
chr27	18700516	A	A	A	T	T	T
chr27	18700578	T	T	T	G	G	G
chr27	18700807	A	G	G	A	A	A
chr27	18701132	G	G	G	A	A	A
chr27	18701360	T	T	T	T	Y	Y
chr27	18701782	A	C	C	A	A	A
chr27	18702184	G	A	A	G	G	G
chr27	18702280	C	C	C	T	Y	Y
chr27	18702383	G	A	A	G	G	G
chr27	18703262	T	T	T	G	K	K
chr27	18703333	A	C	C	C	M	M
chr27	18703357	T	C	C	T	T	T
chr27	18703730	G	G	G	T	K	K
chr27	18704117	G	G	G	A	R	R
chr27	18704438	C	C	C	G	S	S
chr27	18704511	G	G	G	A	R	R
chr27	18704877	G	A	A	G	G	G
chr27	18705227	C	C	C	C	Y	Y
chr27	18705464	T	T	T	C	Y	Y
chr27	18705760	T	C	C	C	C	C
chr27	18705870	T	C	C	C	C	C
chr27	18707255	C	G	G	C	C	C
chr27	18708039	A	A	A	G	R	R
chr27	18708197	T	G	G	T	K	K
chr27	18708448	G	G	G	C	S	S
chr27	18708509	A	A	A	G	R	R
chr27	18708519	C	C	C	T	Y	Y
chr27	18708815	A	A	A	C	M	M
chr27	18709004	A	A	A	G	R	R
chr27	18709090	G	G	G	A	R	R
chr27	18709341	T	T	T	C	Y	Y
chr27	18709411	G	A	A	A	A	A
chr27	18709515	A	A	A	G	A	A
chr27	18709561	G	G	G	T	K	K
chr27	18709609	C	C	C	G	S	S
chr27	18709689	T	T	T	A	W	W
chr27	18710195	A	A	A	A	G	A
chr27	18710348	T	Y	T	T	T	T
chr27	18710442	C	C	C	S	S	C
chr27	18711886	C	C	C	G	S	S
chr27	18713228	A	A	A	R	A	A
chr27	18713230	G	G	G	R	G	G
chr27	18713478	T	C	C	C	C	C
chr27	18713479	G	G	G	A	R	R
chr27	18713746	A	G	G	G	G	G
chr27	18714069	A	A	A	G	R	R
chr27	18714268	C	C	C	T	Y	Y
chr27	18714281	T	A	A	A	A	A
chr27	18714741	A	A	A	C	A	M
chr27	18714927	G	G	G	A	R	R
chr27	18715113	C	C	C	T	Y	Y
chr27	18715207	A	A	A	G	R	R
chr27	18715318	A	A	A	G	R	R
chr27	18715483	A	A	A	C	M	M
chr27	18715527	A	A	A	G	R	R
chr27	18715726	A	G	G	G	G	G
chr27	18715752	G	T	G	T	T	T
chr27	18715820	A	C	A	C	C	C
chr27	18716007	T	T	T	C	Y	T
chr27	18716213	C	C	C	T	Y	C
chr27	18716403	G	G	G	A	R	R
chr27	18716526	C	C	C	A	M	M
chr27	18716590	C	C	C	T	Y	Y
chr27	18716619	A	A	A	T	W	W
chr27	18716638	T	T	T	G	K	K
chr27	18716674	T	C	C	C	C	C
chr27	18716883	C	T	T	T	T	T
chr27	18716951	A	A	A	A	R	R
chr27	18717186	T	C	C	T	Y	Y
chr27	18717915	T	T	T	A	W	W
chr27	18718322	C	A	A	A	A	A
chr27	18718326	T	C	C	C	C	C
chr27	18718688	G	T	T	T	T	T
chr27	18718719	T	C	C	C	C	C
chr27	18719162	A	A	A	T	W	W
chr27	18722103	T	C	C	C	Y	Y
chr27	18723536	A	G	A	G	G	G
chr27	18723917	G	A	A	A	R	R
chr27	18723960	G	C	C	C	S	S
chr27	18723986	A	G	G	G	R	R
chr27	18724277	A	A	A	A	R	R
chr27	18724481	C	C	C	C	Y	C
chr27	18724529	T	T	T	T	Y	Y
chr27	18724549	A	A	A	A	R	R
chr27	18724587	C	C	C	C	Y	Y
chr27	18724835	C	T	T	T	Y	Y
chr27	18725167	G	A	A	A	R	R
chr27	18725277	T	G	G	G	K	K
chr27	18725750	T	A	A	A	W	W
chr27	18726119	G	C	C	C	C	C
chr27	18726143	A	A	A	A	M	M
chr27	18726384	T	T	T	T	W	W
chr27	18726457	T	C	C	C	Y	Y
chr27	18726802	A	C	C	C	C	C
chr27	18726860	G	G	G	G	R	R
chr27	18727044	A	G	G	G	R	R
chr27	18727230	C	T	T	C	C	C
chr27	18728590	C	T	T	T	T	T
chr27	18728670	G	G	G	G	G	G
chr27	18730538	C	C	C	C	M	M
chr27	18730693	C	T	T	T	Y	Y
chr27	18731160	A	C	C	C	A	M
chr27	18731621	A	T	T	A	A	A
chr27	18732263	C	T	T	T	C	Y
chr27	18732298	C	G	G	G	C	S
chr27	18732307	T	C	C	C	T	Y
chr27	18733522	A	A	C	A	W	A
chr27	18733718	A	C	A	A	A	A
chr27	18733911	C	M	A	C	C	M
chr27	18734572	C	G	G	G	S	S
chr27	18735071	C	C	C	C	Y	Y
chr27	18735566	A	A	A	A	R	R
chr27	18735890	T	G	G	G	K	K
chr27	18736638	T	T	T	T	W	W
chr27	18736906	T	T	T	T	Y	Y
chr27	18737348	A	A	A	A	R	R
chr27	18737380	C	C	C	G	S	S
chr27	18737722	C	A	A	A	M	M
chr27	18737776	T	C	C	C	Y	Y
chr27	18738180	T	C	C	C	Y	Y
chr27	18738296	A	G	A	G	R	R
chr27	18738452	A	A	A	A	W	W
chr27	18738553	G	G	G	G	K	K
chr27	18738570	G	G	G	G	R	R
chr27	18738573	A	A	A	A	R	R
chr27	18738589	A	A	A	A	R	R
chr27	18739150	C	T	C	T	Y	Y
chr27	18739169	T	C	T	C	Y	Y
chr27	18739256	A	A	A	A	W	W
chr27	18739323	A	G	G	G	R	R
chr27	18740001	A	A	A	A	R	R
chr27	18740201	C	C	C	C	S	S
chr27	18740399	T	T	T	T	T	T
chr27	18740490	T	T	T	K	T	T
chr27	18740497	A	A	A	W	W	A
chr27	18740507	A	A	A	R	R	A
chr27	18740529	A	A	A	A	W	W
chr27	18740640	G	G	G	G	R	R
chr27	18740648	T	T	T	T	Y	Y
chr27	18740741	T	T	T	T	Y	Y
chr27	18740802	G	G	G	G	S	S
chr27	18740810	A	A	A	A	R	R
chr27	18740890	G	G	G	G	K	K
chr27	18740934	A	T	T	T	W	W
chr27	18740974	T	T	T	T	Y	Y
chr27	18741214	C	T	T	T	Y	Y
chr27	18741333	G	G	G	G	R	R
chr27	18741396	G	A	G	A	R	R
chr27	18741453	A	A	A	A	R	R
chr27	18741461	C	C	C	C	S	S
chr27	18741462	T	T	T	T	Y	Y
chr27	18741473	A	A	A	A	R	R
chr27	18741492	T	C	C	C	Y	T
chr27	18741497	A	G	G	G	R	R
chr27	18741506	C	G	G	G	S	C
chr27	18741514	T	C	C	C	Y	T
chr27	18741551	G	G	G	G	R	R
chr27	18741641	G	G	G	G	K	K
chr27	18741790	T	C	C	C	Y	Y
chr27	18741815	C	T	T	T	Y	Y
chr27	18741986	G	G	G	G	R	R
chr27	18742239	C	G	G	G	S	S
chr27	18742242	G	T	T	T	K	K
chr27	18742329	A	A	A	A	R	R
chr27	18742337	G	G	G	G	S	S
chr27	18742583	G	A	A	A	R	R
chr27	18742994	C	C	C	T	T	T
chr27	18743039	C	C	C	C	Y	Y
chr27	18743056	C	C	C	C	M	M
chr27	18743079	C	C	C	C	Y	Y
chr27	18743396	T	T	T	T	T	Y
chr27	18743447	T	T	T	T	Y	Y
chr27	18743457	A	A	A	A	W	W
chr27	18743593	A	A	A	A	R	R
chr27	18743687	A	G	G	G	R	R
chr27	18743713	A	C	C	C	M	M
chr27	18743955	G	G	G	G	R	R
chr27	18744243	C	C	C	C	S	S
chr27	18744776	A	T	T	T	W	W
chr27	18744908	G	C	C	C	S	S
chr27	18744914	C	A	M	A	M	M
chr27	18744942	G	G	G	G	R	R
chr27	18744997	G	A	A	A	R	R
chr27	18745149	C	G	G	G	S	S
chr27	18745243	T	T	T	T	K	K
chr27	18745362	C	C	C	C	Y	Y
chr27	18745435	G	C	C	C	S	S
chr27	18745473	T	C	C	C	Y	Y
chr27	18745594	G	T	T	T	K	K
chr27	18745622	T	A	A	A	W	W
chr27	18745686	A	G	G	G	R	R
chr27	18745687	A	G	G	G	R	R
chr27	18745698	C	T	T	T	Y	Y
chr27	18745803	C	T	T	T	Y	Y
chr27	18745854	A	C	C	C	M	M
chr27	18745969	C	T	T	T	Y	Y
chr27	18746028	C	A	A	A	M	M
chr27	18746077	C	C	C	C	S	S
chr27	18746282	A	A	A	A	R	R
chr27	18746341	C	C	C	C	Y	Y
chr27	18746351	T	T	T	T	Y	Y
chr27	18746443	A	A	A	A	R	R
chr27	18746502	C	C	C	C	Y	Y
chr27	18746522	A	A	A	A	R	R
chr27	18746539	G	G	G	G	R	R
chr27	18746689	G	A	A	A	R	R
chr27	18746793	T	C	C	C	Y	Y
chr27	18746810	G	G	G	G	R	R
chr27	18746972	A	G	G	G	R	R
chr27	18747245	A	A	A	A	R	R
chr27	18747257	G	G	G	G	R	R
chr27	18747311	G	G	G	G	K	K
chr27	18747507	G	A	A	A	R	R
chr27	18747552	A	A	A	A	R	R
chr27	18747989	C	T	T	T	Y	Y
chr27	18748179	C	T	T	T	Y	Y
chr27	18748266	T	T	T	T	Y	Y
chr27	18748275	G	G	G	G	K	K
chr27	18748297	A	A	A	A	R	R
chr27	18748320	A	A	A	A	R	R
chr27	18748333	C	C	C	C	Y	C
chr27	18748344	G	G	G	G	R	R
chr27	18748380	T	T	T	T	Y	T
chr27	18748534	T	A	A	A	W	W
chr27	18748623	C	T	T	T	Y	Y
chr27	18748824	A	G	G	G	G	G
chr27	18749046	C	A	A	A	M	M
chr27	18749122	T	C	C	C	Y	Y
chr27	18749484	C	T	T	T	C	Y
chr27	18749785	C	T	T	T	Y	Y
chr27	18749863	C	T	C	T	Y	Y
chr27	18749969	T	T	T	T	T	T
chr27	18750351	G	G	G	G	R	R
chr27	18750359	G	G	G	G	G	G
chr27	18750584	T	C	C	C	Y	Y
chr27	18750641	A	A	A	A	R	R
chr27	18751222	C	C	C	C	M	M
chr27	18751596	T	T	T	T	Y	Y
chr27	18751602	T	T	T	T	Y	Y
chr27	18752009	T	C	C	C	Y	Y
chr27	18752297	C	T	T	T	Y	Y
chr27	18752395	C	C	C	C	M	M
chr27	18752512	G	G	G	G	R	R
chr27	18753029	T	T	T	T	Y	Y
chr27	18753195	A	G	G	G	R	R
chr27	18753275	T	C	C	C	Y	Y
chr27	18753421	G	A	A	A	R	R
chr27	18753521	T	A	A	A	W	W
chr27	18753999	A	A	A	A	R	R
chr27	18754064	G	G	G	G	R	R
chr27	18754188	T	C	C	C	Y	Y
chr27	18754298	A	T	T	T	W	W
chr27	18754345	T	C	C	C	Y	Y
chr27	18754445	C	T	T	T	Y	Y
chr27	18754539	T	C	C	C	Y	Y
chr27	18754583	T	C	C	C	Y	Y
chr27	18754631	A	A	A	A	R	R
chr27	18754681	C	C	C	C	M	M
chr27	18754708	G	G	G	G	R	R
chr27	18754716	G	G	G	G	R	R
chr27	18754969	A	A	A	A	R	R
chr27	18755221	G	G	G	G	R	R
chr27	18755485	A	A	A	A	R	R
chr27	18756940	A	A	A	C	M	M
chr27	18757927	T	C	C	C	C	C
chr27	18759615	C	C	C	T	Y	Y
chr27	18761981	C	C	C	T	T	T
chr27	18762316	A	A	A	C	C	C
chr27	18762713	G	G	G	A	R	R
chr27	18763013	T	C	C	T	T	T
chr27	18763034	A	G	G	A	A	A
chr27	18763070	C	T	T	C	C	C
chr27	18763604	G	T	T	G	G	G
chr27	18763682	G	G	G	G	R	R
chr27	18763821	C	C	C	T	Y	Y
chr27	18764001	C	C	C	A	M	C
chr27	18764157	A	G	G	A	A	A
chr27	18765001	C	T	T	C	C	C
chr27	18766415	A	A	A	A	A	A
chr27	18767632	C	C	C	C	Y	Y
chr27	18767906	C	C	C	C	S	S
chr27	18768475	A	A	A	A	R	R
chr27	18768504	C	C	C	C	S	S
chr27	18771242	T	C	C	T	T	T
chr27	18771306	C	G	G	G	G	G
chr27	18773229	A	G	R	G	R	R
chr27	18774834	A	A	A	A	W	W
chr27	18774861	A	A	A	A	R	R
chr27	18774928	G	G	G	G	R	R
chr27	18775175	C	C	C	C	Y	Y
chr27	18775211	G	G	G	G	R	R
chr27	18775498	T	T	T	T	Y	Y
chr27	18775512	A	A	A	A	M	M
chr27	18775537	G	G	G	G	R	R
chr27	18775564	A	A	A	A	R	R
chr27	18775843	G	G	G	G	R	R
chr27	18775982	A	A	A	A	R	R
chr27	18776030	G	G	G	G	R	R
chr27	18776143	C	C	C	C	Y	Y
chr27	18776145	G	G	G	G	R	R
chr27	18776180	G	G	G	G	R	R
chr27	18776201	A	A	A	A	M	M
chr27	18776207	T	T	T	T	Y	Y
chr27	18776256	T	T	T	C	C	C
chr27	18776308	T	T	T	G	G	G
chr27	18776331	C	C	C	C	Y	Y
chr27	18776470	G	G	G	G	R	R
chr27	18776603	G	G	G	G	R	R
chr27	18776684	T	T	T	T	W	W
chr27	18776753	G	G	G	G	R	R
chr27	18776754	C	C	C	T	T	T
chr27	18776794	A	A	A	A	W	W
chr27	18776873	A	A	A	G	G	G
chr27	18777599	T	T	T	C	C	C
chr27	18777637	C	C	C	T	T	T
chr27	18778132	G	G	G	T	T	T
chr27	18778287	C	C	C	C	Y	Y
chr27	18778307	C	C	C	C	M	M
chr27	18778311	T	T	T	C	C	C
chr27	18779912	C	C	C	A	A	A
chr27	18780483	C	C	C	A	M	M
chr27	18780867	C	C	C	C	G	G
chr27	18781411	A	A	A	G	G	G
chr27	18781573	T	T	T	T	W	W
chr27	18781846	G	G	G	G	R	R
chr27	18782323	G	G	G	G	R	R
chr27	18782408	A	A	A	A	R	R
chr27	18782768	T	T	T	T	W	W
chr27	18782798	G	G	G	G	R	R
chr27	18783179	A	G	G	A	A	A
chr27	18783796	C	C	C	C	Y	C
chr27	18783797	T	T	T	T	Y	T
chr27	18784120	A	A	A	A	R	A
chr27	18784123	A	A	A	A	R	A
chr27	18784331	C	C	C	C	Y	Y
chr27	18784486	A	A	A	A	A	R
chr27	18786880	T	T	C	T	T	T
chr27	18787796	T	T	T	T	Y	Y
chr27	18788001	C	C	C	C	Y	Y
chr27	18788085	G	G	G	G	R	R
chr27	18788115	C	C	C	C	Y	Y
chr27	18789522	G	G	G	G	R	R
chr27	18789553	C	C	C	C	S	S
chr27	18789604	A	A	A	A	R	R
chr27	18789606	T	T	T	T	Y	Y
chr27	18789737	C	T	T	T	Y	Y
chr27	18789756	T	T	T	T	Y	Y
chr27	18789962	T	T	T	T	K	K
chr27	18790155	T	T	T	T	W	W
chr27	18790387	T	T	T	T	Y	Y
chr27	18790491	C	T	T	T	T	T
chr27	18790717	C	C	C	T	Y	Y
chr27	18790718	G	A	A	G	R	R
chr27	18790902	C	C	C	C	Y	Y
chr27	18791913	A	A	A	G	R	R
chr27	18792705	C	T	T	C	C	C
chr27	18792794	T	T	T	T	W	W
chr27	18792900	G	G	G	G	S	S
chr27	18793080	A	G	G	G	G	G
chr27	18793341	A	A	A	T	T	T
chr27	18793366	T	C	C	T	T	T
chr27	18794039	A	C	C	A	A	A
chr27	18794492	T	T	T	C	Y	Y
chr27	18794762	A	A	A	G	G	G
chr27	18795700	A	A	A	G	G	G
chr27	18795867	C	C	C	A	A	A
chr27	18795979	G	G	G	A	A	A
chr27	18796499	C	T	T	C	C	C
chr27	18796548	T	G	G	T	T	T
chr27	18797443	G	A	A	G	G	G
chr27	18798796	A	G	G	A	A	A
chr27	18798813	C	A	A	C	C	C
chr27	18799061	T	C	C	T	T	T
chr27	18799176	G	A	A	G	G	G
chr27	18799511	A	G	G	A	A	A
chr27	18799682	C	C	C	T	T	T
chr27	18801164	T	C	C	C	C	C
chr27	18801930	G	G	G	G	S	S
chr27	18802273	C	C	C	T	T	T
chr27	18802340	A	A	A	A	A	A
chr27	18802374	G	G	G	G	G	G
chr27	18802378	C	C	C	C	C	C
chr27	18802521	A	A	A	A	W	W
chr27	18803362	C	C	C	S	C	C
chr27	18803575	A	A	A	A	A	A
chr27	18804142	A	A	A	G	G	G
chr27	18804228	T	T	T	T	W	W
chr27	18804379	A	A	A	A	R	R
chr27	18805428	C	T	T	C	C	C
chr27	18805592	A	A	A	T	T	T
chr27	18805663	A	A	A	C	C	C
chr27	18805785	C	C	C	T	T	T
chr27	18805858	T	T	T	C	C	C
chr27	18805907	T	T	T	C	C	C
chr27	18806158	T	T	T	A	A	A
chr27	18806162	G	G	G	A	R	R
chr27	18806364	G	A	A	G	G	G
chr27	18806574	G	G	G	A	R	R
chr27	18806677	A	A	A	G	G	G
chr27	18806735	C	C	C	T	T	T
chr27	18806977	T	T	T	T	Y	Y
chr27	18807047	G	G	G	C	C	C
chr27	18807049	C	C	C	C	Y	Y
chr27	18807083	A	A	A	G	G	G
chr27	18807384	A	A	A	G	R	R
chr27	18807575	T	T	T	C	C	C
chr27	18807584	G	G	G	A	R	R
chr27	18807737	T	T	T	G	K	K
chr27	18808449	G	G	G	A	A	A
chr27	18808836	T	T	T	G	G	G
chr27	18808853	T	T	T	C	C	C
chr27	18808864	G	G	G	G	R	R
chr27	18808891	A	A	A	G	G	G
chr27	18808897	G	G	G	C	C	C
chr27	18808898	T	T	T	T	G	G
chr27	18808950	C	C	C	C	Y	Y
chr27	18808977	A	A	A	A	W	W
chr27	18809031	G	G	G	G	K	K
chr27	18809073	A	A	A	A	M	M
chr27	18809076	T	T	T	G	G	G
chr27	18809105	T	T	T	C	Y	Y
chr27	18809111	T	T	T	T	W	W
chr27	18809331	T	C	C	C	C	C
chr27	18809374	T	A	A	A	A	A
chr27	18809428	A	A	A	G	R	R
chr27	18809590	T	G	T	G	T	T
chr27	18809606	T	T	T	T	Y	Y
chr27	18809640	A	A	A	T	W	W
chr27	18809655	A	A	A	A	R	R
chr27	18809708	T	T	T	T	Y	Y
chr27	18809805	C	T	T	T	Y	Y
chr27	18809816	G	G	G	A	R	R
chr27	18809824	A	A	A	A	W	W
chr27	18809858	T	T	T	T	K	K
chr27	18809993	G	G	G	C	S	S
chr27	18810020	C	C	C	C	C	C
chr27	18810120	A	A	A	G	G	G
chr27	18810208	C	C	C	C	M	C
chr27	18810353	T	C	C	T	T	T
chr27	18810431	T	T	T	C	C	C
chr27	18810450	C	A	A	C	M	M
chr27	18810557	G	T	T	G	K	K
chr27	18810560	A	G	G	A	R	R
chr27	18810633	A	A	A	A	W	A
chr27	18810878	T	T	T	A	T	T
chr27	18810905	C	C	C	T	C	C
chr27	18810942	A	A	A	G	A	A
chr27	18811019	C	C	C	T	Y	C
chr27	18811035	A	A	A	G	R	A
chr27	18811119	G	G	G	A	R	G
chr27	18811120	C	C	C	C	Y	Y
chr27	18811174	C	C	C	T	Y	C
chr27	18811196	A	A	A	G	R	R
chr27	18811237	C	C	C	T	C	C
chr27	18811245	T	T	T	T	C	C
chr27	18811283	G	G	G	G	R	R
chr27	18811285	A	A	A	A	R	R
chr27	18811315	T	T	T	C	Y	Y
chr27	18811423	C	C	C	C	Y	Y
chr27	18811477	C	C	C	T	Y	Y
chr27	18811498	T	A	A	T	T	T
chr27	18811672	T	T	T	T	W	W
chr27	18811709	C	C	C	C	M	C
chr27	18811729	C	C	C	C	M	C
chr27	18811752	G	G	G	G	R	R
chr27	18811861	G	G	G	A	R	R
chr27	18811940	T	T	T	T	W	W
chr27	18811985	T	T	T	T	Y	Y
chr27	18811987	G	G	G	G	K	K
chr27	18812104	T	T	T	T	K	K
chr27	18812142	T	T	T	T	Y	C
chr27	18812173	A	A	A	A	R	R
chr27	18812183	G	G	G	G	R	R
chr27	18812191	C	C	C	C	Y	Y
chr27	18812744	T	T	T	T	Y	Y
chr27	18812793	C	C	C	C	Y	Y
chr27	18812831	T	T	T	T	Y	Y
chr27	18812933	A	A	A	A	W	W
chr27	18812969	T	C	C	C	C	C
chr27	18812974	T	T	T	T	W	W
chr27	18813252	G	G	G	G	R	R
chr27	18813306	G	G	G	G	R	R
chr27	18813785	A	A	A	A	M	M
chr27	18813985	G	G	G	G	K	K
chr27	18814073	C	T	T	C	C	C
chr27	18814402	A	A	A	A	R	R
chr27	18814421	T	T	T	T	Y	Y
chr27	18814463	G	G	G	G	R	R
chr27	18814589	A	A	A	A	R	R
chr27	18814603	G	G	G	G	R	R
chr27	18814624	T	C	C	C	C	C
chr27	18814758	T	T	T	T	Y	Y
chr27	18814866	A	A	A	A	W	W
chr27	18814874	T	T	T	T	K	K
chr27	18814891	A	A	A	A	R	R
chr27	18815022	C	C	C	C	S	S
chr27	18815145	C	C	C	C	Y	Y
chr27	18815340	A	A	A	A	R	R
chr27	18815550	A	G	G	G	R	R
chr27	18815682	T	G	G	G	G	G
chr27	18815759	G	T	G	T	T	G
chr27	18815812	G	C	C	C	G	G
chr27	18815953	G	A	G	A	A	G
chr27	18815987	G	A	A	A	R	G
chr27	18816010	C	C	C	C	C	Y
chr27	18816013	C	C	C	T	Y	Y
chr27	18816055	A	G	G	G	R	R
chr27	18816078	A	A	A	A	R	R
chr27	18816113	A	G	G	G	G	G
chr27	18816480	T	T	T	T	K	K
chr27	18816495	T	T	T	T	T	T
chr27	18816602	A	A	A	G	R	R
chr27	18816644	C	C	C	C	Y	Y
chr27	18816656	C	T	T	C	C	C
chr27	18816657	G	G	G	G	R	R
chr27	18816783	C	C	C	C	Y	Y
chr27	18817043	C	C	C	C	Y	Y
chr27	18817073	T	C	C	C	Y	Y
chr27	18817109	G	G	G	G	K	K
chr27	18817258	T	T	T	T	Y	Y
chr27	18817773	T	T	T	T	K	K
chr27	18817803	T	T	T	T	K	K
chr27	18817845	T	T	T	T	Y	Y
chr27	18818071	G	G	G	G	R	R
chr27	18818143	A	A	A	A	W	W
chr27	18818340	T	T	T	T	Y	Y
chr27	18818719	G	G	G	A	R	R
chr27	18818852	T	T	T	T	Y	Y
chr27	18818892	T	T	T	T	K	K
chr27	18819703	A	A	A	A	M	M
chr27	18819848	C	C	C	C	Y	Y
chr27	18819900	C	C	C	C	Y	Y
chr27	18820127	A	A	A	A	W	W
chr27	18820647	G	G	G	G	S	S
chr27	18820669	T	A	A	A	A	A
chr27	18820670	T	A	A	T	T	T
chr27	18820844	A	A	A	A	R	R
chr27	18820895	A	A	A	A	R	R
chr27	18820947	C	C	C	T	T	T
chr27	18820978	A	A	A	A	R	R
chr27	18821113	A	A	A	A	R	R
chr27	18821836	A	A	A	A	M	M
chr27	18821846	C	C	C	C	S	S
chr27	18821910	A	A	A	A	R	R
chr27	18821948	T	T	T	T	W	W
chr27	18822034	G	A	A	A	A	A
chr27	18822057	C	A	A	A	A	A
chr27	18822193	C	C	C	C	Y	Y
chr27	18822363	T	T	T	T	Y	Y
chr27	18822364	G	G	G	G	R	R
chr27	18822367	G	G	G	G	K	K
chr27	18822654	T	C	C	C	C	C
chr27	18822691	G	G	G	G	S	S
chr27	18822981	A	A	A	T	T	T
chr27	18822997	G	G	G	T	K	K
chr27	18823298	A	A	A	A	W	W
chr27	18823899	A	T	T	T	T	T
chr27	18824148	T	T	T	T	W	W
chr27	18824347	C	T	T	T	Y	Y
chr27	18824474	C	C	C	C	Y	Y
chr27	18824734	C	C	C	C	M	M
chr27	18824777	C	C	C	C	Y	Y
chr27	18824953	A	A	A	A	R	R
chr27	18825279	T	T	T	T	W	W
chr27	18825641	G	G	R	G	G	G
chr27	18825673	T	T	T	T	Y	Y
chr27	18826662	A	A	A	A	R	R
chr27	18827127	T	C	C	C	C	C
chr27	18827450	A	G	G	G	G	G
chr27	18827867	G	G	G	A	R	R
chr27	18827900	T	T	T	C	C	C
chr27	18827906	A	A	A	G	R	R
chr27	18827970	T	T	T	C	C	C
chr27	18828098	C	T	T	C	C	C
chr27	18828699	C	C	C	A	A	A
chr27	18828956	A	A	A	G	G	G
chr27	18829121	C	C	C	T	T	T
chr27	18829516	T	C	C	C	C	C
chr27	18829893	T	T	T	C	Y	Y
chr27	18830046	G	G	G	A	A	A
chr27	18830175	T	T	T	C	C	C
chr27	18830707	A	A	A	T	T	T
chr27	18830938	C	C	C	T	T	T
chr27	18830947	G	G	G	A	A	A
chr27	18831026	A	A	A	G	G	G
chr27	18831501	G	G	G	A	A	A
chr27	18831693	A	G	G	G	G	G
chr27	18831752	A	C	C	C	C	C
chr27	18831807	G	A	A	A	A	A
chr27	18831826	G	A	A	G	G	G
chr27	18832075	G	G	G	A	A	A
chr27	18832500	A	G	G	G	G	G
chr27	18832604	T	C	C	C	C	C
chr27	18832645	C	C	C	C	Y	Y
chr27	18832835	C	T	T	T	T	T
chr27	18832954	T	A	A	A	A	A
chr27	18833268	C	C	C	T	T	T
chr27	18833450	A	A	A	C	C	C
chr27	18833648	T	T	T	C	C	C
chr27	18834138	C	A	A	C	C	C
chr27	18834191	C	T	T	C	C	C
chr27	18834510	T	C	C	T	T	T
chr27	18834796	C	T	T	T	T	T
chr27	18836363	C	T	C	T	T	T
chr27	18836369	A	C	A	C	C	C
chr27	18836385	G	C	G	C	C	C
chr27	18836404	C	A	C	C	C	C
chr27	18836452	T	C	T	C	T	T
chr27	18837313	G	A	A	A	A	A
chr27	18837800	G	A	A	A	A	A
chr27	18839084	A	C	C	C	C	C
chr27	18839734	T	G	G	G	G	G
chr27	18840597	T	C	C	C	C	C
chr27	18840617	T	T	C	T	T	T
chr27	18841033	A	A	A	R	A	A
chr27	18841467	A	G	G	G	G	G
chr27	18841472	T	T	T	T	K	T
chr27	18841473	C	C	C	C	C	C
chr27	18842051	A	A	A	M	A	A
chr27	18844105	T	T	T	G	G	G
chr27	18845998	A	A	A	C	C	C
chr27	18846078	T	T	T	A	A	A
chr27	18847223	G	G	G	G	A	A
chr27	18847466	C	C	C	A	A	A
chr27	18848062	C	C	C	T	T	T
chr27	18848863	A	C	A	A	C	A
chr27	18848919	C	T	C	C	C	C
chr27	18849632	A	T	A	A	T	A
chr27	18849731	G	A	G	G	G	G
chr27	18849864	C	C	C	C	A	C
chr27	18849885	A	A	A	A	C	A
chr27	18849914	C	C	C	C	C	C
chr27	18849915	A	A	A	A	A	A
chr27	18849916	C	C	C	C	C	C
chr27	18849992	A	G	A	G	G	A
chr27	18850009	A	A	A	A	A	A
chr27	18850059	A	G	A	A	G	A
chr27	18850415	C	C	C	C	C	C
chr27	18852162	T	T	T	T	G	T
chr27	18852174	A	A	A	G	G	G
chr27	18852176	G	G	G	A	A	A
chr27	18852199	A	A	A	C	C	C
chr27	18852208	A	A	A	G	G	G
chr27	18852360	T	T	T	C	C	C
chr27	18852415	G	G	G	A	A	A
chr27	18852795	A	A	A	G	G	G
chr27	18853271	A	A	A	G	G	G
chr27	18853290	C	T	T	C	C	C
chr27	18853410	T	A	A	T	T	T
chr27	18853726	C	C	C	T	T	T
chr27	18853743	A	A	A	C	C	C
chr27	18853865	T	C	C	C	C	C
chr27	18854033	G	A	A	A	A	A
chr27	18855093	T	T	W	T	T	T
chr27	18855141	G	G	G	A	A	A
chr27	18855736	C	C	M	C	C	C
chr27	18856108	C	C	C	T	T	T
chr27	18856137	G	G	G	A	A	A
chr27	18856268	A	A	A	A	C	C
chr27	18856280	A	A	A	G	G	G
chr27	18856789	T	C	T	T	T	T
chr27	18857111	A	G	G	G	G	G
chr27	18857197	C	C	C	T	T	T
chr27	18857397	G	A	A	G	G	G
chr27	18857480	T	T	T	C	C	C
chr27	18857629	C	C	C	T	T	C
chr27	18857864	C	C	C	C	C	C
chr27	18857880	C	C	C	C	C	C
chr27	18858029	G	G	G	T	T	T
chr27	18859704	T	T	T	C	C	C
chr27	18861106	C	C	C	T	T	T
chr27	18861228	A	C	C	A	A	A
chr27	18861275	T	C	C	T	T	T
chr27	18861313	G	A	A	G	G	G
chr27	18861390	G	A	A	G	G	G
chr27	18861533	G	T	T	G	G	G
chr27	18861693	G	A	A	G	G	G
chr27	18861761	T	C	C	T	T	T
chr27	18861774	C	T	T	C	C	C
chr27	18861795	C	C	C	T	T	T
chr27	18861876	G	A	G	G	G	G
chr27	18861915	C	T	C	C	C	C
chr27	18861967	G	A	A	G	G	G
chr27	18862058	G	G	G	A	A	A
chr27	18862133	A	G	G	A	A	A
chr27	18862160	G	A	A	G	G	G
chr27	18862223	G	G	G	A	A	A
chr27	18862309	G	G	G	A	A	A
chr27	18862439	C	C	C	T	T	T
chr27	18862466	A	G	G	A	A	A
chr27	18862468	T	A	A	T	T	T
chr27	18862729	C	C	C	T	T	T
chr27	18862731	G	G	G	A	A	A
chr27	18862749	A	G	G	A	A	A
chr27	18862753	A	C	C	A	A	A
chr27	18862859	A	G	G	A	A	A
chr27	18862902	A	A	A	C	C	C
chr27	18862997	G	G	G	A	A	A
chr27	18863101	A	A	A	G	G	G
chr27	18864037	G	T	T	T	T	T
chr27	18864159	A	A	A	G	G	G
chr27	18864418	C	C	C	T	T	T
chr27	18864463	T	T	T	C	C	C
chr27	18864930	C	T	T	T	T	T
chr27	18864967	T	C	C	C	C	C
chr27	18865188	C	C	C	G	G	G
chr27	18866924	T	T	T	C	C	C
chr27	18867109	T	T	T	A	A	A
chr27	18867167	C	G	G	C	C	C
chr27	18867186	A	A	A	G	G	G
chr27	18867196	C	C	C	T	T	T
chr27	18867679	C	A	A	A	M	M
chr27	18867680	G	A	A	G	G	G
chr27	18867687	T	C	C	C	Y	Y
chr27	18868015	T	C	C	T	T	T
chr27	18868033	G	A	A	G	G	G
chr27	18868160	A	G	G	A	A	A
chr27	18868365	G	A	A	G	G	G
chr27	18868375	T	C	C	T	T	T
chr27	18868585	C	G	G	C	C	C
chr27	18868628	T	T	T	C	C	C
chr27	18868631	A	A	A	G	G	G
chr27	18868968	C	C	C	T	T	T
chr27	18869132	T	T	T	C	Y	Y
chr27	18869611	C	T	T	C	C	C
chr27	18869711	A	T	T	A	A	A
chr27	18870054	G	G	G	C	C	C
chr27	18870354	G	T	T	G	G	G
chr27	18870926	C	C	C	T	T	T
chr27	18870982	G	G	G	A	A	A
chr27	18870992	T	T	T	C	C	C
chr27	18871051	T	T	C	T	T	T
chr27	18871320	C	C	C	T	T	T
chr27	18872117	C	T	T	C	C	C
chr27	18872359	G	G	G	A	A	A
chr27	18873487	G	A	A	A	R	R
chr27	18873634	C	C	C	C	Y	Y
chr27	18873670	G	G	G	C	C	C
chr27	18874358	A	C	C	A	A	A
chr27	18874787	A	A	A	G	R	R
chr27	18874934	C	C	C	C	M	M
chr27	18875109	A	A	A	C	M	M
chr27	18877128	A	G	G	A	A	A
chr27	18879311	A	G	A	G	R	R
chr27	18879357	G	C	G	C	S	G
chr27	18879412	C	G	C	C	C	C
chr27	18879605	T	C	T	T	T	T
chr27	18879678	C	T	T	C	C	C
chr27	18879983	C	G	G	C	C	C
chr27	18880019	T	C	C	T	T	T
chr27	18880048	C	T	T	C	C	C
chr27	18880066	G	G	G	A	A	A
chr27	18880116	G	G	G	K	G	G
chr27	18880118	C	C	C	Y	C	C
chr27	18880206	A	A	A	G	G	G
chr27	18880245	T	G	G	T	T	T
chr27	18880443	C	A	A	C	C	C
chr27	18880582	T	G	G	T	T	T
chr27	18880591	T	C	C	T	T	T
chr27	18880839	A	G	A	A	A	A
chr27	18880876	A	G	A	A	A	A
chr27	18881322	C	T	T	C	C	C
chr27	18881359	C	T	T	C	C	C
chr27	18881406	G	G	G	A	R	R
chr27	18881477	T	T	T	C	C	C
chr27	18881548	G	G	G	K	G	G
chr27	18881549	A	A	A	W	A	A
chr27	18881564	A	A	A	A	A	A
chr27	18882689	G	G	G	G	K	K
chr27	18882703	T	T	T	C	C	C
chr27	18882923	T	A	A	A	W	W
chr27	18882988	T	T	T	C	Y	Y
chr27	18883035	C	A	A	C	C	C
chr27	18883545	A	T	T	T	W	W
chr27	18884947	T	T	T	C	Y	Y
chr27	18885033	G	T	T	G	G	G
chr27	18885746	C	C	C	C	C	Y
chr27	18885747	A	A	A	A	A	M
chr27	18885757	T	T	T	T	T	K
chr27	18885832	A	G	G	G	R	R
chr27	18886146	A	G	G	G	R	R
chr27	18886332	G	A	A	G	G	G
chr27	18886799	T	T	T	A	W	W
chr27	18886955	G	G	G	G	R	R
chr27	18887226	G	G	G	G	R	R
chr27	18887428	T	T	T	A	W	W
chr27	18887467	C	A	A	A	A	A
chr27	18887604	G	G	G	T	T	T
chr27	18887606	T	T	T	G	G	G
chr27	18887672	T	C	C	T	T	T
chr27	18887717	A	A	A	G	G	G
chr27	18887833	A	G	G	A	A	A
chr27	18888034	A	A	A	G	G	G
chr27	18888217	C	C	C	G	S	S
chr27	18888396	A	G	G	A	A	A
chr27	18888951	A	A	A	G	G	G
chr27	18888970	G	G	G	A	R	R
chr27	18889197	A	A	A	T	T	T
chr27	18889262	T	T	T	C	Y	Y
chr27	18889274	G	A	A	G	G	G
chr27	18889467	A	G	G	A	A	A
chr27	18889497	G	G	G	A	A	A
chr27	18890382	A	A	A	G	R	R
chr27	18890479	G	G	G	T	K	K
chr27	18891395	G	A	A	G	R	R
chr27	18891587	T	T	T	A	W	W
chr27	18891646	C	A	A	A	A	A
chr27	18891963	C	T	T	T	T	T
chr27	18891965	G	A	A	A	A	A
chr27	18891977	T	C	C	C	C	C
chr27	18892385	A	C	C	C	C	C
chr27	18892590	G	G	G	T	K	K
chr27	18893118	A	A	A	A	A	A
chr27	18893352	A	G	G	G	G	G
chr27	18893395	T	C	C	C	C	C
chr27	18893406	G	C	C	C	C	C
chr27	18893597	C	C	C	A	M	M
chr27	18894291	C	C	C	A	M	M
chr27	18894487	C	G	G	G	G	G
chr27	18895386	T	G	G	G	G	G
chr27	18895489	A	T	T	A	W	W
chr27	18895636	A	A	A	T	W	W
chr27	18895813	G	A	A	G	R	R
chr27	18896466	C	C	M	C	C	C
chr27	18896524	T	T	T	C	Y	Y
chr27	18897116	A	A	A	G	R	R
chr27	18897237	G	G	G	A	R	R
chr27	18897351	G	G	G	A	R	R
chr27	18897369	C	C	C	T	Y	Y
chr27	18897430	T	T	T	C	Y	Y
chr27	18897487	A	A	A	G	R	R
chr27	18897532	C	C	C	G	S	S
chr27	18897622	A	G	G	A	R	R
chr27	18897701	C	C	C	G	S	S
chr27	18897707	T	T	T	G	K	K
chr27	18897749	T	T	T	A	W	W
chr27	18897800	G	G	G	A	R	R
chr27	18897999	A	A	A	G	R	R
chr27	18898007	A	A	A	C	M	M
chr27	18898047	T	C	C	T	Y	Y
chr27	18898085	C	A	A	C	M	M
chr27	18898205	G	G	G	C	S	S
chr27	18898694	A	T	T	A	A	W
chr27	18898857	A	G	A	A	G	G
chr27	18898886	T	T	T	T	G	T
chr27	18898899	T	T	T	T	G	T
chr27	18899249	A	G	G	A	R	R
chr27	18899702	G	G	G	A	R	R
chr27	18899955	A	G	G	A	R	R
chr27	18900232	A	G	G	A	R	R
chr27	18900265	C	T	T	C	Y	Y
chr27	18900775	A	A	A	T	W	W
chr27	18900920	T	T	T	A	T	T
chr27	18900942	C	T	T	C	Y	Y
chr27	18900953	G	G	G	A	R	R
chr27	18901479	A	A	A	T	W	W
chr27	18901506	C	C	C	T	Y	Y
chr27	18901641	C	C	C	T	Y	Y
chr27	18901660	C	C	C	A	M	M
chr27	18901712	G	G	G	T	K	K
chr27	18901755	C	C	C	T	Y	Y
chr27	18901785	G	G	G	A	R	R
chr27	18901851	T	T	T	C	Y	Y
chr27	18901862	C	C	C	T	Y	Y
chr27	18901906	T	T	T	C	Y	Y
chr27	18902286	G	A	A	G	R	R
chr27	18902320	A	A	A	C	M	M
chr27	18902354	T	T	T	C	Y	Y
chr27	18902424	G	G	G	A	R	R
chr27	18902511	C	G	G	C	S	S
chr27	18902819	T	T	T	C	Y	Y
chr27	18902899	A	A	A	G	R	R
chr27	18902931	A	A	A	T	W	W
chr27	18902968	A	A	A	T	W	W
chr27	18903052	C	C	C	A	M	M
chr27	18903127	A	A	A	G	R	R
chr27	18903178	A	G	G	A	R	R
chr27	18903200	A	T	T	A	W	W
chr27	18903422	G	G	G	A	R	R
chr27	18903702	T	T	T	A	W	W
chr27	18903741	G	G	G	A	R	R
chr27	18904205	A	C	C	A	A	A
chr27	18904206	A	C	C	A	A	A
chr27	18904657	G	G	G	T	K	K
chr27	18904888	A	A	A	C	M	M
chr27	18905320	G	A	A	G	R	R
chr27	18905335	C	C	S	C	C	C
chr27	18905527	G	G	G	C	S	G
chr27	18905847	G	G	G	A	R	R
chr27	18906028	G	G	G	A	R	R
chr27	18906529	A	T	A	T	T	T
chr27	18906654	C	C	C	T	Y	Y
chr27	18906719	T	T	T	C	Y	Y
chr27	18906745	C	C	C	T	Y	Y
chr27	18906775	C	G	G	G	G	G
chr27	18906795	A	A	A	C	M	M
chr27	18906812	G	G	G	T	K	K
chr27	18906906	C	C	C	T	Y	Y
chr27	18906920	A	A	A	G	R	R
chr27	18907010	A	A	A	G	R	R
chr27	18907097	A	A	A	C	M	M
chr27	18907210	C	C	C	T	Y	Y
chr27	18907560	A	A	A	A	A	R
chr27	18907591	C	C	C	C	C	C
chr27	18907664	C	C	C	T	C	C
chr27	18907734	T	T	T	T	K	K
chr27	18907739	T	T	T	T	K	T
chr27	18907759	T	T	T	T	A	T
chr27	18907777	G	C	G	G	C	S
chr27	18907818	C	C	C	C	Y	Y
chr27	18907992	G	G	G	T	K	K
chr27	18907993	C	T	C	C	C	C
chr27	18908039	T	T	T	C	Y	Y
chr27	18908081	A	A	A	G	R	R
chr27	18908255	C	C	C	T	Y	Y
chr27	18908521	T	T	T	C	Y	Y
chr27	18908558	T	T	T	A	W	W
chr27	18908562	C	C	C	T	Y	Y
chr27	18908599	G	G	G	T	K	K
chr27	18908655	A	A	A	T	W	W
chr27	18908812	G	G	G	A	R	R
chr27	18908852	G	C	C	G	S	S
chr27	18908869	A	G	G	A	R	R
chr27	18908880	C	C	C	A	M	M
chr27	18908918	C	G	G	C	S	S
chr27	18908958	A	A	A	T	W	W
chr27	18908989	C	G	G	C	S	S
chr27	18909282	C	A	A	A	A	A
chr27	18909540	A	G	G	A	R	R
chr27	18909561	T	T	T	C	Y	Y
chr27	18909673	A	A	A	G	R	R
chr27	18909704	C	A	A	C	M	M
chr27	18909761	A	A	A	G	R	R
chr27	18909840	A	A	A	T	W	W
chr27	18909847	G	G	G	A	R	R
chr27	18910154	A	A	A	G	R	R
chr27	18910845	T	C	C	T	Y	Y
chr27	18910929	C	C	C	T	Y	Y
chr27	18911682	G	G	G	T	K	K
chr27	18911843	C	C	M	C	C	C
chr27	18911970	C	G	G	C	S	S
chr27	18912077	G	A	A	G	R	R
chr27	18912139	C	T	T	C	Y	Y
chr27	18912239	C	A	A	A	A	A
chr27	18912265	C	C	C	T	Y	Y
chr27	18912271	T	A	A	A	A	A
chr27	18912272	C	T	T	T	T	T
chr27	18912330	C	A	C	A	A	A
chr27	18912943	A	A	A	G	R	R
chr27	18913346	A	A	A	C	M	M
chr27	18913373	A	A	A	G	R	R
chr27	18913589	C	G	G	C	S	S
chr27	18913594	G	A	A	G	R	R
chr27	18914155	A	A	A	G	R	R
chr27	18914301	G	G	G	C	S	S
chr27	18915046	C	C	C	G	S	S
chr27	18915620	G	C	C	G	S	S
chr27	18915670	G	A	A	G	R	R
chr27	18916144	A	A	A	T	W	W
chr27	18916846	T	T	T	C	Y	Y
chr27	18917097	T	T	T	C	Y	Y
chr27	18917419	A	A	A	G	R	A
chr27	18917448	C	C	C	T	C	C
chr27	18917502	G	G	G	C	S	S
chr27	18917503	G	G	G	T	K	K
chr27	18917526	G	G	R	G	G	G
chr27	18917548	C	C	C	T	Y	Y
chr27	18917856	A	A	A	G	R	A
chr27	18917886	G	G	G	A	R	G
chr27	18917892	A	A	A	G	G	A
chr27	18917930	T	C	C	T	T	T
chr27	18918382	A	A	A	A	A	G
chr27	18918543	A	A	A	A	R	G
chr27	18918980	A	A	A	A	R	A
chr27	18918995	G	G	G	G	K	G
chr27	18919152	T	T	T	G	T	T
chr27	18919160	G	G	G	A	G	G
chr27	18919175	T	T	T	C	T	T
chr27	18919219	G	G	G	T	G	G
chr27	18919292	T	T	T	C	T	Y
chr27	18919552	A	A	A	C	M	M
chr27	18920067	G	G	G	A	R	R
chr27	18920598	T	C	C	C	C	C
chr27	18921568	C	C	C	G	S	S
chr27	18921921	G	G	G	A	R	R
chr27	18922125	G	G	G	C	S	S
chr27	18922279	A	A	A	C	M	M
chr27	18922295	C	C	C	T	Y	Y
chr27	18922486	A	G	A	G	G	A
chr27	18922499	C	C	C	A	M	C
chr27	18922554	G	G	G	A	R	G
chr27	18922586	C	C	T	C	C	C
chr27	18922593	C	C	G	C	C	C
chr27	18922812	A	A	A	A	C	A
chr27	18922831	A	A	A	A	G	A
chr27	18922910	A	A	A	A	G	A
chr27	18923179	T	T	T	T	C	C
chr27	18923243	G	G	G	A	G	G
chr27	18923266	T	T	T	A	A	A
chr27	18923286	C	C	C	T	C	T
chr27	18924774	C	A	C	C	C	C
chr27	18924803	G	G	G	G	A	G
chr27	18925018	T	T	G	T	T	T
chr27	18925907	C	C	C	A	M	M
chr27	18925992	A	A	A	G	R	R
chr27	18926395	C	C	C	C	C	C
chr27	18927193	A	A	A	G	A	A
chr27	18927302	A	G	A	A	A	A
chr27	18927404	A	A	A	G	R	R
chr27	18927653	A	A	A	A	M	A
chr27	18928341	T	T	T	T	T	K
chr27	18928448	T	T	T	T	Y	T
chr27	18928471	T	T	T	T	Y	T
chr27	18928474	C	C	C	C	Y	C
chr27	18928475	C	C	C	C	Y	C
chr27	18928543	G	G	G	A	G	R
chr27	18928553	A	A	A	G	A	R
chr27	18928568	G	G	G	A	G	R
chr27	18928607	T	T	T	G	T	K
chr27	18928638	A	A	A	G	A	R
chr27	18928643	G	G	G	A	R	R
chr27	18928650	G	G	G	A	G	R
chr27	18928691	A	A	A	G	R	R
chr27	18928697	T	T	T	C	Y	Y
chr27	18928883	G	G	G	T	K	K
chr27	18929123	A	A	A	G	R	R
chr27	18929125	A	A	A	G	R	R
chr27	18929181	G	G	G	T	K	K
chr27	18929201	T	T	T	C	Y	Y
chr27	18929210	A	A	A	G	R	R
chr27	18929402	C	C	C	A	C	C
chr27	18929865	A	G	G	G	G	G
chr27	18929882	C	C	C	T	Y	Y
chr27	18929902	C	C	C	T	Y	Y
chr27	18929913	T	T	T	C	Y	Y
chr27	18929985	G	A	A	A	G	A
chr27	18930158	A	A	A	G	R	R
chr27	18930435	G	G	G	T	K	G
chr27	18930513	G	G	G	C	S	G
chr27	18930622	A	A	A	G	R	A
chr27	18931372	C	A	A	C	M	M
chr27	18931400	T	C	C	C	C	C
chr27	18931523	C	T	T	T	T	T
chr27	18931782	A	A	A	G	G	G
chr27	18932203	A	A	A	T	W	W
chr27	18932240	A	A	A	G	G	G
chr27	18932409	T	T	T	C	C	C
chr27	18932419	A	G	G	A	A	A
chr27	18932423	A	G	G	A	A	A
chr27	18932426	T	C	C	T	T	T
chr27	18932657	C	T	T	C	C	C
chr27	18932707	A	A	A	G	G	G
chr27	18932728	T	A	A	T	T	T
chr27	18932852	G	T	T	G	G	G
chr27	18932881	A	A	A	C	M	M
chr27	18932887	A	G	G	A	A	A
chr27	18932894	G	A	A	G	G	G
chr27	18933014	C	C	C	A	A	A
chr27	18933059	G	G	G	T	T	T
chr27	18933084	C	C	C	T	T	T
chr27	18933216	A	A	A	C	M	M
chr27	18933318	T	T	T	C	C	C
chr27	18933641	A	A	A	C	C	C
chr27	18933713	C	C	C	G	G	G
chr27	18933729	C	C	C	T	T	T
chr27	18934038	G	T	T	G	G	G
chr27	18934219	C	A	A	C	C	C
chr27	18934303	C	G	G	C	C	C
chr27	18934495	G	A	A	A	R	R
chr27	18934658	G	T	T	G	G	G
chr27	18934702	G	A	A	G	G	G
chr27	18934730	G	A	A	G	G	G
chr27	18934894	G	C	C	G	G	G
chr27	18935160	G	C	G	G	G	G
chr27	18935990	G	A	A	G	G	G
chr27	18936170	A	G	G	A	A	A
chr27	18936358	G	G	G	A	A	A
chr27	18936592	A	G	G	A	A	A
chr27	18937266	C	C	C	C	Y	Y
chr27	18937516	T	T	T	T	W	W
chr27	18937627	T	G	G	G	K	K
chr27	18937647	C	C	C	T	Y	Y
chr27	18937773	T	G	T	G	K	K
chr27	18937796	G	A	G	A	R	G
chr27	18937891	T	T	T	C	C	C
chr27	18937936	T	T	T	C	C	C
chr27	18938090	G	A	A	A	R	R
chr27	18938167	G	A	A	G	G	G
chr27	18938181	A	C	C	C	M	M
chr27	18938280	T	T	T	G	K	K
chr27	18938420	A	A	A	G	R	R
chr27	18938426	T	C	C	C	Y	Y
chr27	18938444	G	T	T	G	G	G
chr27	18938520	G	C	C	C	S	S
chr27	18938681	C	C	C	C	Y	Y
chr27	18938708	C	C	C	C	Y	Y
chr27	18939905	C	C	C	C	Y	Y
chr27	18940005	G	G	G	T	K	K
chr27	18940463	A	G	G	A	A	A
chr27	18941024	A	T	T	A	A	A
chr27	18941383	T	G	G	T	T	T
chr27	18942096	C	C	C	T	T	T
chr27	18942145	A	A	A	G	G	G
chr27	18942295	A	G	A	A	A	A
chr27	18942454	T	A	A	T	T	T
chr27	18943045	A	C	C	A	A	A
chr27	18943160	A	G	G	A	A	A
chr27	18943273	C	C	C	A	A	A
chr27	18943285	T	G	G	G	G	G
chr27	18943372	C	T	T	T	T	T
chr27	18943539	C	C	C	T	T	T
chr27	18944035	A	G	G	G	G	G
chr27	18945207	C	G	G	C	C	C
chr27	18945411	G	T	T	G	G	G
chr27	18945749	G	A	A	G	G	G
chr27	18946078	A	G	A	G	G	G
chr27	18946872	T	C	C	T	T	T
chr27	18947138	G	A	A	G	G	G
chr27	18947147	A	C	C	A	A	A
chr27	18947180	G	G	G	A	A	A
chr27	18947188	T	C	C	C	C	C
chr27	18947203	G	G	G	C	C	C
chr27	18947222	G	G	G	C	C	C
chr27	18947297	A	C	C	A	A	A
chr27	18947430	T	C	C	T	T	T
chr27	18947443	C	A	A	C	C	C
chr27	18947708	T	C	C	T	T	T
chr27	18947770	C	C	C	T	T	T
chr27	18947778	T	T	T	C	C	C
chr27	18947907	C	C	C	A	A	A
chr27	18947984	C	C	M	C	C	C
chr27	18948090	C	C	C	A	M	M
chr27	18948308	G	G	G	A	A	A
chr27	18948579	C	C	C	A	A	A
chr27	18948758	T	C	C	T	T	T
chr27	18948803	G	T	T	G	G	G
chr27	18949351	G	C	C	G	G	G
chr27	18949367	A	G	G	A	A	A
chr27	18949416	G	T	T	G	G	G
chr27	18949456	A	G	G	A	A	A
chr27	18949679	C	C	C	G	G	G
chr27	18949708	T	T	T	C	C	C
chr27	18950601	G	G	G	A	A	A
chr27	18950822	G	G	G	A	A	A
chr27	18951104	T	A	A	T	T	T
chr27	18951119	G	T	T	G	G	G
chr27	18951314	G	G	G	T	T	T
chr27	18951571	A	A	A	A	M	A
chr27	18951626	A	A	A	G	R	R
chr27	18951725	C	G	G	C	C	C
chr27	18951947	T	T	T	C	C	C
chr27	18952948	C	T	T	C	C	C
chr27	18952964	A	C	C	A	A	A
chr27	18952990	A	A	A	G	G	G
chr27	18955250	T	A	A	A	A	A
chr27	18955531	T	T	T	C	Y	Y
chr27	18955798	C	T	T	T	T	T
chr27	18956627	G	G	G	G	S	S
chr27	18959676	A	C	C	C	C	C
chr27	18961126	G	A	A	A	A	A
chr27	18961554	C	T	T	T	T	T
chr27	18962075	A	G	G	A	A	A
chr27	18962244	G	T	T	T	T	T
chr27	18962263	C	C	C	C	C	C
chr27	18962739	G	A	A	A	A	A
chr27	18964049	C	A	A	C	C	C
chr27	18965475	A	C	C	A	A	A
chr27	18967501	G	C	C	C	C	C
chr27	18967960	G	G	G	T	K	K
chr27	18968347	G	T	T	T	T	T
chr27	18968466	T	C	C	C	C	C
chr27	18968729	C	T	T	T	T	T
chr27	18968748	A	A	A	T	T	T
chr27	18969383	C	T	T	C	C	C
chr27	18969803	A	G	G	A	A	A
chr27	18970024	T	C	C	T	T	T
chr27	18970316	T	A	A	T	T	T
chr27	18970317	C	T	T	C	C	C
chr27	18970371	C	T	T	C	C	C
chr27	18970396	G	A	A	G	G	G
chr27	18970526	C	G	G	C	C	C
chr27	18970587	G	T	T	G	G	G
chr27	18970613	T	C	C	T	T	T
chr27	18970633	A	W	T	A	A	A
chr27	18970720	G	A	A	G	G	G
chr27	18970918	T	G	G	T	T	T
chr27	18970952	C	T	T	C	C	C
chr27	18971130	C	T	T	C	C	C
chr27	18971139	G	A	A	G	G	G
chr27	18971248	T	A	A	T	T	T
chr27	18971293	A	G	G	A	A	A
chr27	18971433	T	C	C	T	T	T
chr27	18971455	G	A	A	G	G	G
chr27	18971497	C	T	T	C	C	C
chr27	18971510	G	A	A	G	G	G
chr27	18971642	A	T	T	A	A	A
chr27	18973286	G	A	A	G	G	G
chr27	18973368	T	G	G	T	T	T
chr27	18973585	C	A	A	C	C	C
chr27	18973887	C	C	C	C	C	C
chr27	18973923	A	G	G	A	A	A
chr27	18973977	A	T	T	A	A	A
chr27	18974021	A	G	G	A	A	A
chr27	18975022	G	A	A	G	G	G
chr27	18975038	C	T	T	C	C	C
chr27	18975270	T	A	A	T	T	T
chr27	18975818	T	G	G	T	T	T
chr27	18976578	T	C	C	T	T	T
chr27	18976960	G	G	G	G	G	G
chr27	18978060	A	T	T	T	T	T
chr27	18979528	C	T	C	C	C	C
chr27	18979627	A	T	A	T	T	A
chr27	18979704	T	C	T	T	T	T
chr27	18979905	G	A	A	G	G	G
chr27	18982424	G	A	A	A	A	A
chr27	18982462	C	C	C	A	M	M
chr27	18982524	A	A	A	G	R	R
chr27	18982577	T	A	A	A	A	A
chr27	18982605	T	T	C	C	C	C
chr27	18982680	G	G	G	C	S	S
chr27	18982799	T	C	C	C	C	C
chr27	18982957	A	A	A	A	A	A
chr27	18982982	C	T	T	T	T	T
chr27	18983519	A	A	A	R	A	A
chr27	18983621	G	A	A	A	A	A
chr27	18983667	T	C	C	C	C	C
chr27	18983740	T	C	C	C	C	C
chr27	18984900	C	C	C	G	S	S
chr27	18985660	G	G	G	G	R	R
chr27	18986006	T	A	A	T	T	T
chr27	18986048	C	C	C	Y	C	C
chr27	18986073	C	C	C	G	S	C
chr27	18986174	C	C	C	C	C	C
chr27	18986272	A	A	A	T	W	W
chr27	18986276	G	A	A	A	A	A
chr27	18986339	T	T	T	T	W	W
chr27	18986475	G	G	G	G	K	K
chr27	18986768	T	T	T	C	T	Y
chr27	18986778	G	G	G	G	R	R
chr27	18986808	A	A	A	A	G	G
chr27	18986994	A	A	A	A	G	G
chr27	18987020	G	G	G	G	R	R
chr27	18987281	A	A	A	G	R	R
chr27	18987305	G	G	G	T	K	K
chr27	18987579	T	T	T	C	Y	Y
chr27	18987814	C	C	C	C	Y	Y
chr27	18987858	C	C	C	A	M	M
chr27	18988024	T	T	T	T	K	K
chr27	18988445	C	C	C	C	Y	C
chr27	18988472	T	T	T	T	K	T
chr27	18988590	A	A	A	A	A	A
chr27	18988709	G	G	G	T	K	K
chr27	18989983	A	A	A	G	R	R
chr27	18990017	G	G	G	G	R	R
chr27	18990907	G	A	A	G	G	G
chr27	18991313	G	G	G	A	A	A
chr27	18991781	C	C	C	T	Y	Y
chr27	18992794	G	G	G	A	R	R
chr27	18993444	C	C	C	A	A	M
chr27	18993646	G	A	A	G	G	G
chr27	18993675	A	G	G	G	R	R
chr27	18993854	T	T	T	T	K	K
chr27	18993858	A	A	A	C	C	C
chr27	18993871	T	T	T	G	G	G
chr27	18993878	C	C	C	T	T	T
chr27	18994077	C	T	T	C	C	C
chr27	18994429	A	G	G	A	A	A
chr27	18994460	A	C	C	C	C	C
chr27	18994469	C	T	T	C	Y	Y
chr27	18994698	A	A	A	A	W	W
chr27	18994713	A	A	A	G	G	G
chr27	18994844	T	T	T	T	Y	Y
chr27	18994942	G	T	T	G	K	K
chr27	18995180	G	G	G	G	R	R
chr27	18995313	G	G	G	G	K	K
chr27	18995321	T	C	C	T	T	T
chr27	18995499	G	G	G	G	K	K
chr27	18995519	C	C	C	C	S	S
chr27	18995822	A	G	G	A	R	R
chr27	18995839	C	T	T	C	Y	Y
chr27	18995914	C	T	T	C	Y	Y
chr27	18995915	A	T	T	A	W	W
chr27	18995919	T	C	C	T	Y	Y
chr27	18996033	A	G	G	A	R	R
chr27	18996143	C	C	C	C	Y	Y
chr27	18997264	G	G	G	G	R	R
chr27	18997553	A	T	A	A	W	A
chr27	18997669	C	A	C	C	C	C
chr27	18997705	C	C	C	C	Y	Y
chr27	18997789	T	A	A	T	T	T
chr27	18997813	A	C	C	A	M	M
chr27	18998204	G	C	C	G	S	S
chr27	18998384	A	A	A	A	R	R
chr27	18998399	T	A	T	T	T	T
chr27	18998408	T	C	T	T	T	T
chr27	18998996	C	T	T	C	Y	Y
chr27	18999659	A	A	A	W	T	T
chr27	19000511	C	G	G	C	S	S
chr27	19000708	A	G	G	A	A	A
chr27	19000864	A	A	A	G	R	R
chr27	19001827	T	A	A	T	W	W
chr27	19002252	T	C	C	T	Y	Y
chr27	19002355	C	A	A	C	M	M
chr27	19002471	T	T	T	T	K	K
chr27	19002765	C	C	C	C	M	M
chr27	19002955	T	C	T	T	T	T
chr27	19003039	C	G	C	C	S	C
chr27	19003081	A	A	A	T	T	T
chr27	19003084	A	A	A	G	G	G
chr27	19003352	G	A	A	G	R	R
chr27	19003552	A	C	C	A	M	M
chr27	19003633	T	A	A	T	W	W
chr27	19003648	C	C	C	C	Y	Y
chr27	19003704	C	C	M	C	C	C
chr27	19003909	G	T	T	G	K	K
chr27	19004423	G	A	A	G	R	R
chr27	19004902	T	T	T	T	K	K
chr27	19005647	C	A	A	C	M	M
chr27	19005975	G	C	C	G	S	S
chr27	19005994	A	A	A	A	M	M
chr27	19005998	A	A	A	A	W	W
chr27	19006368	A	T	T	A	A	A
chr27	19006450	G	G	G	G	R	R
chr27	19006477	A	A	A	T	W	W
chr27	19006586	C	C	C	C	S	S
chr27	19006691	G	G	G	A	R	R
chr27	19006777	T	T	T	T	W	W
chr27	19007355	G	G	G	A	R	R
chr27	19007364	G	T	T	T	T	T
chr27	19007405	C	C	C	A	M	M
chr27	19007501	A	A	A	G	R	R
chr27	19007549	A	A	A	G	R	R
chr27	19007625	T	T	T	K	T	T
chr27	19007642	G	G	G	C	S	S
chr27	19007685	C	C	C	A	M	M
chr27	19007719	T	T	T	C	Y	Y
chr27	19007753	T	T	T	A	W	W
chr27	19007912	C	C	C	T	Y	Y
chr27	19008031	A	A	A	C	M	M
chr27	19008097	G	G	G	A	R	R
chr27	19008123	C	C	C	T	Y	Y
chr27	19008208	T	T	T	G	K	K
chr27	19008367	T	T	T	C	Y	Y
chr27	19008451	T	T	T	C	Y	Y
chr27	19008601	C	C	C	T	Y	Y
chr27	19008690	C	C	C	T	Y	Y
chr27	19009034	A	T	T	T	T	T
chr27	19009374	T	C	C	C	C	C
chr27	19009714	C	T	T	T	Y	Y
chr27	19009726	G	A	A	A	R	R
chr27	19009849	T	T	T	A	W	W
chr27	19010045	A	A	A	A	R	R
chr27	19010064	A	A	A	A	R	R
chr27	19010089	A	G	G	G	G	G
chr27	19010262	A	A	A	G	R	R
chr27	19010437	G	A	A	A	A	A
chr27	19010457	C	T	T	T	T	T
chr27	19010593	T	C	C	T	T	T
chr27	19010648	C	C	C	T	Y	Y
chr27	19010775	C	C	C	A	M	M
chr27	19010893	G	G	G	C	S	S
chr27	19010982	A	A	A	T	W	W
chr27	19011186	C	C	C	T	Y	Y
chr27	19011222	T	T	T	T	W	T
chr27	19011456	A	A	T	A	A	A
chr27	19011541	T	T	T	C	Y	Y
chr27	19011565	T	T	T	C	Y	Y
chr27	19011689	A	A	A	G	R	R
chr27	19011835	G	G	G	T	K	K
chr27	19011917	A	A	A	G	R	R
chr27	19012023	C	C	C	T	Y	Y
chr27	19012113	A	A	A	G	R	R
chr27	19012304	A	G	G	G	G	G
chr27	19012812	T	T	T	C	Y	Y
chr27	19012915	A	G	G	G	G	G
chr27	19013243	A	A	A	C	M	M
chr27	19013318	C	C	C	T	Y	Y
chr27	19013433	C	C	C	C	Y	Y
chr27	19013477	T	C	C	C	C	C
chr27	19013715	A	G	G	A	A	A
chr27	19013764	A	C	C	A	M	M
chr27	19013850	C	T	T	C	C	C
chr27	19013929	A	A	A	A	R	R
chr27	19014213	T	T	T	T	W	W
chr27	19014281	G	A	A	G	G	G
chr27	19014497	C	C	C	C	M	M
chr27	19014541	C	C	C	C	Y	Y
chr27	19014780	A	A	A	A	R	R
chr27	19015640	C	G	G	C	C	C
chr27	19016148	A	A	A	R	A	A
chr27	19016169	T	A	A	T	W	W
chr27	19016180	C	T	T	C	Y	Y
chr27	19016182	C	T	T	C	Y	Y
chr27	19016519	A	G	G	A	A	A
chr27	19016565	A	G	G	A	R	A
chr27	19016602	T	T	T	C	Y	Y
chr27	19017040	G	G	G	A	R	R
chr27	19017153	A	A	A	G	R	R
chr27	19017415	G	G	G	A	R	R
chr27	19018074	G	G	G	A	R	R
chr27	19018150	T	T	Y	T	T	Y
chr27	19018153	C	C	T	C	C	Y
chr27	19018182	G	G	G	T	K	K
chr27	19018357	T	G	G	T	K	K
chr27	19018401	T	T	T	C	Y	Y
chr27	19018548	C	A	C	C	C	C
chr27	19018572	G	T	T	G	K	K
chr27	19018600	T	C	C	T	Y	Y
chr27	19018643	T	C	C	T	Y	Y
chr27	19018691	C	T	T	C	Y	C
chr27	19018930	C	C	C	C	C	C
chr27	19018990	G	A	A	G	R	R
chr27	19019161	A	A	A	G	R	R
chr27	19019178	T	T	T	A	W	W
chr27	19019611	A	A	A	T	W	W
chr27	19020227	C	A	A	A	M	M
chr27	19020363	C	Y	C	C	C	C
chr27	19020462	T	T	T	C	Y	Y
chr27	19020466	C	C	C	T	Y	Y
chr27	19021017	C	T	T	C	Y	Y
chr27	19021103	T	T	T	T	Y	Y
chr27	19021333	T	A	A	A	T	W
chr27	19021514	T	T	T	A	W	W
chr27	19021688	C	C	C	T	Y	Y
chr27	19022078	T	C	C	T	Y	Y
chr27	19022136	T	T	T	T	Y	Y
chr27	19022170	C	T	T	C	Y	Y
chr27	19022644	C	A	A	C	M	M
chr27	19022680	A	G	G	A	R	R
chr27	19023573	C	T	T	T	Y	Y
chr27	19023794	G	G	G	G	R	R
chr27	19023868	T	C	C	C	Y	Y
chr27	19024629	T	C	C	C	Y	Y
chr27	19024667	C	C	C	T	Y	Y
chr27	19024709	C	C	C	T	Y	Y
chr27	19024741	T	C	C	C	Y	Y
chr27	19024896	A	C	C	C	C	C
chr27	19024912	A	C	C	C	C	C
chr27	19025021	C	A	C	A	A	A
chr27	19025026	T	G	T	G	G	G
chr27	19025027	C	G	C	G	G	G
chr27	19025030	G	A	G	A	A	A
chr27	19025043	C	A	A	A	A	A
chr27	19025119	G	A	A	A	A	A
chr27	19025179	C	Y	C	C	C	C
chr27	19025180	T	Y	T	T	T	T
chr27	19025183	C	C	C	T	Y	C
chr27	19025188	T	T	T	Y	Y	T
chr27	19025204	C	T	C	C	C	C
chr27	19025210	T	Y	T	T	T	T
chr27	19025220	T	Y	T	T	T	T
chr27	19025223	T	Y	T	T	T	T
chr27	19025244	T	T	T	T	T	T
chr27	19025353	C	C	C	G	S	S
chr27	19025742	T	T	T	T	K	K
chr27	19025847	A	A	A	G	R	R
chr27	19025934	C	T	T	C	C	C
chr27	19026095	G	G	G	T	K	K
chr27	19026153	A	T	T	A	W	W
chr27	19026523	T	C	C	C	Y	Y
chr27	19026624	T	T	T	C	Y	Y
chr27	19027034	G	A	A	A	R	R
chr27	19027425	G	A	A	G	G	G
chr27	19028015	G	A	A	A	R	R
chr27	19028522	C	A	A	C	M	M
chr27	19028659	A	A	A	R	R	R
chr27	19028683	G	G	G	K	K	K
chr27	19028712	G	A	A	G	G	G
chr27	19028915	A	C	C	A	A	A
chr27	19028970	A	A	W	A	A	A
chr27	19028974	C	C	C	A	M	M
chr27	19029001	A	G	G	G	R	R
chr27	19029049	C	C	C	T	Y	Y
chr27	19029058	T	G	G	G	K	K
chr27	19029082	G	A	A	G	G	G
chr27	19029163	G	G	G	C	S	S
chr27	19029871	A	A	A	G	R	R
chr27	19030147	G	A	A	G	R	R
chr27	19030403	G	C	C	G	G	G
chr27	19031106	C	C	C	A	M	M
chr27	19031425	A	A	M	A	A	A
chr27	19031514	A	G	G	A	R	R
chr27	19031548	A	G	G	G	R	R
chr27	19031583	G	A	A	G	R	R
chr27	19031586	G	A	A	G	G	G
chr27	19031711	T	T	T	T	W	W
chr27	19031796	C	C	C	T	Y	Y
chr27	19031839	G	A	A	G	G	G
chr27	19032172	C	T	T	C	C	C
chr27	19032261	T	G	G	T	T	T
chr27	19032742	C	T	T	C	C	C
chr27	19032814	A	A	R	A	A	A
chr27	19032875	A	T	T	A	A	A
chr27	19033054	C	G	G	C	S	S
chr27	19033075	C	Y	C	C	C	C
chr27	19033077	T	W	T	T	T	T
chr27	19033781	C	C	C	C	C	M
chr27	19034176	G	C	C	G	S	S
chr27	19034596	T	G	G	T	K	K
chr27	19035456	A	A	A	A	R	R
chr27	19036266	A	G	G	A	R	R
chr27	19036419	T	C	C	T	Y	Y
chr27	19036595	T	A	A	T	W	W
chr27	19036596	T	A	A	T	W	W
chr27	19036825	G	A	A	G	R	R
chr27	19037224	C	T	T	C	Y	Y
chr27	19037633	G	G	R	G	G	G
chr27	19045925	G	T	T	G	K	K
chr27	19046154	G	A	A	G	R	R
chr27	19047155	G	A	A	G	R	R
chr27	19047170	T	C	C	T	Y	Y
chr27	19047737	G	A	A	G	R	R
chr27	19048013	G	G	G	G	K	K
chr27	19048107	G	G	G	G	G	G
chr27	19048194	A	A	A	A	W	W
chr27	19048269	C	C	C	C	M	M
chr27	19048662	T	C	C	C	C	C
chr27	19048938	C	C	C	T	T	T
chr27	19049048	G	G	G	A	A	A
chr27	19049152	T	G	G	G	G	G
chr27	19049297	A	A	A	C	M	M
chr27	19049471	T	G	G	G	G	G
chr27	19049706	G	A	A	G	R	R
chr27	19049845	C	T	T	T	T	T
chr27	19050013	A	A	A	G	R	A
chr27	19050389	A	G	G	G	G	G
chr27	19050857	T	G	G	T	K	K
chr27	19051100	A	G	G	A	R	R
chr27	19051179	A	G	G	A	R	R
chr27	19051338	C	T	T	C	Y	Y
chr27	19051351	T	C	C	T	Y	Y
chr27	19051405	C	T	T	C	Y	Y
chr27	19051547	C	T	T	T	T	T
chr27	19051575	A	G	G	A	R	R
chr27	19051670	G	A	A	G	R	R
chr27	19051746	T	C	C	T	Y	Y
chr27	19051862	C	T	T	C	Y	Y
chr27	19051979	G	A	G	G	R	R
chr27	19052038	G	A	A	G	R	R
chr27	19052050	A	T	T	A	W	W
chr27	19052204	G	A	A	G	R	R
chr27	19052259	T	A	A	T	W	W
chr27	19052402	C	T	T	C	C	Y
chr27	19052449	G	A	A	G	R	R
chr27	19052484	G	A	A	G	R	R
chr27	19052738	C	A	A	C	M	M
chr27	19052835	C	T	T	C	Y	Y
chr27	19053050	G	A	A	A	A	A
chr27	19053153	C	T	T	C	Y	Y
chr27	19053176	G	A	A	A	A	A
chr27	19053238	C	C	C	T	Y	Y
chr27	19053291	C	T	T	C	Y	Y
chr27	19053393	C	T	T	T	T	T
chr27	19053569	A	C	C	A	M	M
chr27	19053658	T	C	C	T	Y	Y
chr27	19053892	A	G	G	A	R	R
chr27	19054034	A	G	G	A	R	R
chr27	19054621	C	T	T	C	Y	Y
chr27	19054622	T	A	A	T	W	W
chr27	19054630	A	G	G	A	R	R
chr27	19054767	C	T	T	C	Y	Y
chr27	19054975	A	G	G	A	R	R
chr27	19055014	C	T	T	C	Y	Y
chr27	19055039	A	G	G	A	R	R
chr27	19056254	C	A	A	C	M	M
chr27	19056290	C	T	T	C	Y	Y
chr27	19056466	A	G	G	A	R	R
chr27	19056493	G	A	A	A	A	A
chr27	19056524	G	A	A	A	A	A
chr27	19056614	G	G	G	A	R	R
chr27	19056620	A	G	G	A	R	R
chr27	19057295	C	T	T	C	Y	Y
chr27	19057508	T	C	C	T	Y	Y
chr27	19057619	C	T	C	C	Y	Y
chr27	19057851	C	T	C	C	Y	Y
chr27	19057968	A	G	G	A	R	R
chr27	19058145	C	C	C	T	Y	Y
chr27	19058173	T	C	C	T	Y	Y
chr27	19058220	A	G	G	A	R	R
chr27	19058321	C	A	A	C	M	M
chr27	19058679	C	T	T	C	Y	Y
chr27	19058910	G	G	G	A	R	R
chr27	19059208	A	A	A	G	R	R
chr27	19059364	A	T	T	A	W	W
chr27	19059746	T	T	T	T	T	T
chr27	19059973	C	T	C	T	T	T
chr27	19060083	T	G	G	T	K	K
chr27	19060282	A	C	C	A	A	A
chr27	19060963	G	G	G	A	R	R
chr27	19061349	T	G	G	G	G	G
chr27	19061409	T	T	T	T	T	T
chr27	19061687	C	T	T	T	T	T
chr27	19061878	T	T	T	C	Y	Y
chr27	19062012	G	A	A	G	R	R
chr27	19063414	G	A	A	A	A	A
chr27	19063592	G	G	G	A	R	R
chr27	19064731	C	T	T	T	T	T
chr27	19065142	C	C	C	T	Y	Y
chr27	19065198	T	C	C	T	T	T
chr27	19065554	T	C	C	C	C	C
chr27	19065655	G	A	A	A	A	A
chr27	19066630	C	C	C	T	Y	Y
chr27	19066834	A	C	C	C	C	C
chr27	19067356	G	G	G	A	R	R
chr27	19067527	G	A	G	A	A	A
chr27	19067537	T	A	T	A	A	A
chr27	19067544	A	A	A	T	T	T
chr27	19067992	T	C	C	T	T	T
chr27	19068069	G	G	G	A	R	R
chr27	19068388	G	A	A	A	A	A
chr27	19068518	A	G	G	A	A	A
chr27	19068605	C	C	C	C	S	S
chr27	19068680	T	C	C	C	C	C
chr27	19068681	G	G	G	G	R	R
chr27	19069035	G	G	G	A	A	A
chr27	19069122	G	A	A	A	A	A
chr27	19069229	G	G	G	A	A	A
chr27	19069325	T	A	A	T	T	T
chr27	19069634	C	C	C	T	T	T
chr27	19069771	A	G	A	G	G	G
chr27	19069815	A	A	A	A	T	A
chr27	19069821	G	G	G	G	A	G
chr27	19069835	C	C	C	C	T	C
chr27	19070568	C	C	C	T	Y	Y
chr27	19070569	A	A	A	G	R	R
chr27	19070647	A	G	G	A	A	A
chr27	19071028	T	T	T	C	Y	Y
chr27	19071112	A	A	A	A	R	R
chr27	19071508	C	T	T	T	T	T
chr27	19071594	C	T	T	C	Y	Y
chr27	19071643	T	G	G	G	G	G
chr27	19071647	C	C	C	C	Y	Y
chr27	19071656	T	C	C	C	C	C
chr27	19071881	G	A	A	G	G	G
chr27	19071889	C	T	T	C	C	C
chr27	19071970	C	G	G	G	G	G
chr27	19072058	G	A	A	G	G	G
chr27	19072116	C	T	T	C	C	C
chr27	19072506	A	A	A	T	T	T
chr27	19072507	A	A	A	T	W	W
chr27	19072614	G	T	T	G	G	G
chr27	19072623	A	G	G	G	G	G
chr27	19072628	C	T	T	T	T	T
chr27	19072636	T	C	C	C	C	C
chr27	19072642	C	C	C	T	T	T
chr27	19072711	G	T	T	G	G	G
chr27	19072718	T	T	T	C	C	C
chr27	19072746	A	G	G	G	G	G
chr27	19072757	C	T	T	C	C	C
chr27	19072862	T	T	T	G	G	G
chr27	19072989	G	G	G	A	A	A
chr27	19073240	G	G	G	G	R	R
chr27	19073247	T	T	T	C	Y	Y
chr27	19073439	G	G	G	G	R	R
chr27	19073473	A	G	G	A	R	R
chr27	19073510	T	T	T	C	Y	Y
chr27	19073656	G	A	A	A	A	A
chr27	19073840	A	C	C	A	A	A
chr27	19073841	T	C	C	T	T	T
chr27	19073887	T	C	C	T	T	T
chr27	19074092	G	A	A	G	G	G
chr27	19074157	T	C	C	C	C	C
chr27	19074168	C	G	G	G	S	S
chr27	19074518	G	T	T	G	G	G
chr27	19074558	A	G	G	G	G	G
chr27	19075025	G	A	A	A	A	A
chr27	19075028	G	A	A	A	A	A
chr27	19075165	C	T	T	C	C	C
chr27	19075250	G	A	A	G	G	G
chr27	19075274	A	A	A	A	A	A
chr27	19075500	T	C	C	C	C	C
chr27	19075558	C	C	C	C	Y	Y
chr27	19075576	G	T	T	G	G	G
chr27	19075785	T	A	A	T	T	T
chr27	19075893	C	C	C	G	G	G
chr27	19075921	G	A	G	G	G	G
chr27	19076248	C	C	C	T	T	T
chr27	19076249	A	T	T	A	A	A
chr27	19076256	C	T	T	C	C	C
chr27	19076334	T	T	T	C	Y	Y
chr27	19076415	T	C	C	T	T	T
chr27	19076781	G	T	T	G	G	G
chr27	19076954	T	T	T	C	C	C
chr27	19077134	A	G	G	G	G	G
chr27	19077267	G	G	G	C	C	C
chr27	19077275	G	A	A	G	G	G
chr27	19077374	C	T	T	C	C	C
chr27	19077444	T	C	C	C	C	C
chr27	19078029	A	C	C	C	C	C
chr27	19078052	G	A	A	G	G	G
chr27	19078131	C	T	T	C	C	C
chr27	19078139	C	T	T	C	C	C
chr27	19078239	C	C	S	C	C	C
chr27	19078407	G	T	G	G	G	G
chr27	19078525	T	C	T	C	C	C
chr27	19078749	A	T	T	T	T	T
chr27	19078988	A	G	G	G	G	G
chr27	19079322	G	A	A	A	A	A
chr27	19079817	T	G	G	T	K	K
chr27	19080060	G	G	G	A	R	R
chr27	19080283	G	G	G	G	R	R
chr27	19080557	C	A	C	C	C	C
chr27	19080857	T	C	C	C	C	C
chr27	19081631	T	G	G	G	G	G
chr27	19081704	G	G	G	G	R	R
chr27	19081705	G	G	G	G	K	K
chr27	19081883	C	C	C	C	Y	Y
chr27	19081943	C	C	C	A	M	M
chr27	19082866	T	T	T	G	G	G
chr27	19086095	T	T	T	G	G	G
chr27	19086631	T	T	T	G	G	G
chr27	19086778	C	C	C	T	T	T
chr27	19087476	C	C	C	T	T	T
chr27	19087497	A	A	A	G	G	G
chr27	19087511	C	C	C	A	A	A
chr27	19088686	G	G	G	A	R	R
chr27	19089051	A	G	G	A	A	A
chr27	19089380	A	A	A	G	G	G
chr27	19089481	T	T	T	T	Y	Y
chr27	19089551	T	T	T	G	G	G
chr27	19089607	A	A	A	G	G	G
chr27	19089730	G	G	G	G	R	R
chr27	19089961	T	T	T	C	C	C
chr27	19090002	G	G	G	G	R	R
chr27	19090836	G	G	G	A	R	R
chr27	19090841	C	C	C	G	S	S
chr27	19091143	T	T	T	T	K	K
chr27	19091144	G	G	G	G	S	S
chr27	19091508	T	T	T	T	W	W
chr27	19092647	A	A	A	A	R	A
chr27	19092671	T	T	T	C	C	C
chr27	19092917	T	T	T	C	C	C
chr27	19093103	G	G	G	C	S	S
chr27	19093355	C	C	C	T	Y	Y
chr27	19093585	A	A	A	G	R	R
chr27	19093586	T	T	T	T	K	K
chr27	19093731	G	G	G	G	R	G
chr27	19093781	C	C	C	C	C	C
chr27	19093804	G	G	G	A	R	G
chr27	19093812	T	T	T	C	C	C
chr27	19093824	A	A	A	G	G	G
chr27	19093858	C	C	C	C	Y	C
chr27	19093938	C	C	C	C	C	C
chr27	19094011	A	A	A	A	A	R
chr27	19094167	A	A	A	C	M	M
chr27	19094467	T	T	T	T	T	T
chr27	19094520	G	G	G	A	A	A
chr27	19094799	G	G	G	G	R	R
chr27	19094851	G	G	G	G	R	R
chr27	19094866	A	A	A	G	G	G
chr27	19094908	G	G	G	G	K	K
chr27	19094957	C	C	C	C	M	M
chr27	19095177	G	G	G	G	S	S
chr27	19095700	T	T	T	C	C	C
chr27	19095863	C	C	C	T	T	T
chr27	19095877	A	A	A	G	G	G
chr27	19095901	C	C	C	T	Y	Y
chr27	19095978	A	A	A	G	R	R
chr27	19096053	T	T	T	A	W	W
chr27	19096054	A	A	A	A	W	W
chr27	19096112	G	G	G	G	R	R
chr27	19096199	T	T	T	G	K	K
chr27	19096638	C	C	C	C	S	S
chr27	19097058	T	T	T	C	C	C
chr27	19097147	A	A	A	G	G	G
chr27	19097445	A	A	A	G	R	R
chr27	19098565	A	A	A	G	R	R
chr27	19099360	A	A	A	G	R	R
chr27	19099698	C	C	C	T	Y	Y
chr27	19099734	G	G	G	A	R	R
chr27	19099884	T	T	T	T	Y	Y
chr27	19100895	C	C	C	T	Y	Y
chr27	19101169	T	T	T	A	W	W
chr27	19101299	A	A	A	G	R	R
chr27	19101681	A	A	A	G	R	R
chr27	19101711	C	C	C	T	Y	Y
chr27	19101752	G	G	G	A	R	R
chr27	19101844	G	G	G	A	G	G
chr27	19102350	C	C	C	T	Y	Y
chr27	19102361	C	C	C	T	Y	Y
chr27	19102663	C	C	C	T	Y	Y
chr27	19102681	T	T	T	A	W	W
chr27	19102841	G	G	G	C	S	S
chr27	19103346	G	G	G	A	R	R
chr27	19103635	C	C	C	A	M	M
chr27	19104423	C	C	C	T	Y	Y
chr27	19104474	G	G	G	A	G	G
chr27	19104482	G	G	G	A	G	G
chr27	19104539	T	T	T	G	T	T
chr27	19104717	G	G	G	A	R	R
chr27	19105292	A	A	A	G	R	A
chr27	19105411	A	A	A	G	R	R
chr27	19105443	G	G	G	A	G	G
chr27	19105907	C	C	C	T	Y	Y
chr27	19106099	T	T	T	C	Y	Y
chr27	19107516	T	T	T	C	Y	Y
chr27	19108039	A	A	A	G	R	R
chr27	19108790	T	T	T	C	C	C
chr27	19109031	A	A	A	A	R	A
chr27	19109262	C	C	C	C	C	C
chr27	19109360	G	G	G	A	R	R
chr27	19109447	T	T	T	T	Y	Y
chr27	19109802	G	G	G	G	R	R
chr27	19109835	T	T	T	G	K	K
chr27	19110586	G	A	A	A	R	R
chr27	19111665	C	C	M	C	C	C
chr27	19111683	C	C	M	C	C	C
chr27	19112076	C	G	G	C	C	C
chr27	19112099	C	C	C	G	S	S
chr27	19112169	A	A	A	G	R	R
chr27	19112352	C	C	C	G	S	S
chr27	19113531	A	A	A	G	R	R
chr27	19114170	C	C	C	G	S	S
chr27	19114255	C	C	C	C	Y	Y
chr27	19114674	T	T	T	G	G	G
chr27	19115032	C	T	C	C	C	C
chr27	19115154	G	C	G	G	G	G
chr27	19115580	G	G	G	A	A	A
chr27	19116149	T	C	C	T	T	T
chr27	19116410	C	C	C	C	C	C
chr27	19116569	C	T	C	C	C	C
chr27	19116595	G	A	G	G	G	G
chr27	19116600	G	A	G	G	G	G
chr27	19117083	T	C	C	T	T	T
chr27	19117678	A	A	A	G	G	G
chr27	19118236	C	C	C	T	Y	Y
chr27	19118471	C	C	C	C	C	C
chr27	19118521	T	T	T	C	Y	Y
chr27	19118815	C	C	C	C	Y	Y
chr27	19119028	A	A	A	G	R	R
chr27	19119166	G	G	G	A	R	R
chr27	19119289	C	A	A	A	M	M
chr27	19119963	C	C	C	T	Y	Y
chr27	19120461	C	T	T	T	Y	Y
chr27	19120627	A	A	A	G	R	R
chr27	19121029	G	G	G	A	R	R
chr27	19121159	G	G	G	A	R	R
chr27	19121205	T	T	T	A	A	A
chr27	19121364	T	T	T	C	Y	T
chr27	19121700	T	T	T	T	K	K
chr27	19121755	A	A	A	A	R	R
chr27	19121766	G	G	G	G	R	R
chr27	19121767	A	A	A	G	G	G
chr27	19121967	G	G	G	G	K	K
chr27	19122037	T	T	T	G	G	G
chr27	19122087	A	A	A	G	G	G
chr27	19122201	T	C	C	C	Y	Y
chr27	19122222	T	T	T	A	A	A
chr27	19122266	A	A	A	A	R	R
chr27	19122357	C	C	C	C	M	M
chr27	19122397	G	G	G	G	K	K
chr27	19122404	G	G	G	C	C	C
chr27	19122405	G	G	G	G	R	R
chr27	19122579	G	G	G	A	A	A
chr27	19122692	C	G	G	C	C	C
chr27	19122817	T	T	T	C	Y	Y
chr27	19123003	T	C	C	C	Y	Y
chr27	19123015	G	G	G	G	R	R
chr27	19123116	G	G	G	G	R	R
chr27	19123185	A	A	A	A	R	R
chr27	19123211	C	C	C	C	M	M
chr27	19123215	C	C	C	C	Y	Y
chr27	19123268	A	A	A	G	G	G
chr27	19123399	G	G	G	G	R	R
chr27	19123413	C	G	G	G	S	S
chr27	19124099	A	A	A	T	W	W
chr27	19124103	T	T	T	A	W	W
chr27	19124996	A	T	T	A	A	A
chr27	19126434	C	C	M	C	C	C
chr27	19126533	C	C	C	T	Y	Y
chr27	19126638	T	T	T	A	W	W
chr27	19127061	T	T	T	C	Y	Y
chr27	19127315	A	A	A	G	R	R
chr27	19127748	A	A	A	G	R	R
chr27	19128213	A	T	T	T	W	W
chr27	19128370	A	A	A	G	R	R
chr27	19128376	T	T	T	C	Y	Y
chr27	19128442	G	G	G	A	R	R
chr27	19128578	A	A	A	T	W	W
chr27	19130125	A	A	A	C	M	M
chr27	19130510	A	A	A	T	T	T
chr27	19130654	A	A	A	G	R	R
chr27	19131082	A	A	A	G	A	R
chr27	19131113	C	C	C	G	S	S
chr27	19131298	A	A	A	G	R	R
chr27	19131614	T	T	T	A	W	W
chr27	19131849	T	T	T	A	W	W
chr27	19131855	G	G	G	C	S	S
chr27	19132076	C	C	C	C	Y	Y
chr27	19132336	G	G	G	A	R	R
chr27	19132339	G	G	G	A	R	R
chr27	19133079	G	G	G	G	R	R
chr27	19133220	A	A	A	C	M	M
chr27	19133235	A	A	A	G	R	R
chr27	19134061	G	G	A	G	G	G
chr27	19134063	T	T	G	T	T	T
chr27	19134488	T	T	T	T	Y	Y
chr27	19134622	G	A	A	A	R	R
chr27	19135222	G	G	G	G	R	R
chr27	19135590	G	G	G	G	R	R
chr27	19135631	G	G	G	G	R	R
chr27	19135677	G	G	G	A	R	R
chr27	19135824	G	G	G	T	K	K
chr27	19136206	G	G	G	G	K	K
chr27	19136225	T	T	T	T	Y	Y
chr27	19138377	C	C	C	T	Y	Y
chr27	19138783	C	C	C	T	Y	Y
chr27	19139051	T	T	T	T	K	K
chr27	19139179	T	T	T	A	W	W
chr27	19140837	T	T	T	G	G	G
chr27	19140841	C	C	C	C	Y	Y
chr27	19140960	G	G	G	A	R	R
chr27	19142696	T	T	T	A	A	A
chr27	19142893	T	T	T	G	G	G
chr27	19143309	G	G	G	A	A	A
chr27	19143674	A	A	A	R	R	A
chr27	19143986	G	G	G	A	R	R
chr27	19144100	A	A	A	A	R	R
chr27	19144112	C	C	C	C	S	S
chr27	19144337	G	G	G	A	R	R
chr27	19144485	T	T	T	C	Y	Y
chr27	19144503	C	C	C	G	G	G
chr27	19144566	G	T	T	G	G	G
chr27	19144785	G	G	G	A	R	R
chr27	19144797	G	G	G	C	C	C
chr27	19144823	C	C	C	T	Y	Y
chr27	19144930	T	T	T	A	W	W
chr27	19145175	A	A	A	G	G	G
chr27	19145191	T	T	T	C	C	C
chr27	19145197	T	T	T	C	C	C
chr27	19145303	A	A	A	A	R	R
chr27	19145949	A	A	A	G	R	R
chr27	19146036	T	T	T	C	Y	Y
chr27	19146102	C	C	C	T	Y	Y
chr27	19146274	T	T	T	C	Y	Y
chr27	19146391	T	T	T	C	Y	Y
chr27	19146541	A	A	A	G	R	R
chr27	19146596	A	A	A	C	M	M
chr27	19146616	C	C	C	A	A	A
chr27	19147493	T	T	T	C	Y	Y
chr27	19147645	C	C	C	C	Y	Y
chr27	19148156	C	C	C	C	Y	Y
chr27	19148232	T	C	C	C	Y	Y
chr27	19148678	A	A	A	A	A	A
chr27	19148691	T	T	T	T	Y	Y
chr27	19148692	A	A	A	A	W	W
chr27	19148851	A	A	A	G	R	R
chr27	19148978	A	A	A	A	M	M
chr27	19149417	A	A	A	A	W	W
chr27	19149451	C	G	G	G	S	S
chr27	19149490	C	T	T	T	Y	Y
chr27	19149570	A	G	G	A	R	R
chr27	19150026	A	A	A	A	R	R
chr27	19150039	G	G	G	G	R	R
chr27	19150690	T	T	T	T	T	T
chr27	19150959	T	C	C	C	C	C
chr27	19151189	T	C	C	T	Y	Y
chr27	19151304	G	A	A	G	R	R
chr27	19151591	T	T	T	G	K	K
chr27	19151730	C	C	C	C	C	C
chr27	19151735	T	A	A	T	T	T
chr27	19151901	C	A	A	A	A	A
chr27	19152550	A	A	A	G	R	R
chr27	19153360	C	A	A	A	A	A
chr27	19153362	C	A	A	A	A	A
chr27	19153364	C	A	A	A	A	A
chr27	19155247	G	G	G	A	R	R
chr27	19155319	G	G	G	G	R	G
chr27	19155472	T	T	T	K	T	T
chr27	19156041	T	T	T	K	T	T
chr27	19156133	T	A	A	T	W	W
chr27	19157047	T	A	T	T	W	T
chr27	19157220	G	A	A	G	R	R
chr27	19157814	T	C	C	T	Y	Y
chr27	19157949	G	C	C	G	S	S
chr27	19158072	C	G	G	C	S	S
chr27	19158624	C	C	C	C	S	C
chr27	19159290	G	C	C	G	S	S
chr27	19159414	G	A	A	G	R	R
chr27	19159556	G	G	G	A	R	G
chr27	19159683	A	G	A	A	R	A
chr27	19159722	T	T	T	T	K	T
chr27	19159726	T	T	T	T	K	T
chr27	19159834	A	G	G	A	R	R
chr27	19160173	A	G	G	A	R	R
chr27	19160600	G	G	G	G	G	G
chr27	19160605	A	C	C	A	M	M
chr27	19160619	A	G	G	A	R	R
chr27	19160698	G	G	G	G	R	G
chr27	19161193	C	T	T	C	Y	Y
chr27	19161445	G	T	G	G	K	K
chr27	19161554	G	A	A	G	R	G
chr27	19161660	G	A	A	G	R	R
chr27	19161756	T	C	C	T	Y	Y
chr27	19162530	T	C	C	T	Y	Y
chr27	19162580	A	G	A	A	R	R
chr27	19162623	T	C	T	T	Y	Y
chr27	19162653	T	Y	T	T	T	T
chr27	19162682	G	G	G	G	G	C
chr27	19163438	A	G	G	A	R	R
chr27	19163538	G	A	A	G	R	R
chr27	19163607	G	A	A	G	R	R
chr27	19163665	A	G	G	A	R	R
chr27	19163742	G	T	T	T	T	T
chr27	19164062	A	G	G	A	R	R
chr27	19164064	G	A	A	G	R	R
chr27	19164210	A	A	G	A	R	R
chr27	19164580	T	A	A	T	W	W
chr27	19164753	G	A	A	G	R	R
chr27	19164833	T	G	G	T	K	K
chr27	19164989	A	G	G	A	R	R
chr27	19165588	G	A	A	G	R	R
chr27	19165594	A	T	T	A	W	W
chr27	19165667	A	G	G	A	R	R
chr27	19165782	T	C	C	T	Y	Y
chr27	19165981	A	G	G	A	R	R
chr27	19166788	T	C	C	T	Y	Y
chr27	19167046	A	A	A	A	W	W
chr27	19167064	T	T	T	C	Y	Y
chr27	19168666	C	G	G	C	S	S
chr27	19168683	T	C	C	T	Y	Y
chr27	19169362	A	A	A	A	R	A
chr27	19169577	C	T	T	C	Y	Y
chr27	19169793	A	T	T	A	W	W
chr27	19169917	G	A	A	A	A	A
chr27	19170148	T	A	A	T	T	T
chr27	19170561	C	T	T	C	Y	Y
chr27	19171614	T	A	A	T	W	W
chr27	19172366	T	A	A	T	T	T
chr27	19172827	C	T	T	C	Y	Y
chr27	19173001	T	C	C	T	Y	Y
chr27	19175372	C	C	C	T	Y	Y
chr27	19175705	T	A	A	T	W	W
chr27	19175706	T	G	G	T	K	K
chr27	19176480	A	G	G	A	R	R
chr27	19177149	C	T	T	C	Y	Y
chr27	19177922	C	T	T	C	Y	Y
chr27	19178122	C	A	A	C	M	M
chr27	19179177	C	T	T	C	Y	Y
chr27	19179873	A	T	T	A	W	W
chr27	19180279	T	C	C	T	Y	Y
chr27	19180805	C	C	C	T	Y	Y
chr27	19181548	G	T	T	G	K	K
chr27	19181868	A	C	C	A	M	M
chr27	19182165	G	T	T	G	K	K
chr27	19182502	A	G	G	A	R	R
chr27	19182732	G	A	A	G	R	R
chr27	19183271	T	C	C	T	Y	Y
chr27	19183396	C	T	T	C	Y	Y
chr27	19184261	G	A	A	G	G	G
chr27	19185494	A	C	C	A	M	M
chr27	19186009	A	C	C	A	M	M
chr27	19187469	A	G	G	A	R	R
chr27	19187514	T	T	T	C	Y	Y
chr27	19189800	G	T	G	T	T	T
chr27	19189841	T	T	A	T	T	T
chr27	19190686	A	A	A	A	A	A
chr27	19192313	G	G	G	G	A	A
chr27	19192335	T	A	T	A	A	A
chr27	19192371	G	T	T	T	T	T
chr27	19192413	G	T	T	T	T	T
chr27	19194137	G	C	C	G	S	S
chr27	19195239	A	G	G	G	G	G
chr27	19197711	G	T	T	G	K	K
chr27	19197778	T	A	A	T	W	W
chr27	19198328	A	T	T	A	W	W
chr27	19200944	C	C	M	C	C	C
chr27	19201533	G	A	A	G	R	R
chr27	19206041	T	C	C	T	Y	Y
chr27	19206351	A	G	G	A	R	R
chr27	19206403	C	C	S	C	C	C
chr27	19207817	C	C	G	C	S	S
chr27	19208630	A	G	G	A	R	R
chr27	19209347	G	G	G	G	G	G
chr27	19211086	G	T	T	G	K	K
chr27	19212239	C	T	T	C	Y	Y
chr27	19212547	G	A	G	G	A	A
chr27	19213509	G	A	A	G	G	R
chr27	19213530	T	C	T	T	T	Y
chr27	19215327	G	G	G	G	G	G
chr27	19217959	G	G	G	G	G	G
chr27	19218266	T	T	T	W	T	W
chr27	19218518	T	A	T	T	T	T
chr27	19218530	T	A	T	A	T	T
chr27	19219867	C	T	C	C	Y	C
chr27	19221779	G	K	K	G	G	K
chr27	19221781	T	K	G	T	T	K
chr27	19222772	T	C	C	C	Y	Y
chr27	19222833	A	A	A	A	R	R
chr27	19223679	T	T	T	T	T	T
chr27	19223860	T	A	A	A	A	A
chr27	19223972	G	G	G	T	G	G
chr27	19225284	T	A	A	A	A	A
chr27	19226181	A	T	T	T	T	T
chr27	19226275	A	T	T	T	T	T
chr27	19226428	G	T	T	T	T	T
chr27	19227199	A	G	G	G	G	G
chr27	19228830	C	C	C	C	S	S
chr27	19229726	G	A	A	A	A	A
chr27	19230311	G	A	A	A	A	A
chr27	19230385	G	C	C	C	C	C
chr27	19230459	T	C	C	C	C	C
chr27	19230556	T	G	G	G	G	G
chr27	19230591	T	A	A	A	A	A
chr27	19231046	A	G	G	G	G	G
chr27	19232442	T	C	C	C	C	C
chr27	19232447	C	C	C	T	Y	Y
chr27	19232823	G	C	G	C	C	C
chr27	19234724	A	A	A	G	G	G
chr27	19234980	T	T	W	T	T	T
chr27	19235101	A	T	A	A	A	A
chr27	19235102	T	A	T	T	T	T
chr27	19235527	C	A	A	A	A	A
chr27	19236170	G	A	A	A	A	A
chr27	19236203	T	C	C	C	C	C
chr27	19236625	T	T	T	A	A	T
chr27	19236682	G	C	C	G	G	G
chr27	19237252	G	G	G	R	R	G
chr27	19237372	T	C	C	C	C	C
chr27	19237653	G	A	A	A	A	A
chr27	19237897	A	C	C	C	C	C
chr27	19237907	T	G	G	G	G	G
chr27	19238363	C	A	A	A	A	A
chr27	19238955	C	G	G	G	G	G
chr27	19239602	C	T	T	T	T	T
chr27	19240501	A	T	T	A	T	T
chr27	19240529	A	A	A	A	R	A
chr27	19240767	A	G	G	G	G	G
chr27	19240890	C	T	T	T	T	T
chr27	19241157	T	G	G	G	G	G
chr27	19242175	G	A	A	A	A	A
chr27	19242549	T	C	C	C	C	C
chr27	19242613	C	T	T	T	T	T
chr27	19243439	A	C	A	C	C	C
chr27	19243856	A	T	A	T	T	T
chr27	19243872	G	T	G	T	T	T
chr27	19244245	T	G	G	T	T	T
chr27	19244327	C	A	C	A	A	A
chr27	19244891	G	A	A	A	A	A
chr27	19245087	T	A	A	A	A	A
chr27	19245185	T	C	C	C	C	C
chr27	19247061	G	G	G	C	C	C
chr27	19247067	T	T	T	C	C	C
chr27	19247424	C	C	C	T	T	T
chr27	19247628	G	G	G	A	A	A
chr27	19247927	G	G	G	C	C	C
chr27	19248114	G	G	G	A	A	A
chr27	19248561	G	G	G	C	C	C
chr27	19248784	G	G	G	A	A	A
chr27	19249238	G	G	G	A	A	A
chr27	19249392	T	T	T	C	C	C
chr27	19249586	A	A	A	G	G	G
chr27	19249927	T	T	T	G	G	G
chr27	19250146	G	G	G	G	G	K
chr27	19250428	C	A	A	C	C	C
chr27	19250616	C	C	M	C	C	C
chr27	19250688	A	G	G	G	G	G
chr27	19250815	G	T	T	G	G	G
chr27	19251046	T	C	T	T	T	T
chr27	19251097	A	A	A	A	T	A
chr27	19251165	G	C	G	G	G	C
chr27	19251282	G	G	G	C	G	G
chr27	19251290	T	T	C	C	C	T
chr27	19251511	G	A	A	G	G	G
chr27	19251797	C	T	T	C	C	C
chr27	19252012	C	T	T	C	C	C
chr27	19253412	A	G	G	A	A	A
chr27	19253460	C	C	C	C	C	C
chr27	19253735	G	G	G	A	A	A
chr27	19253948	G	A	G	G	G	G
chr27	19254010	G	A	G	G	G	G
chr27	19254120	T	T	T	C	C	T
chr27	19254283	C	T	T	C	C	C
chr27	19254491	T	T	T	T	C	C
chr27	19254496	G	G	G	G	T	T
chr27	19254505	C	C	C	C	T	T
chr27	19254992	A	C	C	A	A	A
chr27	19255289	C	C	C	T	T	T
chr27	19256812	A	G	G	A	A	A
chr27	19257044	C	C	C	G	G	G
chr27	19257694	A	A	A	C	C	C
chr27	19257699	T	T	T	C	C	C
chr27	19258149	T	C	C	T	T	T
chr27	19258769	G	G	G	A	G	G
chr27	19258770	C	T	T	C	C	C
chr27	19258781	T	C	C	T	T	T
chr27	19259099	A	G	G	A	A	A
chr27	19259402	G	C	C	G	G	G
chr27	19259593	T	T	T	T	T	A
chr27	19259969	C	A	C	C	C	C
chr27	19260537	G	A	A	G	G	G
chr27	19262007	T	T	T	C	C	C
chr27	19262027	C	C	C	T	T	T
chr27	19262106	T	T	T	A	A	A
chr27	19262184	A	R	A	A	A	A
chr27	19262191	C	Y	C	C	C	C
chr27	19262226	G	R	A	G	G	G
chr27	19262678	A	A	A	T	T	T
chr27	19262681	A	A	A	T	T	T
chr27	19262871	C	T	T	C	C	C
chr27	19262940	A	G	G	G	G	G
chr27	19264560	C	T	T	C	Y	Y
chr27	19264608	T	C	C	T	T	T
chr27	19264673	G	T	T	T	T	T
chr27	19264804	G	A	G	G	R	R
chr27	19264902	T	A	A	T	W	W
chr27	19265002	T	G	G	T	K	K
chr27	19265041	G	G	G	G	K	K
chr27	19265076	G	G	G	K	G	K
chr27	19265091	A	A	A	A	W	W
chr27	19265093	T	T	T	T	W	T
chr27	19265151	T	C	C	T	Y	Y
chr27	19265274	C	C	C	T	Y	Y
chr27	19265595	G	G	G	A	R	R
chr27	19266052	T	A	A	T	T	T
chr27	19266155	A	G	G	A	R	R
chr27	19266174	T	C	C	T	Y	Y
chr27	19266201	C	C	C	A	M	M
chr27	19266211	A	A	A	G	R	R
chr27	19266815	G	A	A	A	R	R
chr27	19269027	A	A	A	A	W	W
chr27	19269032	T	T	T	T	W	W
chr27	19269150	T	T	T	T	Y	Y
chr27	19269435	A	A	A	A	A	M
chr27	19269494	G	G	G	G	K	K
chr27	19269512	C	C	C	C	M	M
chr27	19269530	A	T	A	T	A	A
chr27	19270094	T	A	A	T	T	T
chr27	19270107	A	A	A	A	W	A
chr27	19270244	G	A	G	A	A	A
chr27	19270363	A	G	G	G	G	G
chr27	19270387	G	C	C	C	C	C
chr27	19270458	A	C	C	C	C	C
chr27	19270466	C	T	T	T	T	T
chr27	19271492	C	C	C	T	Y	Y
chr27	19271527	T	A	A	A	A	A
chr27	19271646	C	T	T	C	C	C
chr27	19271655	A	A	A	A	R	R
chr27	19271735	C	C	C	C	Y	Y
chr27	19272142	A	G	G	G	R	R
chr27	19272459	A	A	A	A	M	M
chr27	19272823	A	A	A	A	W	W
chr27	19272984	C	C	C	C	Y	Y
chr27	19273958	T	T	T	C	Y	Y
chr27	19274043	C	C	C	T	Y	Y
chr27	19274757	C	T	C	T	Y	C
chr27	19275127	G	G	G	G	G	G
chr27	19275296	T	A	A	A	W	W
chr27	19275354	C	T	T	T	Y	C
chr27	19275934	C	C	S	C	C	C
chr27	19276202	C	G	G	G	S	S
chr27	19276206	C	T	T	T	Y	Y
chr27	19276272	C	C	C	C	C	C
chr27	19276307	A	A	A	A	W	W
chr27	19276413	T	C	C	C	C	C
chr27	19276879	T	T	T	T	Y	Y
chr27	19277010	G	G	T	T	G	G
chr27	19277011	A	A	T	T	A	A
chr27	19277012	T	T	A	A	T	T
chr27	19277013	A	A	T	T	A	A
chr27	19277562	T	C	Y	Y	T	T
chr27	19277579	C	T	T	Y	C	Y
chr27	19277587	T	T	T	T	Y	Y
chr27	19277690	C	T	T	T	C	C
chr27	19278202	A	T	T	T	W	W
chr27	19279240	C	T	T	T	T	T
chr27	19279674	T	A	A	A	W	W
chr27	19279686	C	C	C	C	C	C
chr27	19279828	G	A	A	A	R	R
chr27	19280192	A	A	A	A	R	R
chr27	19280407	C	C	C	C	Y	Y
chr27	19280568	T	C	C	C	Y	Y
chr27	19280770	T	T	T	T	K	K
chr27	19280978	T	T	T	T	Y	Y
chr27	19281032	C	C	C	C	Y	Y
chr27	19281048	T	T	T	T	K	K
chr27	19281175	A	A	A	A	R	R
chr27	19281573	G	A	A	A	R	R
chr27	19281589	T	A	A	A	W	W
chr27	19281609	A	G	G	G	R	R
chr27	19281671	T	G	G	G	K	K
chr27	19281692	G	A	A	A	R	R
chr27	19281702	A	T	T	T	W	W
chr27	19281828	G	G	G	G	K	K
chr27	19281835	C	C	C	C	Y	Y
chr27	19281991	G	G	G	G	R	R
chr27	19282138	C	C	C	C	Y	Y
chr27	19282246	A	G	G	G	R	R
chr27	19282605	A	G	G	G	G	G
chr27	19282616	G	T	T	T	K	K
chr27	19282664	G	A	A	A	R	R
chr27	19282834	T	C	C	C	C	C
chr27	19283203	C	C	M	C	C	C
chr27	19283226	G	G	G	G	S	S
chr27	19283527	C	T	T	T	T	T
chr27	19283566	A	G	G	G	G	G
chr27	19284058	C	C	C	C	M	M
chr27	19284082	A	G	G	G	G	G
chr27	19284100	A	A	A	A	M	M
chr27	19284477	A	A	A	A	R	R
chr27	19284491	G	G	G	G	K	K
chr27	19284734	A	A	A	A	R	R
chr27	19284809	G	G	G	G	R	R
chr27	19285804	T	T	T	T	Y	Y
chr27	19286256	A	A	A	A	M	M
chr27	19286674	G	G	G	G	R	R
chr27	19287435	T	C	C	C	Y	Y
chr27	19287972	T	T	T	T	Y	Y
chr27	19287982	C	T	T	T	T	T
chr27	19288174	C	C	C	C	Y	Y
chr27	19288203	T	T	T	T	Y	Y
chr27	19288294	T	C	C	C	C	C
chr27	19288306	T	T	T	T	Y	Y
chr27	19288492	G	G	G	G	K	K
chr27	19288499	A	A	A	A	R	R
chr27	19288539	A	A	A	A	W	W
chr27	19288607	G	C	C	C	C	C
chr27	19288685	C	C	C	C	Y	Y
chr27	19288800	T	G	G	G	G	G
chr27	19288827	C	T	T	T	T	T
chr27	19289516	C	T	T	T	T	T
chr27	19289865	T	A	A	T	W	W
chr27	19290097	A	G	G	A	R	R
chr27	19290339	A	A	A	A	R	R
chr27	19290579	C	C	C	T	Y	Y
chr27	19290801	G	G	G	G	K	G
chr27	19290802	T	T	T	T	Y	T
chr27	19291437	T	T	T	C	Y	Y
chr27	19291997	A	G	G	A	R	R
chr27	19292058	T	T	T	T	Y	T
chr27	19292093	C	T	T	C	Y	Y
chr27	19292170	G	C	C	G	S	S
chr27	19292183	T	T	T	C	Y	T
chr27	19292277	G	T	T	G	K	K
chr27	19292827	C	T	T	T	T	T
chr27	19292898	C	C	C	T	T	T
chr27	19292997	G	G	G	A	A	A
chr27	19293208	T	C	C	C	C	C
chr27	19293941	T	G	G	G	G	G
chr27	19294061	T	T	T	A	A	A
chr27	19294256	T	C	C	T	T	T
chr27	19295216	G	G	G	A	R	R
chr27	19295235	C	C	C	T	Y	Y
chr27	19295883	A	T	T	A	W	W
chr27	19296590	G	C	C	G	S	S
chr27	19297253	T	C	C	C	C	C
chr27	19298550	T	T	T	C	Y	Y
chr27	19298573	A	A	A	T	W	W
chr27	19298583	C	T	T	C	C	C
chr27	19299256	C	C	C	A	M	M
chr27	19299519	A	A	A	G	R	R
chr27	19299854	C	C	C	G	S	S
chr27	19299903	G	A	A	G	G	G
chr27	19299963	G	G	G	A	R	R
chr27	19299989	A	C	C	A	A	A
chr27	19300045	A	C	C	A	A	A
chr27	19300089	C	T	T	C	C	C
chr27	19300106	T	A	A	T	T	T
chr27	19301396	T	C	C	C	Y	Y
chr27	19301618	T	A	A	A	T	W
chr27	19301920	A	A	A	A	W	W
chr27	19302428	C	T	T	C	C	C
chr27	19302517	A	A	A	R	A	A
chr27	19302559	G	T	G	T	K	K
chr27	19302645	C	A	A	A	M	M
chr27	19303025	T	A	A	A	W	W
chr27	19303163	G	A	A	A	R	R
chr27	19303366	G	A	A	G	G	G
chr27	19303562	A	A	A	A	A	A
chr27	19303759	T	C	C	C	Y	Y
chr27	19303825	C	C	C	G	S	S
chr27	19304480	G	T	T	C	C	C
chr27	19304543	T	T	T	C	Y	Y
chr27	19304563	T	C	C	C	C	C
chr27	19304592	C	G	G	G	G	G
chr27	19304959	A	A	A	A	W	W
chr27	19304976	G	C	C	C	C	C
chr27	19304989	A	A	A	A	A	A
chr27	19304991	G	G	G	G	G	G
chr27	19305019	T	G	T	T	T	T
chr27	19305075	T	C	C	C	C	C
chr27	19305953	C	T	T	T	T	T
chr27	19306107	T	A	A	T	T	T
chr27	19306109	G	T	T	T	T	T
chr27	19306120	T	A	A	A	A	A
chr27	19306805	G	A	A	A	A	A
chr27	19307467	A	G	G	G	G	G
chr27	19308046	T	A	A	A	A	A
chr27	19308058	C	T	T	T	T	T
chr27	19308495	T	C	C	C	C	C
chr27	19308665	A	G	G	G	G	G
chr27	19308686	T	C	C	C	C	C
chr27	19308815	C	T	T	T	T	T
chr27	19308880	G	A	A	A	A	A
chr27	19309023	T	C	C	C	C	C
chr27	19309177	A	G	G	G	G	G
chr27	19309346	C	T	T	T	T	T
chr27	19309520	C	T	T	T	T	T
chr27	19309543	C	A	A	A	A	A
chr27	19309548	T	C	C	C	C	C
chr27	19309586	C	T	T	T	T	T
chr27	19309651	C	T	T	T	T	T
chr27	19309853	A	T	T	T	A	T
chr27	19310468	A	T	T	T	T	T
chr27	19310502	G	A	A	A	A	A
chr27	19310524	C	T	T	T	T	T
chr27	19310723	C	T	T	T	T	T
chr27	19310807	A	A	C	C	C	A
chr27	19310809	C	C	M	M	M	C
chr27	19310814	A	A	A	A	A	M
chr27	19311987	G	A	A	A	A	A
chr27	19312008	T	C	C	C	C	C
chr27	19312447	C	C	M	C	C	C
chr27	19312854	C	C	C	S	C	C
chr27	19312881	A	A	A	A	R	R
chr27	19313404	A	A	A	G	G	G
chr27	19313522	T	C	C	C	C	C
chr27	19313694	C	C	C	T	T	T
chr27	19313932	T	T	T	A	A	A
chr27	19313933	T	A	T	A	A	A
chr27	19313996	A	G	G	A	G	G
chr27	19314113	C	T	T	T	T	T
chr27	19315010	T	T	T	T	Y	Y
chr27	19315286	T	T	T	T	Y	Y
chr27	19315317	G	A	A	G	G	G
chr27	19315600	T	A	A	A	A	A
chr27	19315813	A	G	G	G	G	G
chr27	19316063	G	T	T	T	T	T
chr27	19317196	A	A	A	A	A	R
chr27	19317668	A	A	A	A	R	R
chr27	19317823	T	T	T	T	T	T
chr27	19317982	G	A	A	A	A	A
chr27	19318389	C	C	C	C	S	S
chr27	19318537	A	G	G	G	G	G
chr27	19319069	T	C	C	C	C	C
chr27	19319321	G	G	G	G	K	K
chr27	19319339	G	C	C	C	S	S
chr27	19319685	G	G	G	G	R	R
chr27	19319708	G	G	G	G	K	K
chr27	19319820	C	T	T	T	T	T
chr27	19319845	G	G	G	G	R	R
chr27	19319989	A	A	A	A	M	A
chr27	19319998	A	A	A	A	R	A
chr27	19320859	C	T	T	T	Y	Y
chr27	19322287	G	G	G	G	G	G
chr27	19322296	A	A	M	A	A	A
chr27	19322845	C	C	C	C	Y	Y
chr27	19324114	T	C	C	C	C	C
chr27	19324388	A	G	G	G	G	G
chr27	19324396	A	G	G	G	G	G
chr27	19324589	A	A	A	A	W	W
chr27	19324829	T	T	T	T	Y	Y
chr27	19325210	T	T	T	T	K	K
chr27	19325298	T	T	T	T	Y	Y
chr27	19325540	T	T	T	T	Y	Y
chr27	19325801	A	A	A	C	M	M
chr27	19326001	T	T	T	T	Y	Y
chr27	19326420	A	A	A	A	A	A
chr27	19326550	C	T	T	T	T	T
chr27	19326563	A	G	G	G	R	R
chr27	19326705	T	C	C	C	C	C
chr27	19327329	T	C	C	C	Y	Y
chr27	19327422	C	T	C	T	Y	Y
chr27	19327424	C	C	C	C	C	C
chr27	19327470	T	C	T	C	Y	Y
chr27	19327586	C	T	T	T	Y	Y
chr27	19327593	C	G	G	G	S	S
chr27	19327622	C	T	T	T	Y	Y
chr27	19327891	C	G	G	G	S	S
chr27	19328063	C	C	C	C	C	C
chr27	19328081	A	A	A	A	R	R
chr27	19328356	T	T	T	T	Y	Y
chr27	19328716	C	A	A	A	M	M
chr27	19328738	C	T	T	T	Y	Y
chr27	19328960	A	G	G	G	R	R
chr27	19329039	G	G	G	G	G	G
chr27	19329045	G	A	A	A	R	R
chr27	19329302	C	T	T	T	T	T
chr27	19329304	T	C	C	C	C	C
chr27	19329640	G	G	G	G	R	R
chr27	19329797	C	T	T	T	T	T
chr27	19329867	A	T	T	T	W	W
chr27	19330589	G	A	A	A	R	R
chr27	19331046	C	A	A	A	M	M
chr27	19331250	T	T	T	T	Y	Y
chr27	19331461	G	C	C	C	C	C
chr27	19331549	T	A	A	A	A	A
chr27	19331573	A	G	G	G	R	R
chr27	19331835	A	C	C	C	C	C
chr27	19331904	G	A	A	A	A	A
chr27	19332018	T	A	A	A	A	A
chr27	19332019	C	T	T	T	T	T
chr27	19332046	G	G	G	G	R	R
chr27	19332070	A	G	G	G	G	G
chr27	19332071	C	T	T	T	T	T
chr27	19332100	A	G	G	G	G	G
chr27	19332406	G	A	A	A	A	A
chr27	19332472	C	C	C	C	Y	Y
chr27	19332685	T	T	T	T	Y	Y
chr27	19332757	A	C	C	C	C	C
chr27	19333115	T	T	T	T	Y	Y
chr27	19333250	G	G	G	G	K	K
chr27	19333787	G	G	G	G	R	R
chr27	19333885	A	G	A	A	A	A
chr27	19334139	T	G	G	G	K	K
chr27	19334239	G	G	G	G	R	R
chr27	19334424	C	C	C	C	Y	Y
chr27	19334519	C	C	C	C	S	S
chr27	19334769	C	C	C	C	M	M
chr27	19335221	A	A	A	A	W	W
chr27	19335375	G	G	G	G	R	R
chr27	19336106	A	T	T	T	T	T
chr27	19336424	A	G	A	G	G	G
chr27	19336725	C	C	C	C	S	S
chr27	19336764	C	T	T	T	Y	Y
chr27	19336877	T	T	T	T	W	W
chr27	19337085	A	A	A	A	A	R
chr27	19337221	A	A	A	A	R	R
chr27	19337284	T	T	T	T	Y	Y
chr27	19337314	A	G	G	G	G	G
chr27	19337364	T	C	C	C	C	C
chr27	19337764	T	A	A	A	A	A
chr27	19337774	T	C	C	C	C	C
chr27	19337919	T	A	A	A	A	A
chr27	19338202	C	T	T	T	T	T
chr27	19338435	G	A	A	A	A	A
chr27	19338548	A	G	G	G	G	A
chr27	19338549	A	G	G	G	G	A
chr27	19338567	A	G	G	G	G	A
chr27	19338573	G	A	A	A	A	G
chr27	19338654	A	A	W	A	A	A
chr27	19338665	T	T	T	T	W	W
chr27	19338687	T	A	A	A	A	A
chr27	19338944	G	A	A	A	R	R
chr27	19339073	T	C	C	C	Y	Y
chr27	19339120	G	G	G	G	R	R
chr27	19339310	T	T	T	T	W	W
chr27	19339743	G	A	G	A	R	G
chr27	19339913	G	A	A	A	A	A
chr27	19340002	G	C	C	C	C	C
chr27	19340124	G	G	G	G	R	R
chr27	19340179	A	A	A	G	R	R
chr27	19340418	A	G	G	G	R	R
chr27	19341668	T	T	T	C	Y	Y
chr27	19341746	C	C	C	T	Y	Y
chr27	19342174	C	A	A	A	A	A
chr27	19342183	A	G	G	G	G	G
chr27	19342778	C	C	C	C	S	S
chr27	19343127	T	C	T	C	C	C
chr27	19343138	C	C	C	C	C	C
chr27	19343155	A	G	A	G	G	G
chr27	19343229	C	C	M	C	C	C
chr27	19343263	C	T	T	T	T	T
chr27	19343323	A	G	G	G	G	G
chr27	19343374	G	A	A	A	A	A
chr27	19343438	A	T	T	T	T	T
chr27	19343464	C	T	T	T	T	T
chr27	19343471	C	T	T	T	T	T
chr27	19344134	T	T	T	T	Y	Y
chr27	19344191	A	A	A	A	R	R
chr27	19344606	C	C	C	T	Y	Y
chr27	19344703	A	A	A	A	R	R
chr27	19345067	C	T	T	C	C	C
chr27	19345182	A	G	G	G	G	G
chr27	19345300	A	A	A	A	R	R
chr27	19345403	T	T	T	C	Y	Y
chr27	19345723	C	T	T	C	C	C
chr27	19345830	C	T	T	C	C	C
chr27	19345928	A	T	T	A	A	A
chr27	19346019	G	G	G	T	T	T
chr27	19346716	A	G	G	A	A	A
chr27	19346800	A	T	T	A	A	A
chr27	19347181	G	C	C	G	G	G
chr27	19347197	T	G	G	T	T	T
chr27	19347665	C	G	G	C	C	C
chr27	19347934	C	T	T	T	T	T
chr27	19348630	G	C	C	G	G	G
chr27	19348688	C	T	T	C	C	C
chr27	19348891	A	G	G	A	A	A
chr27	19349198	C	C	C	G	G	G
chr27	19350316	G	A	A	G	G	G
chr27	19350342	A	G	G	A	A	A
chr27	19350349	G	C	C	G	G	G
chr27	19350496	C	T	T	C	C	C
chr27	19350580	T	T	T	A	A	A
chr27	19350718	C	C	C	A	A	A
chr27	19350839	C	T	T	C	C	C
chr27	19351045	C	T	T	C	C	C
chr27	19351527	T	C	C	C	C	C
chr27	19352702	T	A	A	T	T	T
chr27	19352967	A	A	A	G	G	G
chr27	19353145	T	A	W	T	T	T
chr27	19353292	C	C	M	C	C	C
chr27	19353565	A	G	G	A	A	A
chr27	19353900	A	A	A	T	T	T
chr27	19354109	G	G	G	A	A	A
chr27	19354115	G	G	G	A	A	A
chr27	19354367	C	C	C	T	T	T
chr27	19354417	G	G	G	A	A	A
chr27	19354431	C	C	C	A	A	A
chr27	19354472	G	A	G	G	G	G
chr27	19354543	G	G	G	A	A	A
chr27	19354754	T	C	T	C	C	C
chr27	19354926	G	G	G	A	A	A
chr27	19355519	G	G	G	C	C	C
chr27	19356274	A	G	G	A	A	A
chr27	19356623	A	G	G	G	G	G
chr27	19356984	C	T	T	T	T	T
chr27	19357141	A	A	A	A	A	A
chr27	19357275	C	G	C	C	G	G
chr27	19357884	T	C	C	C	C	C
chr27	19358194	T	C	C	C	C	C
chr27	19358232	A	G	G	G	G	G
chr27	19358335	G	A	A	A	A	A
chr27	19358367	T	C	T	C	C	C
chr27	19358877	C	G	C	G	G	G
chr27	19359051	C	Y	C	C	C	C
chr27	19360199	C	A	A	A	A	A
chr27	19361852	C	G	G	G	G	G
chr27	19362263	T	C	T	C	C	C
chr27	19362295	A	G	A	G	G	G
chr27	19362421	T	C	C	C	C	C
chr27	19362451	T	C	C	C	C	C
chr27	19362457	G	A	A	A	A	A
chr27	19362688	A	A	A	R	A	A
chr27	19363436	C	C	C	C	Y	Y
chr27	19364052	C	A	C	A	A	A
chr27	19364067	T	A	T	A	A	A
chr27	19364112	G	C	G	G	C	C
chr27	19364120	G	T	G	G	T	T
chr27	19366230	T	G	G	G	G	G
chr27	19367012	T	T	T	T	Y	Y
chr27	19367204	G	A	A	A	A	A
chr27	19368059	T	T	T	K	T	T
chr27	19369660	T	C	T	C	C	C
chr27	19369662	A	G	A	G	G	G
chr27	19372852	C	T	T	T	T	T
chr27	19373326	G	A	A	A	A	A
chr27	19374073	A	C	C	C	C	C
chr27	19374097	C	Y	T	C	Y	Y
chr27	19374908	T	C	C	C	C	C
chr27	19375152	G	C	C	C	C	C
chr27	19375607	A	M	A	C	C	C
chr27	19375632	T	Y	T	C	C	C
chr27	19376769	C	Y	T	C	C	C
chr27	19376923	C	Y	T	C	C	C
chr27	19377512	G	R	A	G	G	G
chr27	19377629	G	A	A	A	A	A
chr27	19377662	G	C	C	C	C	C
chr27	19377681	T	C	C	C	C	C
chr27	19377893	A	C	C	C	C	C
chr27	19377978	T	A	A	A	A	A
chr27	19378005	C	T	T	T	T	T
chr27	19378023	T	K	T	G	G	G
chr27	19379188	C	A	A	A	A	A
chr27	19379214	T	W	A	T	T	T
chr27	19379334	G	T	T	T	T	T
chr27	19380199	A	M	C	A	A	A
chr27	19380845	A	R	A	G	G	G
chr27	19380855	C	Y	C	T	T	T
chr27	19381183	T	T	A	T	T	T
chr27	19381187	T	T	A	T	T	T
chr27	19381191	T	T	A	T	T	T
chr27	19381195	A	W	A	T	T	T
chr27	19381730	A	R	G	A	A	A
chr27	19381934	T	K	G	T	T	T
chr27	19382456	G	R	A	G	G	G
chr27	19384488	C	T	T	T	Y	Y
chr27	19384785	T	G	G	G	K	K
chr27	19385123	C	G	G	G	S	S
chr27	19385325	A	G	G	G	R	R
chr27	19385482	T	G	G	G	K	K
chr27	19385525	A	G	G	G	G	G
chr27	19385657	G	G	G	G	R	R
chr27	19385829	G	C	C	C	S	S
chr27	19385900	C	T	T	T	Y	Y
chr27	19385948	T	C	C	C	Y	Y
chr27	19385967	T	C	C	C	C	C
chr27	19385986	G	C	C	C	C	C
chr27	19386023	C	T	T	T	T	T
chr27	19386028	G	C	C	C	C	C
chr27	19386164	T	C	C	C	C	C
chr27	19386286	T	A	A	A	A	A
chr27	19386352	T	C	C	C	C	C
chr27	19386890	T	C	C	C	Y	Y
chr27	19387139	A	A	A	A	A	A
chr27	19387147	A	A	A	A	A	A
chr27	19387195	C	G	G	G	G	G
chr27	19387319	T	C	C	C	C	C
chr27	19387388	T	T	T	T	Y	Y
chr27	19387503	A	T	A	A	A	A
chr27	19387515	A	A	A	A	A	A
chr27	19387519	A	A	A	A	A	A
chr27	19387523	A	A	A	A	A	A
chr27	19387527	A	A	A	A	A	A
chr27	19387658	G	A	A	A	R	R
chr27	19387799	T	T	C	C	C	C
chr27	19387970	C	C	T	T	Y	Y
chr27	19388038	G	G	G	G	R	R
chr27	19388733	G	G	G	G	R	R
chr27	19388770	T	C	C	C	C	C
chr27	19388834	G	R	A	G	R	R
chr27	19388848	C	M	A	C	M	M
chr27	19389262	A	R	G	A	A	A
chr27	19389338	G	K	T	G	G	G
chr27	19389440	A	R	G	A	A	A
chr27	19389473	T	C	C	C	Y	Y
chr27	19389548	C	C	C	C	C	C
chr27	19389720	C	Y	T	C	C	C
chr27	19389852	A	G	G	G	R	R
chr27	19389954	T	A	A	A	A	A
chr27	19389955	T	A	A	A	W	W
chr27	19390075	C	T	T	T	Y	Y
chr27	19390076	G	C	C	C	S	S
chr27	19390128	T	C	C	C	Y	Y
chr27	19390591	T	C	C	C	Y	Y
chr27	19390940	T	T	T	T	A	A
chr27	19390941	T	T	T	T	G	G
chr27	19391354	T	T	T	A	T	T
chr27	19391718	T	T	T	T	Y	Y
chr27	19392236	C	C	C	C	S	S
chr27	19392505	T	T	T	T	Y	Y
chr27	19392581	C	C	C	T	Y	Y
chr27	19392628	T	G	G	T	T	T
chr27	19393132	G	G	G	A	R	R
chr27	19393153	G	A	A	G	G	G
chr27	19394255	T	T	T	T	W	W
chr27	19394257	G	G	G	G	R	R
chr27	19394639	C	C	C	T	Y	Y
chr27	19394650	G	A	A	A	R	R
chr27	19394675	C	C	C	T	Y	Y
chr27	19394752	G	A	A	A	R	R
chr27	19394817	C	T	T	T	Y	Y
chr27	19395380	A	A	A	A	W	A
chr27	19395425	G	G	G	G	R	G
chr27	19395525	G	G	G	G	G	G
chr27	19395527	G	G	G	G	G	G
chr27	19395556	A	T	A	T	W	A
chr27	19395557	A	T	A	T	W	A
chr27	19395661	C	C	C	C	Y	Y
chr27	19395906	T	T	T	T	Y	Y
chr27	19396088	A	A	A	A	R	R
chr27	19396900	T	T	T	T	Y	Y
chr27	19398109	T	T	T	C	C	C
chr27	19398155	G	G	G	G	S	S
chr27	19398226	C	C	C	C	Y	Y
chr27	19398290	A	A	A	G	R	R
chr27	19398878	C	T	T	T	Y	Y
chr27	19398986	C	C	C	T	Y	Y
chr27	19398994	G	G	G	T	K	K
chr27	19399031	A	A	A	A	R	R
chr27	19399893	C	C	C	T	Y	Y
chr27	19400440	C	T	T	C	C	C
chr27	19400679	G	A	A	G	G	G
chr27	19400683	T	T	T	C	Y	Y
chr27	19400995	A	G	G	G	R	A
chr27	19401016	A	A	A	T	T	T
chr27	19401340	T	T	T	C	C	C
chr27	19401839	T	T	T	C	Y	Y
chr27	19401907	G	G	G	A	A	A
chr27	19402111	G	G	G	A	A	A
chr27	19402160	G	G	G	T	T	T
chr27	19402313	T	T	T	T	K	K
chr27	19402616	A	A	A	G	G	G
chr27	19402672	C	C	C	T	T	T
chr27	19402724	T	T	T	C	C	C
chr27	19402765	A	A	A	C	C	C
chr27	19403122	G	G	G	G	R	G
chr27	19403274	G	G	G	G	R	R
chr27	19404009	A	A	A	T	W	W
chr27	19404020	T	C	C	T	T	T
chr27	19404079	A	A	A	A	R	A
chr27	19404103	G	G	G	G	R	R
chr27	19404176	A	G	G	G	G	G
chr27	19404318	G	G	G	C	S	S
chr27	19404448	T	T	T	A	W	W
chr27	19404523	G	G	G	T	K	K
chr27	19404634	A	A	A	G	R	R
chr27	19404797	C	T	C	C	C	C
chr27	19405302	A	A	A	R	R	A
chr27	19405304	T	T	T	T	K	T
chr27	19405356	T	T	T	T	W	W
chr27	19405364	C	C	C	C	Y	Y
chr27	19405918	C	T	T	C	C	C
chr27	19406079	C	T	T	C	C	C
chr27	19406363	A	A	A	T	T	T
chr27	19407515	A	A	A	G	R	R
chr27	19407521	A	A	A	T	W	W
chr27	19407735	C	C	C	T	Y	Y
chr27	19407745	G	G	G	C	S	S
chr27	19407751	G	G	G	A	R	R
chr27	19407841	T	T	T	A	W	W
chr27	19408217	G	G	G	A	A	A
chr27	19409726	G	C	G	G	G	G
chr27	19410675	T	T	T	C	Y	Y
chr27	19410861	T	T	T	C	Y	Y
chr27	19411140	C	C	C	T	Y	Y
chr27	19411517	C	C	M	C	C	C
chr27	19411648	A	G	G	A	A	A
chr27	19412365	A	R	A	R	R	R
chr27	19412453	G	A	G	A	A	A
chr27	19412532	C	M	C	C	C	C
chr27	19412534	G	R	G	G	G	G
chr27	19412664	T	C	C	C	C	C
chr27	19412751	T	T	T	C	Y	Y
chr27	19412998	A	G	G	G	G	G
chr27	19413067	C	T	T	T	T	T
chr27	19413568	C	C	C	T	Y	Y
chr27	19413584	C	C	C	T	Y	Y
chr27	19413617	C	C	C	G	S	S
chr27	19413858	T	T	T	C	Y	T
chr27	19413889	T	T	T	T	Y	T
chr27	19414748	C	C	C	T	Y	Y
chr27	19414906	C	C	C	T	Y	Y
chr27	19415306	T	G	G	T	T	T
chr27	19415623	C	C	C	T	Y	Y
chr27	19415717	T	T	T	C	T	Y
chr27	19415768	G	A	A	G	R	R
chr27	19415858	A	A	A	G	R	R
chr27	19416232	T	T	T	C	Y	Y
chr27	19417864	G	A	A	G	R	R
chr27	19418642	G	G	G	A	R	R
chr27	19419510	G	G	G	G	R	R
chr27	19419548	C	C	C	T	Y	Y
chr27	19419681	T	C	C	T	T	T
chr27	19420055	T	C	C	C	Y	Y
chr27	19420556	T	T	T	T	Y	Y
chr27	19420720	A	G	G	G	R	R
chr27	19421154	G	A	A	A	A	A
chr27	19422002	T	T	T	T	Y	Y
chr27	19422004	G	G	G	G	R	R
chr27	19422163	A	A	A	A	R	R
chr27	19422743	C	C	C	C	S	S
chr27	19423129	T	T	T	T	Y	Y
chr27	19423421	G	G	G	G	R	R
chr27	19424329	G	G	G	G	S	S
chr27	19424429	A	G	G	G	G	G
chr27	19424480	C	C	C	C	S	S
chr27	19424776	A	M	A	A	M	M
chr27	19424950	T	C	C	C	C	C
chr27	19425050	C	A	A	A	A	A
chr27	19425052	T	A	A	A	A	A
chr27	19425053	T	G	G	G	G	G
chr27	19425081	T	C	C	C	C	C
chr27	19427240	C	A	A	A	A	A
chr27	19427458	T	G	G	G	G	G
chr27	19427804	G	A	A	A	A	A
chr27	19427818	C	T	T	T	T	T
chr27	19428477	C	G	G	G	G	G
chr27	19428508	C	T	T	T	T	T
chr27	19430190	C	C	C	T	Y	Y
chr27	19430406	C	T	T	T	T	T
chr27	19431683	C	T	T	T	T	T
chr27	19432354	A	G	G	G	G	G
chr27	19432739	A	T	T	T	T	T
chr27	19432740	A	T	T	T	T	T
chr27	19433864	A	G	G	G	G	G
chr27	19434484	G	G	G	A	R	R
chr27	19437787	A	A	R	A	A	A
chr27	19439414	G	R	G	G	G	G
chr27	19440022	C	C	C	C	T	T
chr27	19440465	C	C	C	C	C	C
chr27	19440517	G	G	G	G	G	G
chr27	19440896	C	C	C	C	C	C
chr27	19444359	A	T	T	T	T	T
chr27	19445536	T	T	T	K	T	T
chr27	19446648	T	C	C	T	T	T
chr27	19447317	A	G	G	A	G	A
chr27	19448029	T	C	C	C	C	C
chr27	19448816	A	G	G	G	G	G
chr27	19451292	A	T	T	T	T	T
chr27	19451372	C	G	G	G	G	G
chr27	19453663	T	C	C	C	C	C
chr27	19453855	A	G	G	G	G	G
chr27	19453856	C	A	A	A	A	A
chr27	19453975	A	G	G	G	G	G
chr27	19454091	A	G	G	G	G	G
chr27	19454112	A	C	C	C	C	C
chr27	19454293	T	T	T	T	T	T
chr27	19455470	T	C	C	C	C	C
chr27	19455559	T	C	C	C	C	C
chr27	19455582	T	C	C	C	C	C
chr27	19455669	T	C	C	C	C	C
chr27	19455690	A	C	A	C	C	C
chr27	19455692	T	C	T	C	C	C
chr27	19455709	A	G	A	G	G	G
chr27	19455712	T	C	T	C	C	C
chr27	19455715	A	G	A	G	G	G
chr27	19455774	C	T	C	T	T	T
chr27	19455796	T	A	T	A	A	A
chr27	19457334	C	C	C	C	C	C
chr27	19458084	G	A	A	A	A	A
chr27	19458206	C	T	T	T	T	T
chr27	19458792	C	A	A	A	A	A
chr27	19459040	A	T	T	T	T	T
chr27	19461029	T	C	C	C	C	C
chr27	19461280	T	G	G	G	G	G
chr27	19461281	A	T	T	T	T	T
chr27	19461431	C	T	T	T	T	T
chr27	19461970	C	C	T	T	T	T
chr27	19462035	A	C	C	C	C	C
chr27	19462047	T	C	C	C	C	C
chr27	19462096	C	T	T	T	T	T
chr27	19462115	T	C	C	C	C	C
chr27	19462130	A	G	G	G	G	G
chr27	19462316	A	G	G	G	G	G
chr27	19462444	C	T	T	T	T	T
chr27	19463362	A	A	R	A	A	A
chr27	19463631	G	T	G	T	T	T
chr27	19463831	C	C	C	C	C	C
chr27	19464580	A	T	T	T	T	T
chr27	19468053	A	T	T	A	A	A
chr27	19468714	C	T	T	T	T	T
chr27	19469517	C	C	C	C	C	C
chr27	19472272	A	T	T	T	T	T
chr27	19472353	A	G	G	G	G	G
chr27	19473181	A	T	T	T	W	W
chr27	19473277	G	G	G	T	K	K
chr27	19473318	G	G	G	A	R	R
chr27	19473525	A	G	G	G	G	G
chr27	19474379	C	T	C	T	T	T
chr27	19474644	T	T	T	K	T	T
chr27	19474836	G	G	G	A	R	R
chr27	19475010	T	T	T	C	T	T
chr27	19475208	C	C	C	G	S	S
chr27	19475499	C	C	C	T	Y	Y
chr27	19475781	T	A	T	A	A	A
chr27	19475782	T	T	T	A	A	A
chr27	19476225	A	G	A	A	G	A
chr27	19476317	G	T	G	T	T	G
chr27	19476323	G	G	G	A	A	G
chr27	19476344	G	G	G	T	T	G
chr27	19476359	C	C	C	A	A	C
chr27	19476368	T	T	T	A	A	T
chr27	19476377	C	C	C	C	A	C
chr27	19476392	A	A	A	A	T	A
chr27	19476449	T	T	T	T	C	T
chr27	19476532	A	W	A	T	T	A
chr27	19476588	G	T	T	T	T	T
chr27	19476594	G	T	T	T	T	T
chr27	19476600	C	A	A	A	A	A
chr27	19476610	G	A	A	A	A	A
chr27	19476656	G	A	G	A	A	A
chr27	19476672	A	T	A	T	T	T
chr27	19476690	A	T	A	T	T	T
chr27	19476694	C	A	C	A	A	A
chr27	19476696	A	T	A	T	T	T
chr27	19476719	C	G	G	G	G	G
chr27	19476725	C	A	A	A	A	A
chr27	19476846	C	A	A	A	A	A
chr27	19477036	T	C	C	C	C	C
chr27	19477537	G	A	A	A	A	A
chr27	19477558	T	C	C	C	C	C
chr27	19477603	T	G	G	G	G	G
chr27	19479788	A	G	G	A	G	G
chr27	19480190	G	G	G	G	R	R
chr27	19480375	G	A	A	A	A	A
chr27	19480560	T	T	T	A	W	W
chr27	19483179	C	G	G	G	G	G
chr27	19483239	C	T	T	T	T	T
chr27	19483245	A	G	G	G	G	G
chr27	19483261	T	G	G	G	G	G
chr27	19483275	C	A	A	A	A	A
chr27	19483298	T	C	C	C	C	C
chr27	19483391	G	A	A	A	A	A
chr27	19483419	A	T	T	T	T	T
chr27	19483433	T	A	A	A	A	A
chr27	19484276	T	T	T	A	A	A
chr27	19486162	A	G	A	A	A	A
chr27	19486358	A	A	C	A	A	A
chr27	19486489	C	G	C	C	C	C
chr27	19486899	G	A	A	G	G	G
chr27	19487326	A	G	G	A	A	A
chr27	19487608	T	T	T	C	Y	Y
chr27	19487621	G	A	A	G	G	G
chr27	19488867	A	A	A	G	G	G
chr27	19490363	A	G	G	A	A	A
chr27	19490844	T	G	G	T	T	T
chr27	19491397	T	G	G	T	T	T
chr27	19491437	G	A	A	A	A	A
chr27	19492245	T	C	C	T	T	T
chr27	19492653	C	T	T	C	C	C
chr27	19492810	T	T	T	C	C	C
chr27	19495696	T	C	C	C	C	C
chr27	19495879	C	T	T	T	T	T
chr27	19496633	T	C	C	C	C	C
chr27	19496756	G	G	G	A	A	A
chr27	19497110	C	T	T	T	T	T
chr27	19497305	T	C	C	C	C	C
chr27	19498497	T	C	C	T	T	T
chr27	19499283	G	A	A	A	A	A
chr27	19500011	C	C	C	C	Y	Y
chr27	19500157	C	T	T	T	Y	Y
chr27	19500251	G	A	A	A	R	R
chr27	19501246	C	A	A	A	M	M
chr27	19504551	T	T	T	T	Y	Y
chr27	19505618	G	A	A	A	R	R
chr27	19506174	C	T	T	T	Y	Y
chr27	19506749	G	A	A	A	R	R
chr27	19507439	T	T	T	T	Y	Y
chr27	19508006	T	T	T	C	Y	Y
chr27	19509565	A	G	G	A	A	A
chr27	19510009	G	G	G	A	R	R
chr27	19510038	T	T	T	T	K	K
chr27	19510163	A	T	T	A	W	W
chr27	19510199	G	A	A	G	R	R
chr27	19510270	C	A	A	C	M	M
chr27	19510802	G	G	G	A	R	R
chr27	19510863	A	G	G	G	G	G
chr27	19511014	C	T	T	C	Y	Y
chr27	19511288	A	A	A	C	M	M
chr27	19511406	A	G	G	A	R	R
chr27	19511464	C	T	T	C	Y	Y
chr27	19512306	G	C	C	G	S	S
chr27	19513148	T	T	T	A	W	W
chr27	19513898	C	C	C	C	Y	Y
chr27	19514693	T	T	T	T	W	W
chr27	19519096	A	A	A	C	C	C
chr27	19519293	T	T	T	C	Y	Y
chr27	19519734	C	A	A	C	C	C
chr27	19521259	C	C	C	C	S	S
chr27	19521369	A	A	A	G	G	G
chr27	19521740	G	G	G	A	R	R
chr27	19522067	A	A	A	G	R	R
chr27	19522084	C	C	C	T	Y	Y
chr27	19523008	G	G	G	G	R	R
chr27	19523111	A	A	A	G	G	G
chr27	19523632	G	G	G	A	A	A
chr27	19523644	C	C	C	G	G	G
chr27	19523719	G	G	G	T	K	K
chr27	19523740	G	G	G	T	K	K
chr27	19523865	G	G	G	A	A	A
chr27	19523997	T	T	T	C	C	C
chr27	19524224	T	T	T	T	Y	Y
chr27	19524819	A	C	C	A	M	M
chr27	19524879	A	G	G	A	R	R
chr27	19525066	A	G	G	G	G	G
chr27	19525283	A	A	A	A	A	A
chr27	19525301	G	G	G	G	S	S
chr27	19525623	A	A	A	A	M	M
chr27	19525828	T	T	T	T	K	K
chr27	19525852	T	T	T	T	W	W
chr27	19525916	T	C	C	C	Y	Y
chr27	19526006	G	G	G	A	A	A
chr27	19526067	T	C	T	C	C	C
chr27	19526297	C	C	C	C	Y	Y
chr27	19526370	G	G	G	G	R	R
chr27	19526619	T	T	T	T	Y	Y
chr27	19526650	T	T	T	T	Y	Y
chr27	19526652	A	A	A	A	R	R
chr27	19526822	C	C	M	C	C	C
chr27	19526824	C	C	C	C	Y	Y
chr27	19526887	T	T	T	T	K	K
chr27	19527270	A	A	A	A	R	R
chr27	19527331	G	G	G	G	R	R
chr27	19527771	T	T	T	T	W	W
chr27	19527912	G	G	G	G	R	R
chr27	19528209	G	G	G	G	R	R
chr27	19528328	C	C	C	C	S	S
chr27	19528357	T	T	T	T	Y	Y
chr27	19529114	A	A	A	A	A	A
chr27	19530962	C	A	A	C	C	C
chr27	19531600	A	G	G	A	A	A
chr27	19531747	A	C	C	A	A	A
chr27	19531775	A	C	C	A	A	A
chr27	19532497	G	A	A	G	G	G
chr27	19533023	A	G	G	A	A	A
chr27	19533540	A	A	A	A	R	R
chr27	19533674	C	T	T	C	C	C
chr27	19533880	C	T	C	C	Y	Y
chr27	19533883	A	T	A	A	A	A
chr27	19533952	C	T	C	C	C	C
chr27	19534700	T	C	C	T	T	T
chr27	19536200	C	T	T	C	Y	Y
chr27	19537291	G	A	A	G	G	G
chr27	19537742	C	C	C	C	S	S
chr27	19537835	T	A	A	A	W	W
chr27	19538420	C	T	C	T	Y	Y
chr27	19538436	T	C	C	C	Y	Y
chr27	19538437	G	A	A	A	R	R
chr27	19538613	A	G	G	G	R	R
chr27	19538738	G	T	T	G	G	G
chr27	19538894	T	C	C	C	Y	Y
chr27	19539114	A	T	T	A	A	A
chr27	19539150	A	T	T	T	W	W
chr27	19539480	A	A	A	A	R	R
chr27	19539511	C	C	C	C	S	S
chr27	19540421	G	T	T	T	K	K
chr27	19540852	T	T	T	T	Y	Y
chr27	19541017	G	G	G	G	R	R
chr27	19541226	A	A	A	A	W	W
chr27	19541346	C	C	C	C	Y	Y
chr27	19541355	C	C	C	C	M	M
chr27	19541383	G	G	G	G	R	R
chr27	19541395	G	C	C	G	G	G
chr27	19541815	C	C	C	C	Y	Y
chr27	19541842	G	G	G	G	K	K
chr27	19541897	C	C	C	C	Y	Y
chr27	19541924	G	G	G	G	K	K
chr27	19541937	G	G	G	G	K	K
chr27	19541949	A	A	A	A	R	R
chr27	19542657	C	C	C	C	Y	Y
chr27	19542661	T	T	T	T	K	K
chr27	19542701	G	G	G	G	R	R
chr27	19543079	C	C	C	C	Y	Y
chr27	19543243	T	T	T	T	Y	Y
chr27	19543259	A	A	A	A	M	M
chr27	19543331	C	C	C	C	Y	Y
chr27	19543405	G	G	G	G	R	R
chr27	19543591	G	T	T	T	K	K
chr27	19543694	C	G	G	G	S	S
chr27	19544191	T	T	T	T	Y	Y
chr27	19544257	A	G	G	G	R	R
chr27	19544270	C	G	G	G	S	S
chr27	19544296	C	C	C	C	Y	Y
chr27	19544323	C	C	C	C	M	M
chr27	19544695	A	G	G	G	R	R
chr27	19544724	T	T	T	T	Y	Y
chr27	19544744	G	G	G	G	R	R
chr27	19544806	T	C	C	C	Y	Y
chr27	19545041	T	T	T	T	Y	Y
chr27	19545115	G	G	G	G	K	K
chr27	19545140	A	A	A	A	R	R
chr27	19545185	C	T	T	T	Y	Y
chr27	19545435	T	T	T	T	T	T
chr27	19545697	T	A	A	A	A	A
chr27	19545719	C	C	C	C	Y	Y
chr27	19545845	A	T	A	A	A	A
chr27	19545885	G	G	G	G	R	R
chr27	19546019	C	C	C	C	M	M
chr27	19546024	T	C	T	T	T	T
chr27	19546122	G	G	G	G	R	R
chr27	19546179	T	T	C	C	C	C
chr27	19546180	G	C	C	C	S	S
chr27	19546243	C	C	C	C	M	M
chr27	19546336	A	A	A	A	R	R
chr27	19546388	A	A	A	A	R	R
chr27	19546756	C	C	C	C	Y	Y
chr27	19546823	A	A	A	A	M	M
chr27	19546911	G	G	G	T	G	G
chr27	19547074	C	T	T	T	Y	Y
chr27	19547363	C	G	G	C	C	C
chr27	19547557	G	A	A	A	R	R
chr27	19547798	A	A	A	A	R	R
chr27	19547964	G	T	T	T	K	K
chr27	19548036	T	C	C	C	Y	Y
chr27	19548226	A	C	C	C	M	M
chr27	19548227	G	C	C	C	S	S
chr27	19548423	G	G	G	G	R	R
chr27	19548882	T	C	C	C	Y	Y
chr27	19549248	A	A	A	A	R	R
chr27	19549441	A	A	A	A	R	R
chr27	19549809	T	T	T	T	Y	Y
chr27	19550014	G	G	G	G	R	R
chr27	19550591	A	A	A	A	M	M
chr27	19550702	A	G	G	G	R	R
chr27	19552021	C	T	T	T	Y	Y
chr27	19552058	C	C	C	C	M	M
chr27	19552198	T	C	C	T	T	T
chr27	19552206	T	T	T	T	Y	Y
chr27	19552216	A	G	G	G	R	R
chr27	19552311	A	C	A	C	M	M
chr27	19552332	A	A	A	A	R	R
chr27	19552408	A	A	A	A	W	A
chr27	19552466	C	C	C	C	Y	Y
chr27	19553847	G	G	G	G	K	K
chr27	19554937	A	G	G	G	R	R
chr27	19555020	T	T	T	T	Y	Y
chr27	19555050	T	G	G	T	K	K
chr27	19555129	T	C	C	T	T	T
chr27	19555294	T	T	T	T	Y	Y
chr27	19555747	C	G	G	C	C	C
chr27	19555758	T	A	A	A	W	W
chr27	19555919	T	T	T	T	W	W
chr27	19556083	C	C	C	C	Y	Y
chr27	19556982	T	T	T	T	K	K
chr27	19557177	C	T	T	T	Y	Y
chr27	19557332	T	T	T	T	Y	Y
chr27	19557438	T	T	T	T	W	W
chr27	19557683	A	G	G	G	R	R
chr27	19557793	G	A	A	A	R	R
chr27	19557812	C	T	T	T	Y	Y
chr27	19557874	T	A	A	A	W	W
chr27	19557883	G	A	A	A	R	R
chr27	19558057	T	T	T	T	W	W
chr27	19558846	G	G	A	A	R	R
chr27	19558906	A	G	G	G	G	G
chr27	19558940	G	C	C	C	G	S
chr27	19559908	T	T	T	T	T	Y
chr27	19561091	A	A	A	A	A	A
chr27	19561321	C	T	C	C	C	C
chr27	19562136	C	T	T	T	Y	Y
chr27	19562144	G	A	A	A	R	R
chr27	19562210	C	T	T	T	Y	Y
chr27	19562323	G	C	G	G	G	G
chr27	19562456	A	G	A	A	R	R
chr27	19562505	G	A	G	G	R	G
chr27	19562578	C	C	C	C	C	Y
chr27	19562594	C	C	C	C	C	T
chr27	19563265	C	Y	C	C	C	C
chr27	19563353	C	T	C	T	Y	Y
chr27	19563393	C	T	C	T	Y	Y
chr27	19563464	C	T	C	T	Y	Y
chr27	19563488	G	G	G	A	R	R
chr27	19563629	C	T	T	T	Y	Y
chr27	19563657	A	T	T	T	W	W
chr27	19563814	T	C	T	T	Y	Y
chr27	19563867	C	C	C	C	C	T
chr27	19563876	C	C	C	C	C	C
chr27	19563918	T	C	C	T	C	C
chr27	19563919	T	C	C	T	C	C
chr27	19564344	A	C	C	C	A	A
chr27	19565140	G	G	G	T	K	K
chr27	19565203	T	C	C	C	Y	Y
chr27	19565212	T	C	C	C	Y	Y
chr27	19565278	G	A	A	A	R	R
chr27	19565291	T	T	T	T	Y	Y
chr27	19565390	A	A	A	G	R	R
chr27	19565412	T	T	T	T	W	W
chr27	19565545	G	G	G	G	R	R
chr27	19565594	C	C	C	C	Y	Y
chr27	19566036	T	Y	T	T	T	T
chr27	19566547	C	C	C	C	Y	Y
chr27	19566825	C	C	C	C	Y	Y
chr27	19566908	T	T	T	T	Y	Y
chr27	19566961	T	A	A	A	W	W
chr27	19567106	T	C	C	C	Y	Y
chr27	19567179	C	C	C	G	S	S
chr27	19567462	G	G	G	G	R	R
chr27	19567479	C	C	C	C	Y	Y
chr27	19567693	A	G	G	G	R	R
chr27	19567896	A	G	G	G	R	R
chr27	19568352	A	A	A	G	G	A
chr27	19569495	A	C	A	C	A	A
chr27	19569657	C	C	C	C	C	C
chr27	19569888	T	T	T	T	W	T
chr27	19570067	T	T	T	T	Y	Y
chr27	19570806	C	C	C	C	Y	Y
chr27	19571766	C	C	C	C	Y	Y
chr27	19572061	T	C	T	T	T	C
chr27	19572214	A	A	A	A	A	G
chr27	19573327	G	G	G	G	R	R
chr27	19573366	G	A	A	A	R	R
chr27	19573414	G	T	T	T	K	K
chr27	19573596	A	A	A	A	R	R
chr27	19573705	A	A	A	A	R	A
chr27	19573721	G	A	A	G	G	G
chr27	19573812	T	C	T	C	Y	Y
chr27	19573860	T	T	T	T	T	T
chr27	19573871	A	A	A	A	R	R
chr27	19574102	G	A	A	G	G	G
chr27	19574299	A	G	G	A	R	R
chr27	19574344	G	A	A	G	R	R
chr27	19575550	C	T	T	C	C	C
chr27	19576385	T	A	A	T	T	T
chr27	19576494	C	T	T	T	T	T
chr27	19577103	A	G	G	G	G	G
chr27	19577375	T	C	C	T	T	T
chr27	19577410	G	A	A	G	G	G
chr27	19577461	G	A	A	G	G	G
chr27	19577523	A	G	G	A	A	A
chr27	19577601	T	T	C	T	T	T
chr27	19577617	C	T	T	C	C	C
chr27	19577746	T	A	A	A	A	A
chr27	19577753	T	T	T	A	W	W
chr27	19577762	G	C	C	C	C	C
chr27	19578387	A	G	G	A	A	A
chr27	19578412	C	C	C	G	S	S
chr27	19578580	C	C	C	T	T	T
chr27	19578598	G	G	G	A	A	A
chr27	19578743	G	G	G	A	A	A
chr27	19578850	C	G	G	C	C	C
chr27	19578910	A	A	A	T	T	T
chr27	19578943	C	T	T	C	C	C
chr27	19579022	T	T	T	C	C	C
chr27	19579092	G	A	G	G	G	G
chr27	19579455	T	C	C	T	T	T
chr27	19579588	C	C	C	T	T	T
chr27	19579599	C	T	T	C	C	C
chr27	19579605	A	T	T	A	A	A
chr27	19579649	T	C	C	C	C	C
chr27	19579934	C	C	C	A	A	A
chr27	19579981	C	C	C	G	C	G
chr27	19580047	A	A	A	A	A	A
chr27	19580058	T	C	C	C	C	C
chr27	19580204	A	G	G	A	A	A
chr27	19580450	T	Y	T	T	T	T
chr27	19580451	T	W	T	T	T	T
chr27	19580604	G	T	T	G	G	G
chr27	19580679	C	T	T	C	C	C
chr27	19580905	G	G	G	A	A	A
chr27	19581122	T	T	T	G	G	G
chr27	19581203	A	G	G	A	A	A
chr27	19581216	A	T	T	T	T	T
chr27	19581382	T	G	G	T	T	T
chr27	19581392	G	A	A	G	G	G
chr27	19581448	T	C	C	T	T	T
chr27	19581942	T	T	T	A	W	W
chr27	19582559	T	C	C	C	C	C
chr27	19582757	T	C	C	T	T	T
chr27	19582796	C	T	T	C	C	C
chr27	19583462	A	A	A	C	M	M
chr27	19583581	G	G	G	C	S	S
chr27	19583686	T	T	T	A	W	W
chr27	19583738	G	A	A	G	G	G
chr27	19583833	A	G	G	A	A	A
chr27	19583983	C	C	C	T	Y	Y
chr27	19584038	T	C	C	T	T	T
chr27	19584150	C	A	A	A	M	M
chr27	19584261	G	G	G	A	R	R
chr27	19584300	C	T	T	C	C	C
chr27	19584332	A	T	T	T	W	W
chr27	19584368	A	T	T	A	A	A
chr27	19584435	A	G	G	A	A	A
chr27	19584496	T	A	A	A	A	A
chr27	19584575	G	G	G	C	S	S
chr27	19585557	T	C	C	T	Y	Y
chr27	19585666	A	T	T	A	T	W
chr27	19585774	A	T	T	T	W	W
chr27	19586183	G	T	T	T	K	K
chr27	19586235	G	A	A	G	G	G
chr27	19586432	T	C	C	C	C	C
chr27	19586442	T	C	C	C	C	T
chr27	19586529	C	C	T	C	C	C
chr27	19586533	T	T	C	T	T	T
chr27	19586569	A	A	A	C	M	M
chr27	19586612	G	A	G	G	G	G
chr27	19586616	G	A	G	G	G	G
chr27	19586635	C	A	C	A	M	M
chr27	19586655	C	C	C	C	Y	Y
chr27	19586729	C	C	C	G	S	S
chr27	19586916	A	A	A	A	R	R
chr27	19586943	A	A	W	A	A	A
chr27	19587104	G	A	G	A	R	R
chr27	19587147	T	G	T	T	T	T
chr27	19587349	G	G	G	G	T	G
chr27	19587441	C	C	C	C	C	C
chr27	19587832	G	G	G	G	G	G
chr27	19588144	T	C	T	T	T	T
chr27	19588546	A	A	A	A	W	W
chr27	19588929	C	T	C	C	C	C
chr27	19588934	T	C	T	T	C	T
chr27	19588939	T	T	T	T	G	T
chr27	19589147	G	G	G	G	G	G
chr27	19589409	G	A	G	G	G	G
chr27	19589466	G	C	G	G	G	S
chr27	19589510	T	T	T	T	Y	Y
chr27	19589531	A	G	A	G	G	G
chr27	19589672	A	A	A	A	A	A
chr27	19589710	G	G	G	R	R	G
chr27	19589711	T	T	T	T	W	T
chr27	19589717	G	G	G	G	K	G
chr27	19589871	A	A	A	A	A	A
chr27	19589888	A	G	G	A	R	R
chr27	19589959	A	A	A	A	R	R
chr27	19590399	A	A	A	A	W	W
chr27	19590450	A	A	A	A	A	W
chr27	19590998	T	G	G	T	K	K
chr27	19591087	A	A	A	A	R	R
chr27	19591099	A	A	A	A	W	W
chr27	19591252	T	T	T	T	Y	Y
chr27	19591476	C	C	C	C	Y	Y
chr27	19591585	T	C	C	T	Y	Y
chr27	19591788	G	G	G	G	R	R
chr27	19591954	G	G	G	G	R	R
chr27	19592070	C	C	C	C	C	C
chr27	19592080	C	C	C	C	S	S
chr27	19592432	T	C	C	T	T	T
chr27	19592445	A	A	A	C	M	M
chr27	19592492	G	C	C	G	G	G
chr27	19592670	A	A	A	A	W	W
chr27	19592766	G	G	G	G	R	R
chr27	19592795	T	C	C	T	T	T
chr27	19592962	C	C	C	C	Y	Y
chr27	19593015	T	T	T	T	W	W
chr27	19593312	T	G	G	T	T	T
chr27	19593432	A	G	G	G	G	G
chr27	19593533	C	C	M	C	C	C
chr27	19593799	G	G	G	G	G	R
chr27	19593887	C	C	C	C	Y	Y
chr27	19594040	A	A	A	A	R	R
chr27	19594154	A	A	A	A	R	R
chr27	19594175	G	G	G	G	R	R
chr27	19594246	G	G	G	G	R	R
chr27	19594252	T	T	T	T	Y	Y
chr27	19594272	T	T	T	T	Y	Y
chr27	19594332	G	C	C	G	S	S
chr27	19594450	C	C	C	C	Y	Y
chr27	19594554	T	G	G	T	T	T
chr27	19594709	A	G	G	A	A	A
chr27	19594815	T	C	C	T	T	T
chr27	19594846	T	T	T	C	C	C
chr27	19594910	C	T	C	T	T	T
chr27	19594967	A	A	A	G	G	G
chr27	19595017	A	A	A	G	G	G
chr27	19595488	C	C	C	T	T	T
chr27	19595790	C	A	A	C	C	C
chr27	19595856	T	A	A	T	T	T
chr27	19596022	T	T	T	C	Y	Y
chr27	19596077	G	A	A	G	G	G
chr27	19596311	G	T	T	G	G	G
chr27	19596343	G	A	A	G	G	G
chr27	19597396	G	C	C	C	C	C
chr27	19597465	T	C	C	T	T	T
chr27	19597676	A	A	A	A	M	M
chr27	19597813	G	G	G	A	A	A
chr27	19598096	C	T	T	C	C	C
chr27	19598176	G	A	A	G	G	G
chr27	19598220	C	T	T	T	T	T
chr27	19598255	A	T	T	A	A	A
chr27	19598270	T	C	C	T	T	T
chr27	19598388	T	T	T	G	K	K
chr27	19598463	A	G	G	A	A	A
chr27	19598890	T	C	C	T	T	T
chr27	19599067	A	G	G	A	A	A
chr27	19599514	G	A	A	A	A	A
chr27	19599684	T	C	C	C	C	C
chr27	19599936	A	G	A	A	A	A
chr27	19599946	C	T	T	C	C	C
chr27	19599953	C	T	T	C	C	C
chr27	19599957	C	G	G	C	C	C
chr27	19600052	G	A	G	G	G	G
