# Supplementary material for: Multiple regulatory variants located in cell type-specific enhancers within the PKP2 locus form major risk and protective haplotypes for canine atopic dermatitis in German shepherd dogs
Source: BMC Genet. 2016 Jun 29;17:97. doi: 10.1186/s12863-016-0404-3 (PMC4928279; doi:10.1186/s12863-016-0404-3)
Supplement: Additional file 15: Table S15. — All SNPs in LD with the two top GWAS SNPs in GSDs within the candidate region: CFA27 18,804,142-19,142,893. (TXT 38 kb) [file 12863_2016_404_MOESM15_ESM.txt]

Table S15. All SNPs in LD with the two top GWAS SNPs in GSDs within the candidate region: CFA27 18,804,142-19,142,893												
Chr	Position	Comments	Selected for genotyping (122 SNP set)	Genotyped in Tengvall, 2013 (p after perm)	mapped to human? (position)	 dog ref allele	T1 	T2 	T6 	T7 	T8 	perfect pattern
chr27	18804142			0,0147	33312073	 A	A	A	G	G	G	yes
chr27	18805428					 C	T	T	C	C	C	yes
chr27	18805592				33309397	 A	A	A	T	T	T	yes
chr27	18805663				33309325	 A	A	A	C	C	C	yes
chr27	18805785				33309200	 C	C	C	T	T	T	yes
chr27	18805858				33309105	 T	T	T	C	C	C	yes
chr27	18805907	cons human-dog, controls=human=ref	yes		33309056	 T	T	T	C	C	C	yes
chr27	18806158				33308782	 T	T	T	A	A	A	yes
chr27	18806162				33308778	 G	G	G	A	R	R	yes
chr27	18806364				33308450	 G	A	A	G	G	G	yes
chr27	18806574	match pools 	yes		33308263	 G	G	G	A	R	R	yes
chr27	18806677				33308160	 A	A	A	G	G	G	yes
chr27	18806735				33308125	 C	C	C	T	T	T	yes
chr27	18807047					 G	G	G	C	C	C	yes
chr27	18807083					 A	A	A	G	G	G	yes
chr27	18807384					 A	A	A	G	R	R	yes
chr27	18807575					 T	T	T	C	C	C	yes
chr27	18807584					 G	G	G	A	R	R	yes
chr27	18807737					 T	T	T	G	K	K	yes
chr27	18808449	match pools 	yes		33305358	 G	G	G	A	A	A	yes
chr27	18808836				33303985	 T	T	T	G	G	G	yes
chr27	18808853				33303968	 T	T	T	C	C	C	yes
chr27	18808891				33303934	 A	A	A	G	G	G	yes
chr27	18808897				33303928	 G	G	G	C	C	C	yes
chr27	18809076				33303769	 T	T	T	G	G	G	yes
chr27	18809105				33303740	 T	T	T	C	Y	Y	yes
chr27	18809428					 A	A	A	G	R	R	yes
chr27	18809640					 A	A	A	T	W	W	yes
chr27	18809816				33303231	 G	G	G	A	R	R	yes
chr27	18809993					 G	G	G	C	S	S	yes
chr27	18810120					 A	A	A	G	G	G	yes
chr27	18810353					 T	C	C	T	T	T	yes
chr27	18810431					 T	T	T	C	C	C	yes
chr27	18810450					 C	A	A	C	M	M	yes
chr27	18810557					 G	T	T	G	K	K	yes
chr27	18810560					 A	G	G	A	R	R	yes
chr27	18811196					 A	A	A	G	R	R	yes
chr27	18811315				33303010	 T	T	T	C	Y	Y	yes
chr27	18811477				33302850	 C	C	C	T	Y	Y	yes
chr27	18811498				33302829	 T	A	A	T	T	T	yes
chr27	18811861				33302433	 G	G	G	A	R	R	yes
chr27	18814073					 C	T	T	C	C	C	yes
chr27	18816013					 C	C	C	T	Y	Y	yes
chr27	18816602					 A	A	A	G	R	R	yes
chr27	18816656					 C	T	T	C	C	C	yes
chr27	18818719					 G	G	G	A	R	R	yes
chr27	18820670					 T	A	A	T	T	T	yes
chr27	18820947				33292284	 C	C	C	T	T	T	yes
chr27	18822981				33290490	 A	A	A	T	T	T	yes
chr27	18822997	match pools, in a LINE	yes		33290474	 G	G	G	T	K	K	yes
chr27	18827867	from pools, perfect match, not mapped in human	yes			 G	G	G	A	R	R	yes
chr27	18827900					 T	T	T	C	C	C	yes
chr27	18827906					 A	A	A	G	R	R	yes
chr27	18827970				33285049	 T	T	T	C	C	C	yes
chr27	18828098				33284935	 C	T	T	C	C	C	yes
chr27	18828699				33284317	 C	C	C	A	A	A	yes
chr27	18828956				33284025	 A	A	A	G	G	G	yes
chr27	18829121				33283857	 C	C	C	T	T	T	yes
chr27	18829893				33282800	 T	T	T	C	Y	Y	yes
chr27	18830046				33282652	 G	G	G	A	A	A	yes
chr27	18830175				33282518	 T	T	T	C	C	C	yes
chr27	18830707				33281992	 A	A	A	T	T	T	yes
chr27	18830938				33281762	 C	C	C	T	T	T	yes
chr27	18830947				33281753	 G	G	G	A	A	A	yes
chr27	18831026				33281674	 A	A	A	G	G	G	yes
chr27	18831501				33281175	 G	G	G	A	A	A	yes
chr27	18831826				33280853	 G	A	A	G	G	G	yes
chr27	18832075				33280399	 G	G	G	A	A	A	yes
chr27	18833268				33279191	 C	C	C	T	T	T	yes
chr27	18833450				33279006	 A	A	A	C	C	C	yes
chr27	18833648					 T	T	T	C	C	C	yes
chr27	18834138				33278609	 C	A	A	C	C	C	yes
chr27	18834191				33278556	 C	T	T	C	C	C	yes
chr27	18834510				33278237	 T	C	C	T	T	T	yes
chr27	18844105	match pools , not mapped in human	yes			 T	T	T	G	G	G	yes
chr27	18845998				33271027	 A	A	A	C	C	C	yes
chr27	18846078				33270947	 T	T	T	A	A	A	yes
chr27	18847466				33269623	 C	C	C	A	A	A	yes
chr27	18848062					 C	C	C	T	T	T	yes
chr27	18852174					 A	A	A	G	G	G	yes
chr27	18852176					 G	G	G	A	A	A	yes
chr27	18852199					 A	A	A	C	C	C	yes
chr27	18852208					 A	A	A	G	G	G	yes
chr27	18852360					 T	T	T	C	C	C	yes
chr27	18852415				33268749	 G	G	G	A	A	A	yes
chr27	18852795				33268414	 A	A	A	G	G	G	yes
chr27	18853271				33267949	 A	A	A	G	G	G	yes
chr27	18853290				33267930	 C	T	T	C	C	C	yes
chr27	18853410				33267809	 T	A	A	T	T	T	yes
chr27	18853726				33267527	 C	C	C	T	T	T	yes
chr27	18853743				33267510	 A	A	A	C	C	C	yes
chr27	18855141				33266620	 G	G	G	A	A	A	yes
chr27	18856108					 C	C	C	T	T	T	yes
chr27	18856137					 G	G	G	A	A	A	yes
chr27	18856280					 A	A	A	G	G	G	yes
chr27	18857197	match pools, not mapped in human	yes			 C	C	C	T	T	T	yes
chr27	18857397					 G	A	A	G	G	G	yes
chr27	18857480					 T	T	T	C	C	C	yes
chr27	18858029					 G	G	G	T	T	T	yes
chr27	18859704				33265304	 T	T	T	C	C	C	yes
chr27	18861106				33253772	 C	C	C	T	T	T	yes
chr27	18861228	GWAS SNP (top2)	yes	0,000069	33253366	 A	C	C	A	A	A	yes
chr27	18861275				33253319	 T	C	C	T	T	T	yes
chr27	18861313				33253280	 G	A	A	G	G	G	yes
chr27	18861390	cons reg dog-human, controls=human, not ref	yes		33253200	 G	A	A	G	G	G	yes
chr27	18861533				33253057	 G	T	T	G	G	G	yes
chr27	18861693				33252962	 G	A	A	G	G	G	yes
chr27	18861761					 T	C	C	T	T	T	yes
chr27	18861774					 C	T	T	C	C	C	yes
chr27	18861795					 C	C	C	T	T	T	yes
chr27	18861967					 G	A	A	G	G	G	yes
chr27	18862058	cons human-dog, controls=human=ref	yes		33251659	 G	G	G	A	A	A	yes
chr27	18862133				33251580	 A	G	G	A	A	A	yes
chr27	18862160				33251552	 G	A	A	G	G	G	yes
chr27	18862223				33251490	 G	G	G	A	A	A	yes
chr27	18862309					 G	G	G	A	A	A	yes
chr27	18862439	match pools , not mapped in human	yes		33250197	 C	C	C	T	T	T	yes
chr27	18862466				33250170	 A	G	G	A	A	A	yes
chr27	18862468				33250168	 T	A	A	T	T	T	yes
chr27	18862729				33249911	 C	C	C	T	T	T	yes
chr27	18862731				33249909	 G	G	G	A	A	A	yes
chr27	18862749				33249891	 A	G	G	A	A	A	yes
chr27	18862753				33249887	 A	C	C	A	A	A	yes
chr27	18862859				33249833	 A	G	G	A	A	A	yes
chr27	18862902				33249790	 A	A	A	C	C	C	yes
chr27	18862997				33249691	 G	G	G	A	A	A	yes
chr27	18863101				33249589	 A	A	A	G	G	G	yes
chr27	18864159				33248522	 A	A	A	G	G	G	yes
chr27	18864418				33247894	 C	C	C	T	T	T	yes
chr27	18864463				33247848	 T	T	T	C	C	C	yes
chr27	18865188					 C	C	C	G	G	G	yes
chr27	18866924					 T	T	T	C	C	C	yes
chr27	18867109				33245590	 T	T	T	A	A	A	yes
chr27	18867167				33245526	 C	G	G	C	C	C	yes
chr27	18867186				33245507	 A	A	A	G	G	G	yes
chr27	18867196				33245493	 C	C	C	T	T	T	yes
chr27	18867680				33244997	 G	A	A	G	G	G	yes
chr27	18868015				33244665	 T	C	C	T	T	T	yes
chr27	18868033				33244645	 G	A	A	G	G	G	yes
chr27	18868160				33244502	 A	G	G	A	A	A	yes
chr27	18868365				33244268	 G	A	A	G	G	G	yes
chr27	18868375				33244258	 T	C	C	T	T	T	yes
chr27	18868585				33244059	 C	G	G	C	C	C	yes
chr27	18868628				33244026	 T	T	T	C	C	C	yes
chr27	18868631				33244023	 A	A	A	G	G	G	yes
chr27	18868968					 C	C	C	T	T	T	yes
chr27	18869132				33240528	 T	T	T	C	Y	Y	yes
chr27	18869611					 C	T	T	C	C	C	yes
chr27	18869711					 A	T	T	A	A	A	yes
chr27	18870054				33239523	 G	G	G	C	C	C	yes
chr27	18870354				33239237	 G	T	T	G	G	G	yes
chr27	18870926					 C	C	C	T	T	T	yes
chr27	18870982					 G	G	G	A	A	A	yes
chr27	18870992	match pools , not mapped in human	yes			 T	T	T	C	C	C	yes
chr27	18871320					 C	C	C	T	T	T	yes
chr27	18872117				4005229	 C	T	T	C	C	C	yes
chr27	18872359				4004988	 G	G	G	A	A	A	yes
chr27	18873670					 G	G	G	C	C	C	yes
chr27	18874358	prev genotyped, for comparison	yes	0,0024	33235770	 A	C	C	A	A	A	yes
chr27	18874787					 A	A	A	G	R	R	yes
chr27	18875109	in cons region dog-human, but base not cons	yes		33235014	 A	A	A	C	M	M	yes
chr27	18877128					 A	G	G	A	A	A	yes
chr27	18879678					 C	T	T	C	C	C	yes
chr27	18879983					 C	G	G	C	C	C	yes
chr27	18880019					 T	C	C	T	T	T	yes
chr27	18880048					 C	T	T	C	C	C	yes
chr27	18880066					 G	G	G	A	A	A	yes
chr27	18880206					 A	A	A	G	G	G	yes
chr27	18880245					 T	G	G	T	T	T	yes
chr27	18880443					 C	A	A	C	C	C	yes
chr27	18880582					 T	G	G	T	T	T	yes
chr27	18880591					 T	C	C	T	T	T	yes
chr27	18881322					 C	T	T	C	C	C	yes
chr27	18881359					 C	T	T	C	C	C	yes
chr27	18881406					 G	G	G	A	R	R	yes
chr27	18881477					 T	T	T	C	C	C	yes
chr27	18882703				33214145	 T	T	T	C	C	C	yes
chr27	18882988				33213854	 T	T	T	C	Y	Y	yes
chr27	18883035				33213807	 C	A	A	C	C	C	yes
chr27	18884947				33211920	 T	T	T	C	Y	Y	yes
chr27	18885033				33211833	 G	T	T	G	G	G	yes
chr27	18886332					 G	A	A	G	G	G	yes
chr27	18886799				33209970	 T	T	T	A	W	W	yes
chr27	18887428				33207886	 T	T	T	A	W	W	yes
chr27	18887604					 G	G	G	T	T	T	yes
chr27	18887606					 T	T	T	G	G	G	yes
chr27	18887672					 T	C	C	T	T	T	yes
chr27	18887717					 A	A	A	G	G	G	yes
chr27	18887833					 A	G	G	A	A	A	yes
chr27	18888034					 A	A	A	G	G	G	yes
chr27	18888217					 C	C	C	G	S	S	yes
chr27	18888396					 A	G	G	A	A	A	yes
chr27	18888951					 A	A	A	G	G	G	yes
chr27	18888970					 G	G	G	A	R	R	yes
chr27	18889197					 A	A	A	T	T	T	yes
chr27	18889262					 T	T	T	C	Y	Y	yes
chr27	18889274					 G	A	A	G	G	G	yes
chr27	18889467					 A	G	G	A	A	A	yes
chr27	18889497				33207727	 G	G	G	A	A	A	yes
chr27	18890382				33206877	 A	A	A	G	R	R	yes
chr27	18890479				33206780	 G	G	G	T	K	K	yes
chr27	18891395					 G	A	A	G	R	R	yes
chr27	18891587					 T	T	T	A	W	W	yes
chr27	18892590	match pools, in a LINE	yes		33203704	 G	G	G	T	K	K	yes
chr27	18893597				33202675	 C	C	C	A	M	M	yes
chr27	18894291					 C	C	C	A	M	M	yes
chr27	18895489				33200105	 A	T	T	A	W	W	yes
chr27	18895636				33199960	 A	A	A	T	W	W	yes
chr27	18895813				33199760	 G	A	A	G	R	R	yes
chr27	18896524				33199235	 T	T	T	C	Y	Y	yes
chr27	18897116				33198637	 A	A	A	G	R	R	yes
chr27	18897237					 G	G	G	A	R	R	yes
chr27	18897351					 G	G	G	A	R	R	yes
chr27	18897369					 C	C	C	T	Y	Y	yes
chr27	18897430					 T	T	T	C	Y	Y	yes
chr27	18897487					 A	A	A	G	R	R	yes
chr27	18897532					 C	C	C	G	S	S	yes
chr27	18897622					 A	G	G	A	R	R	yes
chr27	18897701	match pools , not mapped in human	yes			 C	C	C	G	S	S	yes
chr27	18897707					 T	T	T	G	K	K	yes
chr27	18897749					 T	T	T	A	W	W	yes
chr27	18897800					 G	G	G	A	R	R	yes
chr27	18897999					 A	A	A	G	R	R	yes
chr27	18898007				33198372	 A	A	A	C	M	M	yes
chr27	18898047				33198326	 T	C	C	T	Y	Y	yes
chr27	18898085				33198293	 C	A	A	C	M	M	yes
chr27	18898205				33198163	 G	G	G	C	S	S	yes
chr27	18898694					 A	T	T	A	A	W	yes
chr27	18899249				33197554	 A	G	G	A	R	R	yes
chr27	18899702				33196770	 G	G	G	A	R	R	yes
chr27	18899955				33196529	 A	G	G	A	R	R	yes
chr27	18900232				33196252	 A	G	G	A	R	R	yes
chr27	18900265				33196219	 C	T	T	C	Y	Y	yes
chr27	18900775				33195737	 A	A	A	T	W	W	yes
chr27	18900942				33195571	 C	T	T	C	Y	Y	yes
chr27	18900953				33195560	 G	G	G	A	R	R	yes
chr27	18901479				33195048	 A	A	A	T	W	W	yes
chr27	18901506				33195021	 C	C	C	T	Y	Y	yes
chr27	18901641				33194871	 C	C	C	T	Y	Y	yes
chr27	18901660				33194850	 C	C	C	A	M	M	yes
chr27	18901712				33194798	 G	G	G	T	K	K	yes
chr27	18901755					 C	C	C	T	Y	Y	yes
chr27	18901785					 G	G	G	A	R	R	yes
chr27	18901851					 T	T	T	C	Y	Y	yes
chr27	18901862					 C	C	C	T	Y	Y	yes
chr27	18901906					 T	T	T	C	Y	Y	yes
chr27	18902286				33194340	 G	A	A	G	R	R	yes
chr27	18902320				33194306	 A	A	A	C	M	M	yes
chr27	18902354				33194274	 T	T	T	C	Y	Y	yes
chr27	18902424					 G	G	G	A	R	R	yes
chr27	18902511					 C	G	G	C	S	S	yes
chr27	18902819					 T	T	T	C	Y	Y	yes
chr27	18902899				33193964	 A	A	A	G	R	R	yes
chr27	18902931				33193932	 A	A	A	T	W	W	yes
chr27	18902968				33193895	 A	A	A	T	W	W	yes
chr27	18903052				33193811	 C	C	C	A	M	M	yes
chr27	18903127				33193733	 A	A	A	G	R	R	yes
chr27	18903178				33193689	 A	G	G	A	R	R	yes
chr27	18903200					 A	T	T	A	W	W	yes
chr27	18903422				33193289	 G	G	G	A	R	R	yes
chr27	18903702				33193022	 T	T	T	A	W	W	yes
chr27	18903741				33192980	 G	G	G	A	R	R	yes
chr27	18904205				33192535	 A	C	C	A	A	A	yes
chr27	18904206				33192534	 A	C	C	A	A	A	yes
chr27	18904657				33192057	 G	G	G	T	K	K	yes
chr27	18904888					 A	A	A	C	M	M	yes
chr27	18905320					 G	A	A	G	R	R	yes
chr27	18905847					 G	G	G	A	R	R	yes
chr27	18906028					 G	G	G	A	R	R	yes
chr27	18906654					 C	C	C	T	Y	Y	yes
chr27	18906719					 T	T	T	C	Y	Y	yes
chr27	18906745					 C	C	C	T	Y	Y	yes
chr27	18906795					 A	A	A	C	M	M	yes
chr27	18906812					 G	G	G	T	K	K	yes
chr27	18906906					 C	C	C	T	Y	Y	yes
chr27	18906920					 A	A	A	G	R	R	yes
chr27	18907010					 A	A	A	G	R	R	yes
chr27	18907097					 A	A	A	C	M	M	yes
chr27	18907210	match pools , not mapped in human	yes			 C	C	C	T	Y	Y	yes
chr27	18907992					 G	G	G	T	K	K	yes
chr27	18908039					 T	T	T	C	Y	Y	yes
chr27	18908081					 A	A	A	G	R	R	yes
chr27	18908255					 C	C	C	T	Y	Y	yes
chr27	18908521					 T	T	T	C	Y	Y	yes
chr27	18908558					 T	T	T	A	W	W	yes
chr27	18908562	match pools , not mapped in human	yes			 C	C	C	T	Y	Y	yes
chr27	18908599					 G	G	G	T	K	K	yes
chr27	18908655					 A	A	A	T	W	W	yes
chr27	18908812					 G	G	G	A	R	R	yes
chr27	18908852					 G	C	C	G	S	S	yes
chr27	18908869					 A	G	G	A	R	R	yes
chr27	18908880					 C	C	C	A	M	M	yes
chr27	18908918					 C	G	G	C	S	S	yes
chr27	18908958	cons dog human, controls=ref=human	yes		33191777	 A	A	A	T	W	W	yes
chr27	18908989				33191747	 C	G	G	C	S	S	yes
chr27	18909540				33191213	 A	G	G	A	R	R	yes
chr27	18909561				33191192	 T	T	T	C	Y	Y	yes
chr27	18909673				33191081	 A	A	A	G	R	R	yes
chr27	18909704				33191050	 C	A	A	C	M	M	yes
chr27	18909761				33191002	 A	A	A	G	R	R	yes
chr27	18909840	match pools, not cons	yes		33190919	 A	A	A	T	W	W	yes
chr27	18909847				33190912	 G	G	G	A	R	R	yes
chr27	18910154				33190619	 A	A	A	G	R	R	yes
chr27	18910845				33189956	 T	C	C	T	Y	Y	yes
chr27	18910929				33189876	 C	C	C	T	Y	Y	yes
chr27	18911682				33189122	 G	G	G	T	K	K	yes
chr27	18911970				33188826	 C	G	G	C	S	S	yes
chr27	18912077				33188786	 G	A	A	G	R	R	yes
chr27	18912139					 C	T	T	C	Y	Y	yes
chr27	18912265				33188680	 C	C	C	T	Y	Y	yes
chr27	18912943				33184382	 A	A	A	G	R	R	yes
chr27	18913346				33184011	 A	A	A	C	M	M	yes
chr27	18913373				33183982	 A	A	A	G	R	R	yes
chr27	18913589				33183763	 C	G	G	C	S	S	yes
chr27	18913594				33183758	 G	A	A	G	R	R	yes
chr27	18914155				33183199	 A	A	A	G	R	R	yes
chr27	18914301				33183055	 G	G	G	C	S	S	yes
chr27	18915046				33182311	 C	C	C	G	S	S	yes
chr27	18915620					 G	C	C	G	S	S	yes
chr27	18915670				33181541	 G	A	A	G	R	R	yes
chr27	18916144				33180992	 A	A	A	T	W	W	yes
chr27	18916846				33180205	 T	T	T	C	Y	Y	yes
chr27	18917097	cons dog human, controls=ref=human	yes		33179941	 T	T	T	C	Y	Y	yes
chr27	18917502					 G	G	G	C	S	S	yes
chr27	18917503					 G	G	G	T	K	K	yes
chr27	18917548					 C	C	C	T	Y	Y	yes
chr27	18917930					 T	C	C	T	T	T	yes
chr27	18919552					 A	A	A	C	M	M	yes
chr27	18920067	light cons, good match	yes		33178075	 G	G	G	A	R	R	yes
chr27	18921568				33174794	 C	C	C	G	S	S	yes
chr27	18921921					 G	G	G	A	R	R	yes
chr27	18922125					 G	G	G	C	S	S	yes
chr27	18922279					 A	A	A	C	M	M	yes
chr27	18922295					 C	C	C	T	Y	Y	yes
chr27	18923266					 T	T	T	A	A	A	yes
chr27	18925907	region not mapped in other species	yes			 C	C	C	A	M	M	yes
chr27	18925992					 A	A	A	G	R	R	yes
chr27	18927404					 A	A	A	G	R	R	yes
chr27	18928643					 G	G	G	A	R	R	yes
chr27	18928691					 A	A	A	G	R	R	yes
chr27	18928697					 T	T	T	C	Y	Y	yes
chr27	18928883					 G	G	G	T	K	K	yes
chr27	18929123				33173420	 A	A	A	G	R	R	yes
chr27	18929125				33173418	 A	A	A	G	R	R	yes
chr27	18929181					 G	G	G	T	K	K	yes
chr27	18929201					 T	T	T	C	Y	Y	yes
chr27	18929210					 A	A	A	G	R	R	yes
chr27	18929882				33169013	 C	C	C	T	Y	Y	yes
chr27	18929902				33169000	 C	C	C	T	Y	Y	yes
chr27	18929913				33168989	 T	T	T	C	Y	Y	yes
chr27	18930158	cons dog human, controls=ref=human	yes		33168744	 A	A	A	G	R	R	yes
chr27	18931372				33165182	 C	A	A	C	M	M	yes
chr27	18931782				33164780	 A	A	A	G	G	G	yes
chr27	18932203				33163979	 A	A	A	T	W	W	yes
chr27	18932240				33163944	 A	A	A	G	G	G	yes
chr27	18932409				33161254	 T	T	T	C	C	C	yes
chr27	18932419				33161244	 A	G	G	A	A	A	yes
chr27	18932423				33161240	 A	G	G	A	A	A	yes
chr27	18932426				33161237	 T	C	C	T	T	T	yes
chr27	18932657				33161033	 C	T	T	C	C	C	yes
chr27	18932707				33160982	 A	A	A	G	G	G	yes
chr27	18932728				33160962	 T	A	A	T	T	T	yes
chr27	18932852				33160815	 G	T	T	G	G	G	yes
chr27	18932881	cons dog human, controls=ref=human	yes		33160786	 A	A	A	C	M	M	yes
chr27	18932887	cons dog-human, controls=human, ref = case	yes		33160780	 A	G	G	A	A	A	yes
chr27	18932894				33160773	 G	A	A	G	G	G	yes
chr27	18933014					 C	C	C	A	A	A	yes
chr27	18933059					 G	G	G	T	T	T	yes
chr27	18933084					 C	C	C	T	T	T	yes
chr27	18933216				33160656	 A	A	A	C	M	M	yes
chr27	18933318				33160557	 T	T	T	C	C	C	yes
chr27	18933641				33160262	 A	A	A	C	C	C	yes
chr27	18933713				33160185	 C	C	C	G	G	G	yes
chr27	18933729				33160169	 C	C	C	T	T	T	yes
chr27	18934038	best assoc SNP finemap- block 7	yes	0,000031	33159862	 G	T	T	G	G	G	yes
chr27	18934219	best assoc SNP finemap- block 7	yes	0,000031	33159658	 C	A	A	C	C	C	yes
chr27	18934303	cons dog-human, controls=human, ref = case	yes		33159586	 C	G	G	C	C	C	yes
chr27	18934658	seq not in other spec. cases=ref				 G	T	T	G	G	G	yes
chr27	18934702				33158757	 G	A	A	G	G	G	yes
chr27	18934730				33158724	 G	A	A	G	G	G	yes
chr27	18934894				33158455	 G	C	C	G	G	G	yes
chr27	18935990				33157759	 G	A	A	G	G	G	yes
chr27	18936170				33157622	 A	G	G	A	A	A	yes
chr27	18936358	cons dog human, controls=ref=human	yes		33154570	 G	G	G	A	A	A	yes
chr27	18936592	cons dog-human, cases = ref = human�	yes		33154327	 A	G	G	A	A	A	yes
chr27	18937647					 C	C	C	T	Y	Y	yes
chr27	18937891					 T	T	T	C	C	C	yes
chr27	18937936					 T	T	T	C	C	C	yes
chr27	18938167					 G	A	A	G	G	G	yes
chr27	18938280					 T	T	T	G	K	K	yes
chr27	18938420				33145973	 A	A	A	G	R	R	yes
chr27	18938444					 G	T	T	G	G	G	yes
chr27	18940005	match pools	yes		33147218	 G	G	G	T	K	K	yes
chr27	18940463				33147690	 A	G	G	A	A	A	yes
chr27	18941024				33148260	 A	T	T	A	A	A	yes
chr27	18941383	cons dog human, controls=ref=human	yes		33148637	 T	G	G	T	T	T	yes
chr27	18942096				33149346	 C	C	C	T	T	T	yes
chr27	18942145					 A	A	A	G	G	G	yes
chr27	18942454	cons dog-human, cases = ref = human�	yes		33149518	 T	A	A	T	T	T	yes
chr27	18943045				33150127	 A	C	C	A	A	A	yes
chr27	18943160					 A	G	G	A	A	A	yes
chr27	18943273					 C	C	C	A	A	A	yes
chr27	18943539				33150384	 C	C	C	T	T	T	yes
chr27	18945207					 C	G	G	C	C	C	yes
chr27	18945411					 G	T	T	G	G	G	yes
chr27	18945749	cons dog human, controls=ref=human	yes		33152478	 G	A	A	G	G	G	yes
chr27	18946872					 T	C	C	T	T	T	yes
chr27	18947138					 G	A	A	G	G	G	yes
chr27	18947147					 A	C	C	A	A	A	yes
chr27	18947180					 G	G	G	A	A	A	yes
chr27	18947203					 G	G	G	C	C	C	yes
chr27	18947222					 G	G	G	C	C	C	yes
chr27	18947297					 A	C	C	A	A	A	yes
chr27	18947430					 T	C	C	T	T	T	yes
chr27	18947443					 C	A	A	C	C	C	yes
chr27	18947708					 T	C	C	T	T	T	yes
chr27	18947770					 C	C	C	T	T	T	yes
chr27	18947778					 T	T	T	C	C	C	yes
chr27	18947907					 C	C	C	A	A	A	yes
chr27	18948090					 C	C	C	A	M	M	yes
chr27	18948308					 G	G	G	A	A	A	yes
chr27	18948579					 C	C	C	A	A	A	yes
chr27	18948758					 T	C	C	T	T	T	yes
chr27	18948803					 G	T	T	G	G	G	yes
chr27	18949351					 G	C	C	G	G	G	yes
chr27	18949367					 A	G	G	A	A	A	yes
chr27	18949416					 G	T	T	G	G	G	yes
chr27	18949456					 A	G	G	A	A	A	yes
chr27	18949679					 C	C	C	G	G	G	yes
chr27	18949708					 T	T	T	C	C	C	yes
chr27	18950601					 G	G	G	A	A	A	yes
chr27	18950822					 G	G	G	A	A	A	yes
chr27	18951104					 T	A	A	T	T	T	yes
chr27	18951119					 G	T	T	G	G	G	yes
chr27	18951314					 G	G	G	T	T	T	yes
chr27	18951626					 A	A	A	G	R	R	yes
chr27	18951725					 C	G	G	C	C	C	yes
chr27	18951947	match pools , not mapped in human	yes			 T	T	T	C	C	C	yes
chr27	18952948					 C	T	T	C	C	C	yes
chr27	18952964					 A	C	C	A	A	A	yes
chr27	18952990					 A	A	A	G	G	G	yes
chr27	18955531				33143206	 T	T	T	C	Y	Y	yes
chr27	18962075				33136167	 A	G	G	A	A	A	yes
chr27	18964049	block 7	yes	0,000094	33134719	 C	A	A	C	C	C	yes
chr27	18965475	block 7	yes	0,000094	33133267	 A	C	C	A	A	A	yes
chr27	18967960					 G	G	G	T	K	K	yes
chr27	18968748				51409604	 A	A	A	T	T	T	yes
chr27	18969383				33130653	 C	T	T	C	C	C	yes
chr27	18969803					 A	G	G	A	A	A	yes
chr27	18970024					 T	C	C	T	T	T	yes
chr27	18970316					 T	A	A	T	T	T	yes
chr27	18970317					 C	T	T	C	C	C	yes
chr27	18970371					 C	T	T	C	C	C	yes
chr27	18970396					 G	A	A	G	G	G	yes
chr27	18970526				33129101	 C	G	G	C	C	C	yes
chr27	18970587				33129042	 G	T	T	G	G	G	yes
chr27	18970613					 T	C	C	T	T	T	yes
chr27	18970720				33128926	 G	A	A	G	G	G	yes
chr27	18970918				33128719	 T	G	G	T	T	T	yes
chr27	18970952				33128681	 C	T	T	C	C	C	yes
chr27	18971130				33128497	 C	T	T	C	C	C	yes
chr27	18971139				33128488	 G	A	A	G	G	G	yes
chr27	18971248				33128379	 T	A	A	T	T	T	yes
chr27	18971293				33128335	 A	G	G	A	A	A	yes
chr27	18971433				33128199	 T	C	C	T	T	T	yes
chr27	18971455				33128177	 G	A	A	G	G	G	yes
chr27	18971497				33128135	 C	T	T	C	C	C	yes
chr27	18971510				33128122	 G	A	A	G	G	G	yes
chr27	18971642				33128001	 A	T	T	A	A	A	yes
chr27	18973286				33125771	 G	A	A	G	G	G	yes
chr27	18973368				33125690	 T	G	G	T	T	T	yes
chr27	18973585				33125170	 C	A	A	C	C	C	yes
chr27	18973923					 A	G	G	A	A	A	yes
chr27	18973977					 A	T	T	A	A	A	yes
chr27	18974021				33124996	 A	G	G	A	A	A	yes
chr27	18975022				33123980	 G	A	A	G	G	G	yes
chr27	18975038				33123962	 C	T	T	C	C	C	yes
chr27	18975270					 T	A	A	T	T	T	yes
chr27	18975818					 T	G	G	T	T	T	yes
chr27	18976578					 T	C	C	T	T	T	yes
chr27	18979905					 G	A	A	G	G	G	yes
chr27	18982462					 C	C	C	A	M	M	yes
chr27	18982524					 A	A	A	G	R	R	yes
chr27	18982680	match pools, not to interesting in human�	yes		33123634	 G	G	G	C	S	S	yes
chr27	18984900				33121429	 C	C	C	G	S	S	yes
chr27	18986006				33120266	 T	A	A	T	T	T	yes
chr27	18986272				33120226	 A	A	A	T	W	W	yes
chr27	18987281					 A	A	A	G	R	R	yes
chr27	18987305					 G	G	G	T	K	K	yes
chr27	18987579				33119857	 T	T	T	C	Y	Y	yes
chr27	18987858				33119584	 C	C	C	A	M	M	yes
chr27	18988709					 G	G	G	T	K	K	yes
chr27	18989983				33117807	 A	A	A	G	R	R	yes
chr27	18990907					 G	A	A	G	G	G	yes
chr27	18991313				33117400	 G	G	G	A	A	A	yes
chr27	18991781					 C	C	C	T	Y	Y	yes
chr27	18992794				33115666	 G	G	G	A	R	R	yes
chr27	18993444					 C	C	C	A	A	M	yes
chr27	18993646				33107306	 G	A	A	G	G	G	yes
chr27	18993858				33106790	 A	A	A	C	C	C	yes
chr27	18993871				33106776	 T	T	T	G	G	G	yes
chr27	18993878				33106769	 C	C	C	T	T	T	yes
chr27	18994077				33106589	 C	T	T	C	C	C	yes
chr27	18994429				33106175	 A	G	G	A	A	A	yes
chr27	18994469				33106134	 C	T	T	C	Y	Y	yes
chr27	18994713					 A	A	A	G	G	G	yes
chr27	18994942				33105919	 G	T	T	G	K	K	yes
chr27	18995321				33105472	 T	C	C	T	T	T	yes
chr27	18995822				33104779	 A	G	G	A	R	R	yes
chr27	18995839				33104755	 C	T	T	C	Y	Y	yes
chr27	18995914				33104670	 C	T	T	C	Y	Y	yes
chr27	18995915				33104669	 A	T	T	A	W	W	yes
chr27	18995919				33104665	 T	C	C	T	Y	Y	yes
chr27	18996033				33104549	 A	G	G	A	R	R	yes
chr27	18997789					 T	A	A	T	T	T	yes
chr27	18997813					 A	C	C	A	M	M	yes
chr27	18998204				33103727	 G	C	C	G	S	S	yes
chr27	18998996				33102595	 C	T	T	C	Y	Y	yes
chr27	18999659					 A	A	A	W	T	T	yes
chr27	19000511				33100771	 C	G	G	C	S	S	yes
chr27	19000708				33100575	 A	G	G	A	A	A	yes
chr27	19000864				33100416	 A	A	A	G	R	R	yes
chr27	19001827				33098421	 T	A	A	T	W	W	yes
chr27	19002252				33097978	 T	C	C	T	Y	Y	yes
chr27	19002355					 C	A	A	C	M	M	yes
chr27	19003081					 A	A	A	T	T	T	yes
chr27	19003084					 A	A	A	G	G	G	yes
chr27	19003352					 G	A	A	G	R	R	yes
chr27	19003552					 A	C	C	A	M	M	yes
chr27	19003633				33097537	 T	A	A	T	W	W	yes
chr27	19003909					 G	T	T	G	K	K	yes
chr27	19004423					 G	A	A	G	R	R	yes
chr27	19005647					 C	A	A	C	M	M	yes
chr27	19005975				33093136	 G	C	C	G	S	S	yes
chr27	19006368					 A	T	T	A	A	A	yes
chr27	19006477					 A	A	A	T	W	W	yes
chr27	19006691					 G	G	G	A	R	R	yes
chr27	19007355				33091872	 G	G	G	A	R	R	yes
chr27	19007405				33091822	 C	C	C	A	M	M	yes
chr27	19007501			0,1284	33091734	 A	A	A	G	R	R	yes
chr27	19007549				33091686	 A	A	A	G	R	R	yes
chr27	19007642	match pools, looks cons in human browser	yes		33091585	 G	G	G	C	S	S	yes
chr27	19007685				33091545	 C	C	C	A	M	M	yes
chr27	19007719				33091527	 T	T	T	C	Y	Y	yes
chr27	19007753				33091494	 T	T	T	A	W	W	yes
chr27	19007912				33091336	 C	C	C	T	Y	Y	yes
chr27	19008031					 A	A	A	C	M	M	yes
chr27	19008097					 G	G	G	A	R	R	yes
chr27	19008123					 C	C	C	T	Y	Y	yes
chr27	19008208					 T	T	T	G	K	K	yes
chr27	19008367				33085446	 T	T	T	C	Y	Y	yes
chr27	19008451				33085365	 T	T	T	C	Y	Y	yes
chr27	19008601				33085213	 C	C	C	T	Y	Y	yes
chr27	19008690				33085131	 C	C	C	T	Y	Y	yes
chr27	19009849					 T	T	T	A	W	W	yes
chr27	19010262					 A	A	A	G	R	R	yes
chr27	19010593					 T	C	C	T	T	T	yes
chr27	19010648				33080955	 C	C	C	T	Y	Y	yes
chr27	19010775				33080838	 C	C	C	A	M	M	yes
chr27	19010893				33080708	 G	G	G	C	S	S	yes
chr27	19010982	match pools, cons and K562, tomtomhit in dog	yes		33080633	 A	A	A	T	W	W	yes
chr27	19011186					 C	C	C	T	Y	Y	yes
chr27	19011541					 T	T	T	C	Y	Y	yes
chr27	19011565				33079820	 T	T	T	C	Y	Y	yes
chr27	19011689				33079694	 A	A	A	G	R	R	yes
chr27	19011835				33079552	 G	G	G	T	K	K	yes
chr27	19011917				33079465	 A	A	A	G	R	R	yes
chr27	19012023				33079203	 C	C	C	T	Y	Y	yes
chr27	19012113					 A	A	A	G	R	R	yes
chr27	19012812				33078267	 T	T	T	C	Y	Y	yes
chr27	19013243	in human reg region	yes		33075239	 A	A	A	C	M	M	yes
chr27	19013318	in human reg region	yes		33075152	 C	C	C	T	Y	Y	yes
chr27	19013715	in human reg region	yes		33074749	 A	G	G	A	A	A	yes
chr27	19013764	in human reg region	yes		33074705	 A	C	C	A	M	M	yes
chr27	19013850	in human reg region	yes		33074618	 C	T	T	C	C	C	yes
chr27	19014281	in human reg region	yes		33073895	 G	A	A	G	G	G	yes
chr27	19015640	in human reg region	yes		33071690	 C	G	G	C	C	C	yes
chr27	19016169					 T	A	A	T	W	W	yes
chr27	19016180					 C	T	T	C	Y	Y	yes
chr27	19016182					 C	T	T	C	Y	Y	yes
chr27	19016519				33071046	 A	G	G	A	A	A	yes
chr27	19016565					 A	G	G	A	R	A	yes
chr27	19016602					 T	T	T	C	Y	Y	yes
chr27	19017040	in human reg region	yes		33070420	 G	G	G	A	R	R	yes
chr27	19017153	in human reg region	yes		33070307	 A	A	A	G	R	R	yes
chr27	19017415	in human reg region	yes		33070015	 G	G	G	A	R	R	yes
chr27	19018074				33067092	 G	G	G	A	R	R	yes
chr27	19018182					 G	G	G	T	K	K	yes
chr27	19018357				33066717	 T	G	G	T	K	K	yes
chr27	19018401					 T	T	T	C	Y	Y	yes
chr27	19018572					 G	T	T	G	K	K	yes
chr27	19018600					 T	C	C	T	Y	Y	yes
chr27	19018643					 T	C	C	T	Y	Y	yes
chr27	19018691					 C	T	T	C	Y	C	yes
chr27	19018990					 G	A	A	G	R	R	yes
chr27	19019161					 A	A	A	G	R	R	yes
chr27	19019178					 T	T	T	A	W	W	yes
chr27	19019611				33066032	 A	A	A	T	W	W	yes
chr27	19020462					 T	T	T	C	Y	Y	yes
chr27	19020466					 C	C	C	T	Y	Y	yes
chr27	19021017			0,1284	33063043	 C	T	T	C	Y	Y	yes
chr27	19021514				33062559	 T	T	T	A	W	W	yes
chr27	19021688				33062361	 C	C	C	T	Y	Y	yes
chr27	19022078				33061650	 T	C	C	T	Y	Y	yes
chr27	19022170				33061066	 C	T	T	C	Y	Y	yes
chr27	19022644					 C	A	A	C	M	M	yes
chr27	19022680					 A	G	G	A	R	R	yes
chr27	19024667					 C	C	C	T	Y	Y	yes
chr27	19024709				33058934	 C	C	C	T	Y	Y	yes
chr27	19025353					 C	C	C	G	S	S	yes
chr27	19025847					 A	A	A	G	R	R	yes
chr27	19025934					 C	T	T	C	C	C	yes
chr27	19026095					 G	G	G	T	K	K	yes
chr27	19026153					 A	T	T	A	W	W	yes
chr27	19026624				33058300	 T	T	T	C	Y	Y	yes
chr27	19027425				33057064	 G	A	A	G	G	G	yes
chr27	19028522				33056096	 C	A	A	C	M	M	yes
chr27	19028659				33055980	 A	A	A	R	R	R	yes
chr27	19028683				33055956	 G	G	G	K	K	K	yes
chr27	19028712				33055926	 G	A	A	G	G	G	yes
chr27	19028915	cons dog-human, good pattern close to candidate mut	yes		33055702	 A	C	C	A	A	A	yes
chr27	19028974					 C	C	C	A	M	M	yes
chr27	19029049					 C	C	C	T	Y	Y	yes
chr27	19029082					 G	A	A	G	G	G	yes
chr27	19029163					 G	G	G	C	S	S	yes
chr27	19029871				33055199	 A	A	A	G	R	R	yes
chr27	19030147	in human reg region	yes		33055123	 G	A	A	G	R	R	yes
chr27	19030403					 G	C	C	G	G	G	yes
chr27	19031106	in human reg region	yes		33054056	 C	C	C	A	M	M	yes
chr27	19031514	in human reg region	yes		33053321	 A	G	G	A	R	R	yes
chr27	19031583	in human reg region	yes		33053257	 G	A	A	G	R	R	yes
chr27	19031586	in human reg region	yes		33053254	 G	A	A	G	G	G	yes
chr27	19031796	in human reg region	yes		33051787	 C	C	C	T	Y	Y	yes
chr27	19031839	in human reg region	yes		33051745	 G	A	A	G	G	G	yes
chr27	19032172	in human reg region	yes		33051386	 C	T	T	C	C	C	yes
chr27	19032261	in human reg region	yes		33051298	 T	G	G	T	T	T	yes
chr27	19032742	in human reg region	yes		33050676	 C	T	T	C	C	C	yes
chr27	19032875	in human reg region	yes		33050541	 A	T	T	A	A	A	yes
chr27	19033054	in human reg region	yes		33050364	 C	G	G	C	S	S	yes
chr27	19034176	in human reg region	yes		33049369	 G	C	C	G	S	S	yes
chr27	19034596	in human reg region	yes		33048968	 T	G	G	T	K	K	yes
chr27	19036266	in human reg region	yes		33047658	 A	G	G	A	R	R	yes
chr27	19036419					 T	C	C	T	Y	Y	yes
chr27	19036595					 T	A	A	T	W	W	yes
chr27	19036596					 T	A	A	T	W	W	yes
chr27	19036825					 G	A	A	G	R	R	yes
chr27	19037224	in human reg region	yes		33046783	 C	T	T	C	Y	Y	yes
chr27	19045925				33034803	 G	T	T	G	K	K	yes
chr27	19046154				33034253	 G	A	A	G	R	R	yes
chr27	19047155				33032950	 G	A	A	G	R	R	yes
chr27	19047170					 T	C	C	T	Y	Y	yes
chr27	19047737				33031809	 G	A	A	G	R	R	yes
chr27	19048938			0,0005	33030767	 C	C	C	T	T	T	yes
chr27	19049048			0,0005	33030658	 G	G	G	A	A	A	yes
chr27	19049297				33030419	 A	A	A	C	M	M	yes
chr27	19049706				33030119	 G	A	A	G	R	R	yes
chr27	19050857				33028866	 T	G	G	T	K	K	yes
chr27	19051100				33028622	 A	G	G	A	R	R	yes
chr27	19051179					 A	G	G	A	R	R	yes
chr27	19051338				33028452	 C	T	T	C	Y	Y	yes
chr27	19051351				33028439	 T	C	C	T	Y	Y	yes
chr27	19051405				33028375	 C	T	T	C	Y	Y	yes
chr27	19051575				33028233	 A	G	G	A	R	R	yes
chr27	19051670				33028133	 G	A	A	G	R	R	yes
chr27	19051746				33028055	 T	C	C	T	Y	Y	yes
chr27	19051862				33027632	 C	T	T	C	Y	Y	yes
chr27	19052038				33027506	 G	A	A	G	R	R	yes
chr27	19052050	cons dog-human	yes		33027494	 A	T	T	A	W	W	yes
chr27	19052204				33027321	 G	A	A	G	R	R	yes
chr27	19052259				33027284	 T	A	A	T	W	W	yes
chr27	19052402				33027151	 C	T	T	C	C	Y	yes
chr27	19052449				33027104	 G	A	A	G	R	R	yes
chr27	19052484				33027079	 G	A	A	G	R	R	yes
chr27	19052738	in cons region but base not cons	yes		33026858	 C	A	A	C	M	M	yes
chr27	19052835				33026442	 C	T	T	C	Y	Y	yes
chr27	19053153				33025779	 C	T	T	C	Y	Y	yes
chr27	19053238				33025692	 C	C	C	T	Y	Y	yes
chr27	19053291				33025644	 C	T	T	C	Y	Y	yes
chr27	19053569				33025059	 A	C	C	A	M	M	yes
chr27	19053658				33024951	 T	C	C	T	Y	Y	yes
chr27	19053892				33024135	 A	G	G	A	R	R	yes
chr27	19054034				33023951	 A	G	G	A	R	R	yes
chr27	19054621					 C	T	T	C	Y	Y	yes
chr27	19054622					 T	A	A	T	W	W	yes
chr27	19054630					 A	G	G	A	R	R	yes
chr27	19054767				33023367	 C	T	T	C	Y	Y	yes
chr27	19054975				33023142	 A	G	G	A	R	R	yes
chr27	19055014					 C	T	T	C	Y	Y	yes
chr27	19055039					 A	G	G	A	R	R	yes
chr27	19056254					 C	A	A	C	M	M	yes
chr27	19056290					 C	T	T	C	Y	Y	yes
chr27	19056466					 A	G	G	A	R	R	yes
chr27	19056614					 G	G	G	A	R	R	yes
chr27	19056620					 A	G	G	A	R	R	yes
chr27	19057295					 C	T	T	C	Y	Y	yes
chr27	19057508					 T	C	C	T	Y	Y	yes
chr27	19057968					 A	G	G	A	R	R	yes
chr27	19058145					 C	C	C	T	Y	Y	yes
chr27	19058173					 T	C	C	T	Y	Y	yes
chr27	19058220					 A	G	G	A	R	R	yes
chr27	19058321					 C	A	A	C	M	M	yes
chr27	19058679					 C	T	T	C	Y	Y	yes
chr27	19058910					 G	G	G	A	R	R	yes
chr27	19059208					 A	A	A	G	R	R	yes
chr27	19059364					 A	T	T	A	W	W	yes
chr27	19060083					 T	G	G	T	K	K	yes
chr27	19060282				33022596	 A	C	C	A	A	A	yes
chr27	19060963					 G	G	G	A	R	R	yes
chr27	19061878					 T	T	T	C	Y	Y	yes
chr27	19062012					 G	A	A	G	R	R	yes
chr27	19063592					 G	G	G	A	R	R	yes
chr27	19065142				33014607	 C	C	C	T	Y	Y	yes
chr27	19065198					 T	C	C	T	T	T	yes
chr27	19066630				33012236	 C	C	C	T	Y	Y	yes
chr27	19067356					 G	G	G	A	R	R	yes
chr27	19067544				33011381	 A	A	A	T	T	T	yes
chr27	19067992			0,0008	33010725	 T	C	C	T	T	T	yes
chr27	19068069				33010645	 G	G	G	A	R	R	yes
chr27	19068518				33010038	 A	G	G	A	A	A	yes
chr27	19069035				33009292	 G	G	G	A	A	A	yes
chr27	19069229				33009095	 G	G	G	A	A	A	yes
chr27	19069325				33008995	 T	A	A	T	T	T	yes
chr27	19069634					 C	C	C	T	T	T	yes
chr27	19070568				33007872	 C	C	C	T	Y	Y	yes
chr27	19070569				33007871	 A	A	A	G	R	R	yes
chr27	19070647				33007791	 A	G	G	A	A	A	yes
chr27	19071028				33007381	 T	T	T	C	Y	Y	yes
chr27	19071594					 C	T	T	C	Y	Y	yes
chr27	19071881					 G	A	A	G	G	G	yes
chr27	19071889				33006056	 C	T	T	C	C	C	yes
chr27	19072058				33005606	 G	A	A	G	G	G	yes
chr27	19072116					 C	T	T	C	C	C	yes
chr27	19072506					 A	A	A	T	T	T	yes
chr27	19072507					 A	A	A	T	W	W	yes
chr27	19072614					 G	T	T	G	G	G	yes
chr27	19072642					 C	C	C	T	T	T	yes
chr27	19072711					 G	T	T	G	G	G	yes
chr27	19072718				33005265	 T	T	T	C	C	C	yes
chr27	19072757				33005211	 C	T	T	C	C	C	yes
chr27	19072862	match pools, cons, K562, Embryonic stemcells	yes		33005103	 T	T	T	G	G	G	yes
chr27	19072989					 G	G	G	A	A	A	yes
chr27	19073247				33004921	 T	T	T	C	Y	Y	yes
chr27	19073473					 A	G	G	A	R	R	yes
chr27	19073510					 T	T	T	C	Y	Y	yes
chr27	19073840				33004286	 A	C	C	A	A	A	yes
chr27	19073841				33004285	 T	C	C	T	T	T	yes
chr27	19073887				33004235	 T	C	C	T	T	T	yes
chr27	19074092				33004025	 G	A	A	G	G	G	yes
chr27	19074518				33003601	 G	T	T	G	G	G	yes
chr27	19075165				33002832	 C	T	T	C	C	C	yes
chr27	19075250				33002760	 G	A	A	G	G	G	yes
chr27	19075576				33002126	 G	T	T	G	G	G	yes
chr27	19075785				33001928	 T	A	A	T	T	T	yes
chr27	19075893					 C	C	C	G	G	G	yes
chr27	19076248				33001049	 C	C	C	T	T	T	yes
chr27	19076249				33001048	 A	T	T	A	A	A	yes
chr27	19076256				33001041	 C	T	T	C	C	C	yes
chr27	19076334					 T	T	T	C	Y	Y	yes
chr27	19076415				33000900	 T	C	C	T	T	T	yes
chr27	19076781				33000524	 G	T	T	G	G	G	yes
chr27	19076954				33000330	 T	T	T	C	C	C	yes
chr27	19077267				33000013	 G	G	G	C	C	C	yes
chr27	19077275				33000005	 G	A	A	G	G	G	yes
chr27	19077374				32999897	 C	T	T	C	C	C	yes
chr27	19078052					 G	A	A	G	G	G	yes
chr27	19078131					 C	T	T	C	C	C	yes
chr27	19078139					 C	T	T	C	C	C	yes
chr27	19079817				32997951	 T	G	G	T	K	K	yes
chr27	19080060					 G	G	G	A	R	R	yes
chr27	19081943					 C	C	C	A	M	M	yes
chr27	19082866				32994418	 T	T	T	G	G	G	yes
chr27	19086095					 T	T	T	G	G	G	yes
chr27	19086631	cons region and base dog-human	yes		32993070	 T	T	T	G	G	G	yes
chr27	19086778	match pools, cons, K562, Embryonic stemcells	yes		32992923	 C	C	C	T	T	T	yes
chr27	19087476				32991528	 C	C	C	T	T	T	yes
chr27	19087497				32991507	 A	A	A	G	G	G	yes
chr27	19087511				32991493	 C	C	C	A	A	A	yes
chr27	19088686				32989676	 G	G	G	A	R	R	yes
chr27	19089051				32989323	 A	G	G	A	A	A	yes
chr27	19089380				32988975	 A	A	A	G	G	G	yes
chr27	19089551					 T	T	T	G	G	G	yes
chr27	19089607					 A	A	A	G	G	G	yes
chr27	19089961				32988434	 T	T	T	C	C	C	yes
chr27	19090836				32987224	 G	G	G	A	R	R	yes
chr27	19090841				32987219	 C	C	C	G	S	S	yes
chr27	19092671					 T	T	T	C	C	C	yes
chr27	19092917					 T	T	T	C	C	C	yes
chr27	19093103					 G	G	G	C	S	S	yes
chr27	19093355	match pools, cons dog-human	yes		32984845	 C	C	C	T	Y	Y	yes
chr27	19093585	match pools, low cons	yes		32984603	 A	A	A	G	R	R	yes
chr27	19093812					 T	T	T	C	C	C	yes
chr27	19093824					 A	A	A	G	G	G	yes
chr27	19094167					 A	A	A	C	M	M	yes
chr27	19094520					 G	G	G	A	A	A	yes
chr27	19094866					 A	A	A	G	G	G	yes
chr27	19095700				32983015	 T	T	T	C	C	C	yes
chr27	19095863				32982540	 C	C	C	T	T	T	yes
chr27	19095877				32982525	 A	A	A	G	G	G	yes
chr27	19095901				32982500	 C	C	C	T	Y	Y	yes
chr27	19095978	not cons around but SNP cons dog-human	yes		32981800	 A	A	A	G	R	R	yes
chr27	19096053					 T	T	T	A	W	W	yes
chr27	19096199	match pools, opposite fr cons, gap in m/r low K562	yes		32981609	 T	T	T	G	K	K	yes
chr27	19097058	match pools, not cons, low ESC	yes		32980719	 T	T	T	C	C	C	yes
chr27	19097147	cons dog-human but m/r = case�	yes		32980614	 A	A	A	G	G	G	yes
chr27	19097445			0,0729	32980324	 A	A	A	G	R	R	yes
chr27	19098565				32978934	 A	A	A	G	R	R	yes
chr27	19099360				32977520	 A	A	A	G	R	R	yes
chr27	19099698				32977387	 C	C	C	T	Y	Y	yes
chr27	19099734	match pools, opposite fr cons, gap in m/r low K562	yes		32977354	 G	G	G	A	R	R	yes
chr27	19100895				32975630	 C	C	C	T	Y	Y	yes
chr27	19101169					 T	T	T	A	W	W	yes
chr27	19101299					 A	A	A	G	R	R	yes
chr27	19101681					 A	A	A	G	R	R	yes
chr27	19101711					 C	C	C	T	Y	Y	yes
chr27	19101752					 G	G	G	A	R	R	yes
chr27	19102350				32974546	 C	C	C	T	Y	Y	yes
chr27	19102361				32974535	 C	C	C	T	Y	Y	yes
chr27	19102663				32974235	 C	C	C	T	Y	Y	yes
chr27	19102681	match pools, low cons, K562	yes		32974217	 T	T	T	A	W	W	yes
chr27	19102841	match pools, low HNEK, LTR-repeat	yes		32974086	 G	G	G	C	S	S	yes
chr27	19103346				32973547	 G	G	G	A	R	R	yes
chr27	19103635					 C	C	C	A	M	M	yes
chr27	19104423				32972616	 C	C	C	T	Y	Y	yes
chr27	19104717				32972415	 G	G	G	A	R	R	yes
chr27	19105411					 A	A	A	G	R	R	yes
chr27	19105907					 C	C	C	T	Y	Y	yes
chr27	19106099				32968336	 T	T	T	C	Y	Y	yes
chr27	19107516	match pools, not mapped in human	yes			 T	T	T	C	Y	Y	yes
chr27	19108039					 A	A	A	G	R	R	yes
chr27	19108790	match pools, not mapped in human	yes			 T	T	T	C	C	C	yes
chr27	19109360				32955925	 G	G	G	A	R	R	yes
chr27	19109835					 T	T	T	G	K	K	yes
chr27	19112076					 C	G	G	C	C	C	yes
chr27	19112099				63969321	 C	C	C	G	S	S	yes
chr27	19112169	cons dog-human	yes		63969426	 A	A	A	G	R	R	yes
chr27	19112352					 C	C	C	G	S	S	yes
chr27	19113531	no seq in other species	yes			 A	A	A	G	R	R	yes
chr27	19114170	highly cons region and base!!	yes		32954034	 C	C	C	G	S	S	yes
chr27	19114674					 T	T	T	G	G	G	yes
chr27	19115580					 G	G	G	A	A	A	yes
chr27	19116149					 T	C	C	T	T	T	yes
chr27	19117083				32948939	 T	C	C	T	T	T	yes
chr27	19117678				32947872	 A	A	A	G	G	G	yes
chr27	19118236			0,0729	32947321	 C	C	C	T	Y	Y	yes
chr27	19118521					 T	T	T	C	Y	Y	yes
chr27	19119028					 A	A	A	G	R	R	yes
chr27	19119166				32946371	 G	G	G	A	R	R	yes
chr27	19119963	in very conc region	yes		32945293	 C	C	C	T	Y	Y	yes
chr27	19120627					 A	A	A	G	R	R	yes
chr27	19121029				32944157	 G	G	G	A	R	R	yes
chr27	19121159	cons h-d-m-r	yes		32944040	 G	G	G	A	R	R	yes
chr27	19121205	end of block 11, cons	yes	0,000044	32943998	 T	T	T	A	A	A	yes
chr27	19121767				32943683	 A	A	A	G	G	G	yes
chr27	19122037				32943401	 T	T	T	G	G	G	yes
chr27	19122087				32943348	 A	A	A	G	G	G	yes
chr27	19122222				32943214	 T	T	T	A	A	A	yes
chr27	19122404				32943032	 G	G	G	C	C	C	yes
chr27	19122579				32942807	 G	G	G	A	A	A	yes
chr27	19122692				32942688	 C	G	G	C	C	C	yes
chr27	19122817				32942564	 T	T	T	C	Y	Y	yes
chr27	19123268					 A	A	A	G	G	G	yes
chr27	19124099					 A	A	A	T	W	W	yes
chr27	19124103					 T	T	T	A	W	W	yes
chr27	19124996	lightly cons region, case=ref, not human	yes		32940038	 A	T	T	A	A	A	yes
chr27	19126533	match pools, LTR-repeat	yes		32938557	 C	C	C	T	Y	Y	yes
chr27	19126638	cons dog-human	yes		32938444	 T	T	T	A	W	W	yes
chr27	19127061				32937716	 T	T	T	C	Y	Y	yes
chr27	19127315				32936268	 A	A	A	G	R	R	yes
chr27	19127748	highly cons region but not base..	yes		32934717	 A	A	A	G	R	R	yes
chr27	19128370				32934177	 A	A	A	G	R	R	yes
chr27	19128376					 T	T	T	C	Y	Y	yes
chr27	19128442					 G	G	G	A	R	R	yes
chr27	19128578	match pools, not mapped in human	yes			 A	A	A	T	W	W	yes
chr27	19130125	cons dog-human	yes		32932211	 A	A	A	C	M	M	yes
chr27	19130510				32932012	 A	A	A	T	T	T	yes
chr27	19130654				46113732	 A	A	A	G	R	R	yes
chr27	19131113	match pools, low cons	yes		32931819	 C	C	C	G	S	S	yes
chr27	19131298					 A	A	A	G	R	R	yes
chr27	19131614	match pools, not mapped in human	yes			 T	T	T	A	W	W	yes
chr27	19131849					 T	T	T	A	W	W	yes
chr27	19131855					 G	G	G	C	S	S	yes
chr27	19132336					 G	G	G	A	R	R	yes
chr27	19132339	not in other species�	yes			 G	G	G	A	R	R	yes
chr27	19133220					 A	A	A	C	M	M	yes
chr27	19133235					 A	A	A	G	R	R	yes
chr27	19135677	not in other species�	yes			 G	G	G	A	R	R	yes
chr27	19135824					 G	G	G	T	K	K	yes
chr27	19138377					 C	C	C	T	Y	Y	yes
chr27	19138783				32928593	 C	C	C	T	Y	Y	yes
chr27	19139179					 T	T	T	A	W	W	yes
chr27	19140837	Top GWAS SNP, match pools!!!	yes	0,000031	32926185	 T	T	T	G	G	G	yes
chr27	19140960		yes		32926051	 G	G	G	A	R	R	yes
chr27	19142696				32923443	 T	T	T	A	A	A	yes
chr27	19142893			0,000032	32923253	 T	T	T	G	G	G	yes
